# Supplementary material for: Integrative omics analysis reveals insights into small colony variants of Staphylococcus aureus induced by sulfamethoxazole-trimethoprim
Source: BMC Microbiol. 2024 Jun 14;24:212. doi: 10.1186/s12866-024-03364-8 (PMC11179224; doi:10.1186/s12866-024-03364-8)
Supplement: Supplementary file 1 — Additional file 1: Table S1. Information of S. aureus used for the induction of SCVs. Table S2. Sequences of primers used for PCR in this study. Table S3. The minimal inhibitory concentrations of SCVs compared with those of the corresponding parental strains.Table S4. Transcriptic data. Table S5. The representative DEGs. Table S6. GO data. Table S7. KEGG data. Table S8. All differentially expressed ions in metabolomic analysis. Table S9. KEGG pathhways enriched by differentially expressed ions. [file 12866_2024_3364_MOESM1_ESM.zip › Table S6 GO data.xlsx]

## Sheet: The representative DEGs
Table S6 GO data
	Up-regulated genes	Down-regulated genes
metabolic process	17	36
cellular process	16	35
single-organism process	14	24
biological regulation	2	8
regulation of biological process	2	6
response to stimulus	4	12
localization	2	5
cellular component organization or biogenesis	1	5
negative regulation of biological process	1	2
multi-organism process	1	3
developmental process	0	2
growth	4	8
reproduction	0	3
detoxification	1	0
signaling	0	1
reproductive process	0	1
biological adhesion	0	1
	65	152
	Up-regulated genes	Down-regulated genes
cell	39	63
cell part	39	63
membrane	15	38
macromolecular complex	4	3
membrane part	2	0
extracellular region	0	4
	99	171
	Up-regulated genes	Down-regulated genes
catalytic activity	13	29
binding	8	12
transporter activity	2	5
nucleic acid binding transcription factor activity	2	2
antioxidant activity	1	0
structural molecule activity	0	1
metallochaperone activity	0	1
	26	50
