# Supplementary material for: Integrative omics analysis reveals insights into small colony variants of Staphylococcus aureus induced by sulfamethoxazole-trimethoprim
Source: BMC Microbiol. 2024 Jun 14;24:212. doi: 10.1186/s12866-024-03364-8 (PMC11179224; doi:10.1186/s12866-024-03364-8)
Supplement: Supplementary file 1 — Additional file 1: Table S1. Information of S. aureus used for the induction of SCVs. Table S2. Sequences of primers used for PCR in this study. Table S3. The minimal inhibitory concentrations of SCVs compared with those of the corresponding parental strains.Table S4. Transcriptic data. Table S5. The representative DEGs. Table S6. GO data. Table S7. KEGG data. Table S8. All differentially expressed ions in metabolomic analysis. Table S9. KEGG pathhways enriched by differentially expressed ions. [file 12866_2024_3364_MOESM1_ESM.zip › Table S7 KEGG data.xlsx]

## Sheet: bin-down-ko
#identifier	definition	number	genes
K02015	ABC.FEV.P; iron complex transport system permease protein	5	NWMN_0617,NWMN_0618,NWMN_0703,NWMN_2076,NWMN_2077
K02016	ABC.FEV.S; iron complex transport system substrate-binding protein	3	NWMN_0705,NWMN_2078,NWMN_2185
K02013	ABC.FEV.A; iron complex transport system ATP-binding protein [EC:3.6.3.34]	2	NWMN_0616,NWMN_0704
K00425	cydA; cytochrome d ubiquinol oxidase subunit I [EC:1.10.3.14]	1	NWMN_0952
K21463	tcaA; membrane-associated protein TcaA	1	NWMN_2257
K09125	K09125; uncharacterized protein	1	NWMN_1342
K04077	groEL, HSPD1; chaperonin GroEL	1	NWMN_1937
K01610	E4.1.1.49, pckA; phosphoenolpyruvate carboxykinase (ATP) [EC:4.1.1.49]	1	NWMN_1681
K07090	K07090; uncharacterized protein	1	NWMN_1608
K03695	clpB; ATP-dependent Clp protease ATP-binding subunit ClpB	1	NWMN_0845
K07456	mutS2; DNA mismatch repair protein MutS2	1	NWMN_1056
K02352	drp35; lactonase [EC:3.1.1.-]	1	NWMN_2586
K00426	cydB; cytochrome d ubiquinol oxidase subunit II [EC:1.10.3.14]	1	NWMN_0953
K00128	ALDH; aldehyde dehydrogenase (NAD+) [EC:1.2.1.3]	1	NWMN_0113
K06920	queC; 7-cyano-7-deazaguanine synthase [EC:6.3.4.20]	1	NWMN_0681
K03189	ureG; urease accessory protein	1	NWMN_2193
K03324	yjbB; phosphate:Na+ symporter	1	NWMN_0049
K02749	PTS-Glv-EIIB, glvB, malP, aglA; PTS system, alpha-glucoside-specific IIB component [EC:2.7.1.208 2.7.1.-]	1	NWMN_2224
K00788	thiE; thiamine-phosphate pyrophosphorylase [EC:2.5.1.3]	1	NWMN_1995
K09814	hrtA; hemin transport system ATP-binding protein [EC:3.6.3.-]	1	NWMN_2261
K03665	hflX; GTPase	1	NWMN_1214
K00864	glpK, GK; glycerol kinase [EC:2.7.1.30]	1	NWMN_1208
K03784	deoD; purine-nucleoside phosphorylase [EC:2.4.2.1]	1	NWMN_0080
K19405	mcsB; protein arginine kinase [EC:2.7.14.1]	1	NWMN_0486
K00554	trmD; tRNA (guanine37-N1)-methyltransferase [EC:2.1.1.228]	1	NWMN_1150
K01187	malZ; alpha-glucosidase [EC:3.2.1.20]	1	NWMN_1414
K02032	ABC.PE.A1; peptide/nickel transport system ATP-binding protein	1	NWMN_1290
K03686	dnaJ; molecular chaperone DnaJ	1	NWMN_1482
K11071	potB; spermidine/putrescine transport system permease protein	1	NWMN_0966
K00865	glxK, garK; glycerate 2-kinase [EC:2.7.1.165]	1	NWMN_2331
K03188	ureF; urease accessory protein	1	NWMN_2192
K05337	fer; ferredoxin	1	NWMN_1392
K01476	E3.5.3.1, rocF, arg; arginase [EC:3.5.3.1]	1	NWMN_2065
K00259	ald; alanine dehydrogenase [EC:1.4.1.1]	1	NWMN_1603
K00294	E1.2.1.88; 1-pyrroline-5-carboxylate dehydrogenase [EC:1.2.1.88]	1	NWMN_2454
K01243	mtnN, mtn, pfs; adenosylhomocysteine nucleosidase [EC:3.2.2.9]	1	NWMN_1501
K00031	IDH1, IDH2, icd; isocitrate dehydrogenase [EC:1.1.1.42]	1	NWMN_1587
K08303	K08303; putative protease [EC:3.4.-.-]	1	NWMN_1513
K01990	ABC-2.A; ABC-2 type transport system ATP-binding protein	1	NWMN_1869
K01429	ureB; urease subunit beta [EC:3.5.1.5]	1	NWMN_2189
K19411	mcsA; protein arginine kinase activator	1	NWMN_0485
K01937	pyrG, CTPS; CTP synthase [EC:6.3.4.2]	1	NWMN_2031
K03215	rumA; 23S rRNA (uracil1939-C5)-methyltransferase [EC:2.1.1.190]	1	NWMN_1835
K03705	hrcA; heat-inducible transcriptional repressor	1	NWMN_1485
K01752	E4.3.1.17, sdaA, sdaB, tdcG; L-serine dehydratase [EC:4.3.1.17]	1	NWMN_2429
K00003	E1.1.1.3; homoserine dehydrogenase [EC:1.1.1.3]	1	NWMN_1240
K02076	zurR, zur; Fur family transcriptional regulator, zinc uptake regulator	1	NWMN_1457
K00364	E1.7.1.7, guaC; GMP reductase [EC:1.7.1.7]	1	NWMN_1249
K14199	scn, scin; staphylococcal complement inhibitor	1	NWMN_0165
K02777	PTS-Glc-EIIA, crr; PTS system, sugar-specific IIA component [EC:2.7.1.-]	1	NWMN_1333
K03187	ureE; urease accessory protein	1	NWMN_2191
K00605	gcvT, AMT; aminomethyltransferase [EC:2.1.2.10]	1	NWMN_1441
K05879	dhaL; dihydroxyacetone kinase, C-terminal domain [EC:2.7.1.-]	1	NWMN_0620
K11737	cycA; D-serine/D-alanine/glycine transporter	1	NWMN_2337
K00790	murA; UDP-N-acetylglucosamine 1-carboxyvinyltransferase [EC:2.5.1.7]	1	NWMN_2028
K02750	PTS-Glv-EIIC, glvC, malP, aglA; PTS system, alpha-glucoside-specific IIC component	1	NWMN_2224
K00130	betB, gbsA; betaine-aldehyde dehydrogenase [EC:1.2.1.8]	1	NWMN_2510
K03535	gudP; MFS transporter, ACS family, glucarate transporter	1	NWMN_2408
K03708	ctsR; transcriptional regulator of stress and heat shock response	1	NWMN_0484
K02687	prmA; ribosomal protein L11 methyltransferase [EC:2.1.1.-]	1	NWMN_1481
K06153	bacA; undecaprenyl-diphosphatase [EC:3.6.1.27]	1	NWMN_0652
K03100	lepB, TPP; signal peptidase I [EC:3.4.21.89]	1	NWMN_0836
K03707	tenA; thiaminase (transcriptional activator TenA) [EC:3.5.99.2]	1	NWMN_1998
K08259	lytM; lysostaphin [EC:3.4.24.75]	1	NWMN_0210
K00626	E2.3.1.9, atoB; acetyl-CoA C-acetyltransferase [EC:2.3.1.9]	1	NWMN_0346
K02031	ABC.PE.A; peptide/nickel transport system ATP-binding protein	1	NWMN_1291
K01647	CS, gltA; citrate synthase [EC:2.3.3.1]	1	NWMN_1588
K02884	RP-L19, MRPL19, rplS; large subunit ribosomal protein L19	1	NWMN_1151
K03442	mscS; small conductance mechanosensitive channel	1	NWMN_0354
K03451	TC.BCT; betaine/carnitine transporter, BCCT family	1	NWMN_2513
K19158	yoeB; toxin YoeB [EC:3.1.-.-]	1	NWMN_2307
K06942	ychF; ribosome-binding ATPase	1	NWMN_0355
K00108	betA, CHDH; choline dehydrogenase [EC:1.1.99.1]	1	NWMN_2509
K01174	nuc; micrococcal nuclease [EC:3.1.31.1]	1	NWMN_1236
K07444	ypsC; putative N6-adenine-specific DNA methylase [EC:2.1.1.-]	1	NWMN_1354
K00658	DLST, sucB; 2-oxoglutarate dehydrogenase E2 component (dihydrolipoamide succinyltransferase) [EC:2.3.1.61]	1	NWMN_1325
K07979	ytrA; GntR family transcriptional regulator	1	NWMN_1870
K02346	DPO4, dinB; DNA polymerase IV [EC:2.7.7.7]	1	NWMN_1833
K07146	K07146; UPF0176 protein	1	NWMN_2587
K11070	potC; spermidine/putrescine transport system permease protein	1	NWMN_0967
K01428	ureC; urease subunit alpha [EC:3.5.1.5]	1	NWMN_2190
K02160	accB, bccP; acetyl-CoA carboxylase biotin carboxyl carrier protein	1	NWMN_1508
K10026	queE; 7-carboxy-7-deazaguanine synthase [EC:4.3.99.3]	1	NWMN_0679
K03570	mreC; rod shape-determining protein MreC	1	NWMN_1551
K04041	fbp3; fructose-1,6-bisphosphatase III [EC:3.1.3.11]	1	NWMN_2414
K02860	rimM; 16S rRNA processing protein RimM	1	NWMN_1149
K01430	ureA; urease subunit gamma [EC:3.5.1.5]	1	NWMN_2188
K03308	TC.NSS; neurotransmitter:Na+ symporter, NSS family	1	NWMN_0423
K08168	tetB; MFS transporter, DHA2 family, metal-tetracycline-proton antiporter	1	NWMN_0081
K03696	clpC; ATP-dependent Clp protease ATP-binding subunit ClpC	1	NWMN_0487
K09822	K09822; uncharacterized protein	1	NWMN_0419
K05577	ndhF; NAD(P)H-quinone oxidoreductase subunit 5 [EC:1.6.5.3]	1	NWMN_0418
K07160	K07160; UPF0271 protein	1	NWMN_1506
K04043	dnaK; molecular chaperone DnaK	1	NWMN_1483
K03687	GRPE; molecular chaperone GrpE	1	NWMN_1484
K11069	potD; spermidine/putrescine transport system substrate-binding protein	1	NWMN_0968
K01424	E3.5.1.1, ansA, ansB; L-asparaginase [EC:3.5.1.1]	1	NWMN_1387
K01046	E3.1.1.3; triacylglycerol lipase [EC:3.1.1.3]	1	NWMN_2569
K04078	groES, HSPE1; chaperonin GroES	1	NWMN_1938
K01733	thrC; threonine synthase [EC:4.2.3.1]	1	NWMN_1241
K03700	recU; recombination protein U	1	NWMN_1360

## Sheet: bin-down-pathway
#identifier	definition	number	genes
sae01100	Metabolic pathways	38	NWMN_0080,NWMN_0113,NWMN_0346,NWMN_0418,NWMN_0487,NWMN_0620,NWMN_0679,NWMN_0681,NWMN_0952,NWMN_0953,NWMN_1208,NWMN_1240,NWMN_1241,NWMN_1325,NWMN_1387,NWMN_1414,NWMN_1441,NWMN_1501,NWMN_1508,NWMN_1587,NWMN_1588,NWMN_1603,NWMN_1681,NWMN_1995,NWMN_1998,NWMN_2028,NWMN_2031,NWMN_2065,NWMN_2188,NWMN_2189,NWMN_2190,NWMN_2331,NWMN_2414,NWMN_2429,NWMN_2454,NWMN_2509,NWMN_2510,NWMN_2569
sae01110	Biosynthesis of secondary metabolites	15	NWMN_0080,NWMN_0113,NWMN_0346,NWMN_1240,NWMN_1241,NWMN_1325,NWMN_1387,NWMN_1441,NWMN_1508,NWMN_1587,NWMN_1588,NWMN_1681,NWMN_2065,NWMN_2414,NWMN_2429
sae02010	ABC transporters	14	NWMN_0616,NWMN_0617,NWMN_0618,NWMN_0703,NWMN_0704,NWMN_0705,NWMN_0966,NWMN_0967,NWMN_0968,NWMN_2076,NWMN_2077,NWMN_2078,NWMN_2185,NWMN_2261
sae01120	Microbial metabolism in diverse environments	14	NWMN_0113,NWMN_0346,NWMN_1240,NWMN_1241,NWMN_1325,NWMN_1508,NWMN_1587,NWMN_1588,NWMN_1681,NWMN_2188,NWMN_2189,NWMN_2190,NWMN_2331,NWMN_2414
sae01130	Biosynthesis of antibiotics	13	NWMN_0113,NWMN_0346,NWMN_1240,NWMN_1325,NWMN_1441,NWMN_1508,NWMN_1587,NWMN_1588,NWMN_1681,NWMN_2065,NWMN_2331,NWMN_2414,NWMN_2429
sae01200	Carbon metabolism	9	NWMN_0346,NWMN_1325,NWMN_1441,NWMN_1508,NWMN_1587,NWMN_1588,NWMN_1681,NWMN_2414,NWMN_2429
sae00260	Glycine, serine and threonine metabolism	7	NWMN_1240,NWMN_1241,NWMN_1441,NWMN_2331,NWMN_2429,NWMN_2509,NWMN_2510
sae01230	Biosynthesis of amino acids	7	NWMN_1240,NWMN_1241,NWMN_1501,NWMN_1587,NWMN_1588,NWMN_2065,NWMN_2429
sae00561	Glycerolipid metabolism	5	NWMN_0113,NWMN_0620,NWMN_1208,NWMN_2331,NWMN_2569
sae00230	Purine metabolism	5	NWMN_0080,NWMN_1249,NWMN_2188,NWMN_2189,NWMN_2190
sae00220	Arginine biosynthesis	4	NWMN_2065,NWMN_2188,NWMN_2189,NWMN_2190
sae00010	Glycolysis / Gluconeogenesis	4	NWMN_0113,NWMN_1333,NWMN_1681,NWMN_2414
sae00630	Glyoxylate and dicarboxylate metabolism	4	NWMN_0346,NWMN_1441,NWMN_1588,NWMN_2331
sae00620	Pyruvate metabolism	4	NWMN_0113,NWMN_0346,NWMN_1508,NWMN_1681
sae00020	Citrate cycle (TCA cycle)	4	NWMN_1325,NWMN_1587,NWMN_1588,NWMN_1681
sae00310	Lysine degradation	3	NWMN_0113,NWMN_0346,NWMN_1325
sae00190	Oxidative phosphorylation	3	NWMN_0418,NWMN_0952,NWMN_0953
sae00270	Cysteine and methionine metabolism	3	NWMN_1240,NWMN_1501,NWMN_2429
sae02024	Quorum sensing	3	NWMN_0836,NWMN_1290,NWMN_1291
sae00500	Starch and sucrose metabolism	3	NWMN_1333,NWMN_1414,NWMN_2224
sae00250	Alanine, aspartate and glutamate metabolism	3	NWMN_1387,NWMN_1603,NWMN_2454
sae02020	Two-component system	3	NWMN_0346,NWMN_0952,NWMN_0953
sae00330	Arginine and proline metabolism	3	NWMN_0113,NWMN_2065,NWMN_2454
sae00071	Fatty acid degradation	2	NWMN_0113,NWMN_0346
sae00730	Thiamine metabolism	2	NWMN_1995,NWMN_1998
sae00550	Peptidoglycan biosynthesis	2	NWMN_0652,NWMN_2028
sae00240	Pyrimidine metabolism	2	NWMN_0080,NWMN_2031
sae00520	Amino sugar and nucleotide sugar metabolism	2	NWMN_1333,NWMN_2028
sae00790	Folate biosynthesis	2	NWMN_0679,NWMN_0681
sae01212	Fatty acid metabolism	2	NWMN_0346,NWMN_1508
sae00280	Valine, leucine and isoleucine degradation	2	NWMN_0113,NWMN_0346
sae02060	Phosphotransferase system (PTS)	2	NWMN_1333,NWMN_2224
sae01210	2-Oxocarboxylic acid metabolism	2	NWMN_1587,NWMN_1588
sae00640	Propanoate metabolism	2	NWMN_0346,NWMN_1508
sae03018	RNA degradation	2	NWMN_1483,NWMN_1937
sae00380	Tryptophan metabolism	2	NWMN_0113,NWMN_0346
sae03060	Protein export	1	NWMN_0836
sae00072	Synthesis and degradation of ketone bodies	1	NWMN_0346
sae03010	Ribosome	1	NWMN_1151
sae03430	Mismatch repair	1	NWMN_1056
sae00052	Galactose metabolism	1	NWMN_1414
sae00300	Lysine biosynthesis	1	NWMN_1240
sae00051	Fructose and mannose metabolism	1	NWMN_2414
sae00480	Glutathione metabolism	1	NWMN_1587
sae00680	Methane metabolism	1	NWMN_2414
sae00650	Butanoate metabolism	1	NWMN_0346
sae00750	Vitamin B6 metabolism	1	NWMN_1241
sae00410	beta-Alanine metabolism	1	NWMN_0113
sae00760	Nicotinate and nicotinamide metabolism	1	NWMN_0080
sae00061	Fatty acid biosynthesis	1	NWMN_1508
sae05150	Staphylococcus aureus infection	1	NWMN_0165
sae00340	Histidine metabolism	1	NWMN_0113
sae00625	Chloroalkane and chloroalkene degradation	1	NWMN_0113
sae00460	Cyanoamino acid metabolism	1	NWMN_1387
sae00362	Benzoate degradation	1	NWMN_0346
sae00030	Pentose phosphate pathway	1	NWMN_2414
sae00053	Ascorbate and aldarate metabolism	1	NWMN_0113
sae00670	One carbon pool by folate	1	NWMN_1441
sae00430	Taurine and hypotaurine metabolism	1	NWMN_1603
sae00900	Terpenoid backbone biosynthesis	1	NWMN_0346

## Sheet: bin-down-enrichment
#category	definition	numDEInCat	numInCat	num_de	num_genes	pvalues	qvalues	genes
sae00561	Glycerolipid metabolism	5	16	64	890	0.00517626496055928	0.310575897633557	NWMN_0113,NWMN_0620,NWMN_1208,NWMN_2331,NWMN_2569
sae00260	Glycine, serine and threonine metabolism	7	31	64	890	0.00670965798130073	0.395869820896743	NWMN_1240,NWMN_1241,NWMN_1441,NWMN_2331,NWMN_2429,NWMN_2509,NWMN_2510
sae02010	ABC transporters	14	101	64	890	0.01298124355256	0.752912126048482	NWMN_0616,NWMN_0617,NWMN_0618,NWMN_0703,NWMN_0704,NWMN_0705,NWMN_0966,NWMN_0967,NWMN_0968,NWMN_2076,NWMN_2077,NWMN_2078,NWMN_2185,NWMN_2261
sae00310	Lysine degradation	3	8	64	890	0.0202651140936488	1	NWMN_0113,NWMN_0346,NWMN_1325
sae00220	Arginine biosynthesis	4	17	64	890	0.0324160144353165	1	NWMN_2065,NWMN_2188,NWMN_2189,NWMN_2190
sae00630	Glyoxylate and dicarboxylate metabolism	4	17	64	890	0.0363730602897206	1	NWMN_0346,NWMN_1441,NWMN_1588,NWMN_2331
sae00330	Arginine and proline metabolism	3	12	64	890	0.0609716060758056	1	NWMN_0113,NWMN_2065,NWMN_2454
sae00020	Citrate cycle (TCA cycle)	4	22	64	890	0.0876489301639133	1	NWMN_1325,NWMN_1587,NWMN_1588,NWMN_1681
sae00380	Tryptophan metabolism	2	7	64	890	0.102924160203177	1	NWMN_0113,NWMN_0346
sae00500	Starch and sucrose metabolism	3	15	64	890	0.106153252263311	1	NWMN_1333,NWMN_1414,NWMN_2224
sae01120	Microbial metabolism in diverse environments	14	135	64	890	0.121803551248426	1	NWMN_0113,NWMN_0346,NWMN_1240,NWMN_1241,NWMN_1325,NWMN_1508,NWMN_1587,NWMN_1588,NWMN_1681,NWMN_2188,NWMN_2189,NWMN_2190,NWMN_2331,NWMN_2414
sae00072	Synthesis and degradation of ketone bodies	1	2	64	890	0.153261423852149	1	NWMN_0346
sae01100	Metabolic pathways	38	451	64	890	0.154861269493651	1	NWMN_0080,NWMN_0113,NWMN_0346,NWMN_0418,NWMN_0487,NWMN_0620,NWMN_0679,NWMN_0681,NWMN_0952,NWMN_0953,NWMN_1208,NWMN_1240,NWMN_1241,NWMN_1325,NWMN_1387,NWMN_1414,NWMN_1441,NWMN_1501,NWMN_1508,NWMN_1587,NWMN_1588,NWMN_1603,NWMN_1681,NWMN_1995,NWMN_1998,NWMN_2028,NWMN_2031,NWMN_2065,NWMN_2188,NWMN_2189,NWMN_2190,NWMN_2331,NWMN_2414,NWMN_2429,NWMN_2454,NWMN_2509,NWMN_2510,NWMN_2569
sae01200	Carbon metabolism	9	81	64	890	0.157912452632864	1	NWMN_0346,NWMN_1325,NWMN_1441,NWMN_1508,NWMN_1587,NWMN_1588,NWMN_1681,NWMN_2414,NWMN_2429
sae00250	Alanine, aspartate and glutamate metabolism	3	18	64	890	0.167880310307944	1	NWMN_1387,NWMN_1603,NWMN_2454
sae00071	Fatty acid degradation	2	10	64	890	0.188005575372319	1	NWMN_0113,NWMN_0346
sae00730	Thiamine metabolism	2	11	64	890	0.192086215657075	1	NWMN_1995,NWMN_1998
sae00190	Oxidative phosphorylation	3	22	64	890	0.197616403601995	1	NWMN_0418,NWMN_0952,NWMN_0953
sae00460	Cyanoamino acid metabolism	1	3	64	890	0.220194318666732	1	NWMN_1387
sae00270	Cysteine and methionine metabolism	3	23	64	890	0.247209539208863	1	NWMN_1240,NWMN_1501,NWMN_2429
sae00280	Valine, leucine and isoleucine degradation	2	12	64	890	0.247322131244447	1	NWMN_0113,NWMN_0346
sae00750	Vitamin B6 metabolism	1	4	64	890	0.261209803140498	1	NWMN_1241
sae03018	RNA degradation	2	14	64	890	0.295273718326131	1	NWMN_1483,NWMN_1937
sae00620	Pyruvate metabolism	4	38	64	890	0.335874213323784	1	NWMN_0113,NWMN_0346,NWMN_1508,NWMN_1681
sae00625	Chloroalkane and chloroalkene degradation	1	5	64	890	0.342212381396501	1	NWMN_0113
sae00053	Ascorbate and aldarate metabolism	1	6	64	890	0.351542183978568	1	NWMN_0113
sae01212	Fatty acid metabolism	2	17	64	890	0.357363006068416	1	NWMN_0346,NWMN_1508
sae00790	Folate biosynthesis	2	19	64	890	0.363335700237402	1	NWMN_0679,NWMN_0681
sae00410	beta-Alanine metabolism	1	6	64	890	0.37211043372173	1	NWMN_0113
sae00010	Glycolysis / Gluconeogenesis	4	40	64	890	0.377523418670538	1	NWMN_0113,NWMN_1333,NWMN_1681,NWMN_2414
sae00230	Purine metabolism	5	56	64	890	0.388086564225729	1	NWMN_0080,NWMN_1249,NWMN_2188,NWMN_2189,NWMN_2190
sae00430	Taurine and hypotaurine metabolism	1	6	64	890	0.393008375212365	1	NWMN_1603
sae00362	Benzoate degradation	1	7	64	890	0.405185217104269	1	NWMN_0346
sae00760	Nicotinate and nicotinamide metabolism	1	7	64	890	0.410840162208069	1	NWMN_0080
sae00480	Glutathione metabolism	1	7	64	890	0.416854238844083	1	NWMN_1587
sae01210	2-Oxocarboxylic acid metabolism	2	18	64	890	0.419268447311124	1	NWMN_1587,NWMN_1588
sae02060	Phosphotransferase system (PTS)	2	23	64	890	0.493685938146635	1	NWMN_1333,NWMN_2224
sae00640	Propanoate metabolism	2	22	64	890	0.515368714333321	1	NWMN_0346,NWMN_1508
sae00550	Peptidoglycan biosynthesis	2	22	64	890	0.516353450609271	1	NWMN_0652,NWMN_2028
sae01130	Biosynthesis of antibiotics	13	167	64	890	0.526247245105289	1	NWMN_0113,NWMN_0346,NWMN_1240,NWMN_1325,NWMN_1441,NWMN_1508,NWMN_1587,NWMN_1588,NWMN_1681,NWMN_2065,NWMN_2331,NWMN_2414,NWMN_2429
sae00670	One carbon pool by folate	1	10	64	890	0.543356676426835	1	NWMN_1441
sae00900	Terpenoid backbone biosynthesis	1	11	64	890	0.590466376556434	1	NWMN_0346
sae00061	Fatty acid biosynthesis	1	14	64	890	0.650086141924901	1	NWMN_1508
sae00300	Lysine biosynthesis	1	13	64	890	0.655819055940636	1	NWMN_1240
sae03060	Protein export	1	16	64	890	0.656149759466268	1	NWMN_0836
sae01230	Biosynthesis of amino acids	7	104	64	890	0.691172605157923	1	NWMN_1240,NWMN_1241,NWMN_1501,NWMN_1587,NWMN_1588,NWMN_2065,NWMN_2429
sae00520	Amino sugar and nucleotide sugar metabolism	2	30	64	890	0.693012829422607	1	NWMN_1333,NWMN_2028
sae00340	Histidine metabolism	1	16	64	890	0.715112843932009	1	NWMN_0113
sae00051	Fructose and mannose metabolism	1	16	64	890	0.722684838299118	1	NWMN_2414
sae00650	Butanoate metabolism	1	16	64	890	0.725981657559092	1	NWMN_0346
sae03430	Mismatch repair	1	17	64	890	0.735511436983009	1	NWMN_1056
sae01110	Biosynthesis of secondary metabolites	15	225	64	890	0.762793668421749	1	NWMN_0080,NWMN_0113,NWMN_0346,NWMN_1240,NWMN_1241,NWMN_1325,NWMN_1387,NWMN_1441,NWMN_1508,NWMN_1587,NWMN_1588,NWMN_1681,NWMN_2065,NWMN_2414,NWMN_2429
sae00052	Galactose metabolism	1	20	64	890	0.776830053339415	1	NWMN_1414
sae00680	Methane metabolism	1	19	64	890	0.778325839215878	1	NWMN_2414
sae00030	Pentose phosphate pathway	1	20	64	890	0.792614005472223	1	NWMN_2414
sae00240	Pyrimidine metabolism	2	41	64	890	0.814815978445896	1	NWMN_0080,NWMN_2031
sae02024	Quorum sensing	3	64	64	890	0.820759647026019	1	NWMN_0836,NWMN_1290,NWMN_1291
sae02020	Two-component system	3	68	64	890	0.889448755659971	1	NWMN_0346,NWMN_0952,NWMN_0953
sae03010	Ribosome	1	57	64	890	0.93899553878337	1	NWMN_1151
sae05150	Staphylococcus aureus infection	1	38	64	890	0.944442183767564	1	NWMN_0165

## Sheet: bin-up-ko
#identifier	definition	number	genes
K00016	LDH, ldh; L-lactate dehydrogenase [EC:1.1.1.27]	2	NWMN_0176,NWMN_2499
K14194	sdrC_D_E; serine-aspartate repeat-containing protein C/D/E	2	NWMN_0524,NWMN_0525
K03311	TC.LIVCS; branched-chain amino acid:cation transporter, LIVCS family	2	NWMN_0130,NWMN_0248
K18941	arlR; two-component system, OmpR family, response regulator ArlR	1	NWMN_1328
K00712	tagE; poly(glycerol-phosphate) alpha-glucosyltransferase [EC:2.4.1.52]	1	NWMN_0527
K02341	DPO3D2, holB; DNA polymerase III subunit delta' [EC:2.7.7.7]	1	NWMN_0448
K03778	ldhA; D-lactate dehydrogenase [EC:1.1.1.28]	1	NWMN_2422
K00123	fdoG, fdfH; formate dehydrogenase major subunit [EC:1.2.1.2]	1	NWMN_2210
K21030	tarI; D-ribitol-5-phosphate cytidylyltransferase [EC:2.7.7.40]	1	NWMN_0185
K11041	eta; exfoliative toxin A/B	1	NWMN_1082
K01318	sspA; glutamyl endopeptidase [EC:3.4.21.19]	1	NWMN_0918
K18906	mgrA; MarR family transcriptional regulator, multiple gene regulator MgrA	1	NWMN_0655
K01104	E3.1.3.48; protein-tyrosine phosphatase [EC:3.1.3.48]	1	NWMN_1819
K03929	pnbA; para-nitrobenzyl esterase [EC:3.1.1.-]	1	NWMN_2350
K00656	E2.3.1.54, pflD; formate C-acetyltransferase [EC:2.3.1.54]	1	NWMN_0162
K08996	yagU; putative membrane protein	1	NWMN_0125
K01992	ABC-2.P; ABC-2 type transport system permease protein	1	NWMN_2241
K21462	icaC; probable poly-beta-1,6-N-acetyl-D-glucosamine export protein	1	NWMN_2568
K01990	ABC-2.A; ABC-2 type transport system ATP-binding protein	1	NWMN_0211
K00525	E1.17.4.1A, nrdA, nrdE; ribonucleoside-diphosphate reductase alpha chain [EC:1.17.4.1]	1	NWMN_0700
K20338	rot; MarR family transcriptional regulator, global regulator for virulence	1	NWMN_1655
K09936	TC.BAT2; bacterial/archaeal transporter family-2 protein	1	NWMN_0590
K01958	PC, pyc; pyruvate carboxylase [EC:6.4.1.1]	1	NWMN_0979
K06956	K06956; uncharacterized protein	1	NWMN_0374
K05916	hmp, YHB1; nitric oxide dioxygenase [EC:1.14.12.17]	1	NWMN_0175
K13953	adhP; alcohol dehydrogenase, propanol-preferring [EC:1.1.1.1]	1	NWMN_0577
K03647	nrdI; protein involved in ribonucleotide reduction	1	NWMN_0699
K04086	clpL; ATP-dependent Clp protease ATP-binding subunit ClpL	1	NWMN_2448
K21461	icaD; poly-beta-1,6-N-acetyl-D-glucosamine synthesis protein	1	NWMN_2566
K03704	cspA; cold shock protein (beta-ribbon, CspA family)	1	NWMN_0761
K00491	nos; nitric-oxide synthase, bacterial [EC:1.14.13.165]	1	NWMN_1852
K04518	pheA2; prephenate dehydratase [EC:4.2.1.51]	1	NWMN_1853
K16169	pbuX; xanthine permease	1	NWMN_0379
K05352	tarJ; ribitol-5-phosphate 2-dehydrogenase (NADP+) [EC:1.1.1.405]	1	NWMN_0186
K07058	K07058; membrane protein	1	NWMN_1821
K04072	adhE; acetaldehyde dehydrogenase / alcohol dehydrogenase [EC:1.2.1.10 1.1.1.1]	1	NWMN_0094
K02004	ABC.CD.P; putative ABC transport system permease protein	1	NWMN_0250
K03303	lctP; lactate permease	1	NWMN_2268
K04069	pflA, pflC, pflE; pyruvate formate lyase activating enzyme [EC:1.97.1.4]	1	NWMN_0163
K00526	E1.17.4.1B, nrdB, nrdF; ribonucleoside-diphosphate reductase beta chain [EC:1.17.4.1]	1	NWMN_0701
K03498	trkH, trkG, ktrB; trk system potassium uptake protein	1	NWMN_1932
K02003	ABC.CD.A; putative ABC transport system ATP-binding protein	1	NWMN_0251
K01951	guaA, GMPS; GMP synthase (glutamine-hydrolysing) [EC:6.3.5.2]	1	NWMN_0381
K04763	xerD; integrase/recombinase XerD	1	NWMN_1405
K05020	opuD, betL; glycine betaine transporter	1	NWMN_2089
K09022	ridA, tdcF; 2-iminobutanoate/2-iminopropanoate deaminase [EC:3.5.99.10]	1	NWMN_0460
K03762	proP; MFS transporter, MHS family, proline/betaine transporter	1	NWMN_0536
K02051	ABC.SN.S; NitT/TauT family transport system substrate-binding protein	1	NWMN_0117
K21636	nrdD; ribonucleoside-triphosphate reductase (formate) [EC:1.1.98.6]	1	NWMN_2515
K01669	phrB; deoxyribodipyrimidine photo-lyase [EC:4.1.99.3]	1	NWMN_0660
K07071	K07071; uncharacterized protein	1	NWMN_0737
K03816	xpt; xanthine phosphoribosyltransferase [EC:2.4.2.22]	1	NWMN_0378
K01356	lexA; repressor LexA [EC:3.4.21.88]	1	NWMN_1251
K11936	pgaC, icaA; poly-beta-1,6-N-acetyl-D-glucosamine synthase [EC:2.4.1.-]	1	NWMN_2565
K03481	glvR; RpiR family transcriptional regulator, glv operon transcriptional regulator	1	NWMN_2225
K08094	hxlB; 6-phospho-3-hexuloisomerase [EC:5.3.1.27]	1	NWMN_0534
K04068	nrdG; anaerobic ribonucleoside-triphosphate reductase activating protein [EC:1.97.1.4]	1	NWMN_2514
K02529	lacI, galR; LacI family transcriptional regulator	1	NWMN_0205
K10212	K10212, crtO; glycosyl-4,4'-diaponeurosporenoate acyltransferase [EC:2.3.1.-]	1	NWMN_2465
K05810	yfiH; laccase domain-containing protein	1	NWMN_1097
K04564	SOD2; superoxide dismutase, Fe-Mn family [EC:1.15.1.1]	1	NWMN_0077
K15633	gpmI; 2,3-bisphosphoglycerate-independent phosphoglycerate mutase [EC:5.4.2.12]	1	NWMN_0744
K01834	PGAM, gpmA; 2,3-bisphosphoglycerate-dependent phosphoglycerate mutase [EC:5.4.2.11]	1	NWMN_2315
K06412	spoVG; stage V sporulation protein G	1	NWMN_0461
K01755	argH, ASL; argininosuccinate lyase [EC:4.3.2.1]	1	NWMN_0831
K02217	ftnA, ftn; ferritin [EC:1.16.3.2]	1	NWMN_1831

## Sheet: bin-up-pathway
#identifier	definition	number	genes
sae01100	Metabolic pathways	20	NWMN_0094,NWMN_0162,NWMN_0176,NWMN_0185,NWMN_0186,NWMN_0378,NWMN_0381,NWMN_0448,NWMN_0534,NWMN_0577,NWMN_0700,NWMN_0701,NWMN_0744,NWMN_0831,NWMN_0979,NWMN_1852,NWMN_1853,NWMN_2210,NWMN_2315,NWMN_2499
sae01120	Microbial metabolism in diverse environments	11	NWMN_0094,NWMN_0162,NWMN_0176,NWMN_0534,NWMN_0577,NWMN_0744,NWMN_0979,NWMN_2210,NWMN_2315,NWMN_2422,NWMN_2499
sae01110	Biosynthesis of secondary metabolites	10	NWMN_0094,NWMN_0176,NWMN_0378,NWMN_0577,NWMN_0744,NWMN_0831,NWMN_1852,NWMN_1853,NWMN_2315,NWMN_2499
sae01130	Biosynthesis of antibiotics	9	NWMN_0094,NWMN_0176,NWMN_0577,NWMN_0744,NWMN_0831,NWMN_1852,NWMN_1853,NWMN_2315,NWMN_2499
sae00010	Glycolysis / Gluconeogenesis	6	NWMN_0094,NWMN_0176,NWMN_0577,NWMN_0744,NWMN_2315,NWMN_2499
sae01230	Biosynthesis of amino acids	6	NWMN_0534,NWMN_0744,NWMN_0831,NWMN_0979,NWMN_1853,NWMN_2315
sae00620	Pyruvate metabolism	6	NWMN_0094,NWMN_0162,NWMN_0176,NWMN_0979,NWMN_2422,NWMN_2499
sae00230	Purine metabolism	6	NWMN_0378,NWMN_0381,NWMN_0448,NWMN_0700,NWMN_0701,NWMN_2515
sae01200	Carbon metabolism	5	NWMN_0534,NWMN_0744,NWMN_0979,NWMN_2210,NWMN_2315
sae00240	Pyrimidine metabolism	4	NWMN_0448,NWMN_0700,NWMN_0701,NWMN_2515
sae00680	Methane metabolism	4	NWMN_0534,NWMN_0744,NWMN_2210,NWMN_2315
sae00640	Propanoate metabolism	3	NWMN_0162,NWMN_0176,NWMN_2499
sae02024	Quorum sensing	3	NWMN_0590,NWMN_0918,NWMN_1655
sae05150	Staphylococcus aureus infection	3	NWMN_0524,NWMN_0525,NWMN_1082
sae00071	Fatty acid degradation	2	NWMN_0094,NWMN_0577
sae00220	Arginine biosynthesis	2	NWMN_0831,NWMN_1852
sae00260	Glycine, serine and threonine metabolism	2	NWMN_0744,NWMN_2315
sae00350	Tyrosine metabolism	2	NWMN_0094,NWMN_0577
sae00040	Pentose and glucuronate interconversions	2	NWMN_0185,NWMN_0186
sae00650	Butanoate metabolism	2	NWMN_0094,NWMN_0162
sae01220	Degradation of aromatic compounds	2	NWMN_0094,NWMN_0577
sae00270	Cysteine and methionine metabolism	2	NWMN_0176,NWMN_2499
sae00625	Chloroalkane and chloroalkene degradation	2	NWMN_0094,NWMN_0577
sae00626	Naphthalene degradation	2	NWMN_0094,NWMN_0577
sae03430	Mismatch repair	1	NWMN_0448
sae00906	Carotenoid biosynthesis	1	NWMN_2465
sae03440	Homologous recombination	1	NWMN_0448
sae03030	DNA replication	1	NWMN_0448
sae00400	Phenylalanine, tyrosine and tryptophan biosynthesis	1	NWMN_1853
sae00250	Alanine, aspartate and glutamate metabolism	1	NWMN_0831
sae00030	Pentose phosphate pathway	1	NWMN_0534
sae00630	Glyoxylate and dicarboxylate metabolism	1	NWMN_2210
sae02020	Two-component system	1	NWMN_1328
sae00330	Arginine and proline metabolism	1	NWMN_1852
sae00020	Citrate cycle (TCA cycle)	1	NWMN_0979

## Sheet: bin-up-enrichment
#category	definition	numDEInCat	numInCat	num_de	num_genes	pvalues	qvalues	genes
sae00010	Glycolysis / Gluconeogenesis	6	40	30	890	0.00162006480497548	0.0567022681741418	NWMN_0094,NWMN_0176,NWMN_0577,NWMN_0744,NWMN_2315,NWMN_2499
sae00620	Pyruvate metabolism	6	38	30	890	0.00190984588234953	0.064934759999884	NWMN_0094,NWMN_0162,NWMN_0176,NWMN_0979,NWMN_2422,NWMN_2499
sae00626	Naphthalene degradation	2	2	30	890	0.00343728478928112	0.113430398046277	NWMN_0094,NWMN_0577
sae00680	Methane metabolism	4	19	30	890	0.00362317391755744	0.115941565361838	NWMN_0534,NWMN_0744,NWMN_2210,NWMN_2315
sae01120	Microbial metabolism in diverse environments	11	135	30	890	0.00696949251985208	0.216054268115414	NWMN_0094,NWMN_0162,NWMN_0176,NWMN_0534,NWMN_0577,NWMN_0744,NWMN_0979,NWMN_2210,NWMN_2315,NWMN_2422,NWMN_2499
sae00350	Tyrosine metabolism	2	4	30	890	0.0111311424079507	0.33393427223852	NWMN_0094,NWMN_0577
sae01220	Degradation of aromatic compounds	2	5	30	890	0.0129169626273519	0.374591916193205	NWMN_0094,NWMN_0577
sae00625	Chloroalkane and chloroalkene degradation	2	5	30	890	0.016537197769397	0.463041537543116	NWMN_0094,NWMN_0577
sae00040	Pentose and glucuronate interconversions	2	9	30	890	0.0277342485172765	0.748824709966465	NWMN_0185,NWMN_0186
sae00640	Propanoate metabolism	3	22	30	890	0.0297252995680089	0.772857788768232	NWMN_0162,NWMN_0176,NWMN_2499
sae00230	Purine metabolism	6	56	30	890	0.0314535443745071	0.786338609362677	NWMN_0378,NWMN_0381,NWMN_0448,NWMN_0700,NWMN_0701,NWMN_2515
sae00071	Fatty acid degradation	2	10	30	890	0.0577870020835239	1	NWMN_0094,NWMN_0577
sae01100	Metabolic pathways	20	451	30	890	0.0606021900220915	1	NWMN_0094,NWMN_0162,NWMN_0176,NWMN_0185,NWMN_0186,NWMN_0378,NWMN_0381,NWMN_0448,NWMN_0534,NWMN_0577,NWMN_0700,NWMN_0701,NWMN_0744,NWMN_0831,NWMN_0979,NWMN_1852,NWMN_1853,NWMN_2210,NWMN_2315,NWMN_2499
sae00220	Arginine biosynthesis	2	17	30	890	0.0863027795276572	1	NWMN_0831,NWMN_1852
sae01130	Biosynthesis of antibiotics	9	167	30	890	0.0893750535302193	1	NWMN_0094,NWMN_0176,NWMN_0577,NWMN_0744,NWMN_0831,NWMN_1852,NWMN_1853,NWMN_2315,NWMN_2499
sae00650	Butanoate metabolism	2	16	30	890	0.129083945516164	1	NWMN_0094,NWMN_0162
sae00906	Carotenoid biosynthesis	1	5	30	890	0.14102343548514	1	NWMN_2465
sae01230	Biosynthesis of amino acids	6	104	30	890	0.145370564670204	1	NWMN_0534,NWMN_0744,NWMN_0831,NWMN_0979,NWMN_1853,NWMN_2315
sae00240	Pyrimidine metabolism	4	41	30	890	0.149197215202315	1	NWMN_0448,NWMN_0700,NWMN_0701,NWMN_2515
sae00270	Cysteine and methionine metabolism	2	23	30	890	0.159159862893869	1	NWMN_0176,NWMN_2499
sae01200	Carbon metabolism	5	81	30	890	0.161893958838806	1	NWMN_0534,NWMN_0744,NWMN_0979,NWMN_2210,NWMN_2315
sae01110	Biosynthesis of secondary metabolites	10	225	30	890	0.170415838099107	1	NWMN_0094,NWMN_0176,NWMN_0378,NWMN_0577,NWMN_0744,NWMN_0831,NWMN_1852,NWMN_1853,NWMN_2315,NWMN_2499
sae00260	Glycine, serine and threonine metabolism	2	31	30	890	0.240421373528964	1	NWMN_0744,NWMN_2315
sae02024	Quorum sensing	3	64	30	890	0.296248546789748	1	NWMN_0590,NWMN_0918,NWMN_1655
sae00330	Arginine and proline metabolism	1	12	30	890	0.315082233311007	1	NWMN_1852
sae05150	Staphylococcus aureus infection	3	38	30	890	0.319242599665713	1	NWMN_0524,NWMN_0525,NWMN_1082
sae00400	Phenylalanine, tyrosine and tryptophan biosynthesis	1	19	30	890	0.430764308068393	1	NWMN_1853
sae00030	Pentose phosphate pathway	1	20	30	890	0.47936601888672	1	NWMN_0534
sae00630	Glyoxylate and dicarboxylate metabolism	1	17	30	890	0.498501090902501	1	NWMN_2210
sae03030	DNA replication	1	17	30	890	0.62321814731909	1	NWMN_0448
sae00250	Alanine, aspartate and glutamate metabolism	1	18	30	890	0.629418957305617	1	NWMN_0831
sae00020	Citrate cycle (TCA cycle)	1	22	30	890	0.639680998848851	1	NWMN_0979
sae03430	Mismatch repair	1	17	30	890	0.668895269665333	1	NWMN_0448
sae03440	Homologous recombination	1	21	30	890	0.708472541215445	1	NWMN_0448
sae02020	Two-component system	1	68	30	890	0.92327794510058	1	NWMN_1328

## Sheet: bin-whole-ko
#identifier	definition	number	genes
K02015	ABC.FEV.P; iron complex transport system permease protein	5	NWMN_0617,NWMN_0618,NWMN_0703,NWMN_2076,NWMN_2077
K02016	ABC.FEV.S; iron complex transport system substrate-binding protein	3	NWMN_0705,NWMN_2078,NWMN_2185
K02013	ABC.FEV.A; iron complex transport system ATP-binding protein [EC:3.6.3.34]	2	NWMN_0616,NWMN_0704
K01990	ABC-2.A; ABC-2 type transport system ATP-binding protein	2	NWMN_0211,NWMN_1869
K00016	LDH, ldh; L-lactate dehydrogenase [EC:1.1.1.27]	2	NWMN_0176,NWMN_2499
K14194	sdrC_D_E; serine-aspartate repeat-containing protein C/D/E	2	NWMN_0524,NWMN_0525
K03311	TC.LIVCS; branched-chain amino acid:cation transporter, LIVCS family	2	NWMN_0130,NWMN_0248
K00425	cydA; cytochrome d ubiquinol oxidase subunit I [EC:1.10.3.14]	1	NWMN_0952
K21463	tcaA; membrane-associated protein TcaA	1	NWMN_2257
K09125	K09125; uncharacterized protein	1	NWMN_1342
K04077	groEL, HSPD1; chaperonin GroEL	1	NWMN_1937
K00712	tagE; poly(glycerol-phosphate) alpha-glucosyltransferase [EC:2.4.1.52]	1	NWMN_0527
K03695	clpB; ATP-dependent Clp protease ATP-binding subunit ClpB	1	NWMN_0845
K02352	drp35; lactonase [EC:3.1.1.-]	1	NWMN_2586
K03778	ldhA; D-lactate dehydrogenase [EC:1.1.1.28]	1	NWMN_2422
K03324	yjbB; phosphate:Na+ symporter	1	NWMN_0049
K02749	PTS-Glv-EIIB, glvB, malP, aglA; PTS system, alpha-glucoside-specific IIB component [EC:2.7.1.208 2.7.1.-]	1	NWMN_2224
K09814	hrtA; hemin transport system ATP-binding protein [EC:3.6.3.-]	1	NWMN_2261
K03784	deoD; purine-nucleoside phosphorylase [EC:2.4.2.1]	1	NWMN_0080
K11041	eta; exfoliative toxin A/B	1	NWMN_1082
K01318	sspA; glutamyl endopeptidase [EC:3.4.21.19]	1	NWMN_0918
K02032	ABC.PE.A1; peptide/nickel transport system ATP-binding protein	1	NWMN_1290
K18906	mgrA; MarR family transcriptional regulator, multiple gene regulator MgrA	1	NWMN_0655
K03686	dnaJ; molecular chaperone DnaJ	1	NWMN_1482
K00865	glxK, garK; glycerate 2-kinase [EC:2.7.1.165]	1	NWMN_2331
K01104	E3.1.3.48; protein-tyrosine phosphatase [EC:3.1.3.48]	1	NWMN_1819
K03188	ureF; urease accessory protein	1	NWMN_2192
K05337	fer; ferredoxin	1	NWMN_1392
K00259	ald; alanine dehydrogenase [EC:1.4.1.1]	1	NWMN_1603
K00656	E2.3.1.54, pflD; formate C-acetyltransferase [EC:2.3.1.54]	1	NWMN_0162
K00031	IDH1, IDH2, icd; isocitrate dehydrogenase [EC:1.1.1.42]	1	NWMN_1587
K08303	K08303; putative protease [EC:3.4.-.-]	1	NWMN_1513
K08996	yagU; putative membrane protein	1	NWMN_0125
K01992	ABC-2.P; ABC-2 type transport system permease protein	1	NWMN_2241
K01429	ureB; urease subunit beta [EC:3.5.1.5]	1	NWMN_2189
K00525	E1.17.4.1A, nrdA, nrdE; ribonucleoside-diphosphate reductase alpha chain [EC:1.17.4.1]	1	NWMN_0700
K19411	mcsA; protein arginine kinase activator	1	NWMN_0485
K20338	rot; MarR family transcriptional regulator, global regulator for virulence	1	NWMN_1655
K03215	rumA; 23S rRNA (uracil1939-C5)-methyltransferase [EC:2.1.1.190]	1	NWMN_1835
K03705	hrcA; heat-inducible transcriptional repressor	1	NWMN_1485
K01752	E4.3.1.17, sdaA, sdaB, tdcG; L-serine dehydratase [EC:4.3.1.17]	1	NWMN_2429
K00364	E1.7.1.7, guaC; GMP reductase [EC:1.7.1.7]	1	NWMN_1249
K05916	hmp, YHB1; nitric oxide dioxygenase [EC:1.14.12.17]	1	NWMN_0175
K06956	K06956; uncharacterized protein	1	NWMN_0374
K02777	PTS-Glc-EIIA, crr; PTS system, sugar-specific IIA component [EC:2.7.1.-]	1	NWMN_1333
K03187	ureE; urease accessory protein	1	NWMN_2191
K05879	dhaL; dihydroxyacetone kinase, C-terminal domain [EC:2.7.1.-]	1	NWMN_0620
K21461	icaD; poly-beta-1,6-N-acetyl-D-glucosamine synthesis protein	1	NWMN_2566
K02750	PTS-Glv-EIIC, glvC, malP, aglA; PTS system, alpha-glucoside-specific IIC component	1	NWMN_2224
K03708	ctsR; transcriptional regulator of stress and heat shock response	1	NWMN_0484
K06153	bacA; undecaprenyl-diphosphatase [EC:3.6.1.27]	1	NWMN_0652
K05352	tarJ; ribitol-5-phosphate 2-dehydrogenase (NADP+) [EC:1.1.1.405]	1	NWMN_0186
K00626	E2.3.1.9, atoB; acetyl-CoA C-acetyltransferase [EC:2.3.1.9]	1	NWMN_0346
K02884	RP-L19, MRPL19, rplS; large subunit ribosomal protein L19	1	NWMN_1151
K04072	adhE; acetaldehyde dehydrogenase / alcohol dehydrogenase [EC:1.2.1.10 1.1.1.1]	1	NWMN_0094
K03442	mscS; small conductance mechanosensitive channel	1	NWMN_0354
K19158	yoeB; toxin YoeB [EC:3.1.-.-]	1	NWMN_2307
K06942	ychF; ribosome-binding ATPase	1	NWMN_0355
K00108	betA, CHDH; choline dehydrogenase [EC:1.1.99.1]	1	NWMN_2509
K02004	ABC.CD.P; putative ABC transport system permease protein	1	NWMN_0250
K04069	pflA, pflC, pflE; pyruvate formate lyase activating enzyme [EC:1.97.1.4]	1	NWMN_0163
K01174	nuc; micrococcal nuclease [EC:3.1.31.1]	1	NWMN_1236
K02346	DPO4, dinB; DNA polymerase IV [EC:2.7.7.7]	1	NWMN_1833
K07146	K07146; UPF0176 protein	1	NWMN_2587
K07071	K07071; uncharacterized protein	1	NWMN_0737
K10026	queE; 7-carboxy-7-deazaguanine synthase [EC:4.3.99.3]	1	NWMN_0679
K11936	pgaC, icaA; poly-beta-1,6-N-acetyl-D-glucosamine synthase [EC:2.4.1.-]	1	NWMN_2565
K04041	fbp3; fructose-1,6-bisphosphatase III [EC:3.1.3.11]	1	NWMN_2414
K01430	ureA; urease subunit gamma [EC:3.5.1.5]	1	NWMN_2188
K03308	TC.NSS; neurotransmitter:Na+ symporter, NSS family	1	NWMN_0423
K05810	yfiH; laccase domain-containing protein	1	NWMN_1097
K04564	SOD2; superoxide dismutase, Fe-Mn family [EC:1.15.1.1]	1	NWMN_0077
K15633	gpmI; 2,3-bisphosphoglycerate-independent phosphoglycerate mutase [EC:5.4.2.12]	1	NWMN_0744
K04043	dnaK; molecular chaperone DnaK	1	NWMN_1483
K01755	argH, ASL; argininosuccinate lyase [EC:4.3.2.1]	1	NWMN_0831
K01424	E3.5.1.1, ansA, ansB; L-asparaginase [EC:3.5.1.1]	1	NWMN_1387
K01046	E3.1.1.3; triacylglycerol lipase [EC:3.1.1.3]	1	NWMN_2569
K03700	recU; recombination protein U	1	NWMN_1360
K18941	arlR; two-component system, OmpR family, response regulator ArlR	1	NWMN_1328
K07090	K07090; uncharacterized protein	1	NWMN_1608
K01610	E4.1.1.49, pckA; phosphoenolpyruvate carboxykinase (ATP) [EC:4.1.1.49]	1	NWMN_1681
K02341	DPO3D2, holB; DNA polymerase III subunit delta' [EC:2.7.7.7]	1	NWMN_0448
K07456	mutS2; DNA mismatch repair protein MutS2	1	NWMN_1056
K00128	ALDH; aldehyde dehydrogenase (NAD+) [EC:1.2.1.3]	1	NWMN_0113
K00426	cydB; cytochrome d ubiquinol oxidase subunit II [EC:1.10.3.14]	1	NWMN_0953
K06920	queC; 7-cyano-7-deazaguanine synthase [EC:6.3.4.20]	1	NWMN_0681
K03189	ureG; urease accessory protein	1	NWMN_2193
K00123	fdoG, fdfH; formate dehydrogenase major subunit [EC:1.2.1.2]	1	NWMN_2210
K00788	thiE; thiamine-phosphate pyrophosphorylase [EC:2.5.1.3]	1	NWMN_1995
K03665	hflX; GTPase	1	NWMN_1214
K21030	tarI; D-ribitol-5-phosphate cytidylyltransferase [EC:2.7.7.40]	1	NWMN_0185
K00864	glpK, GK; glycerol kinase [EC:2.7.1.30]	1	NWMN_1208
K19405	mcsB; protein arginine kinase [EC:2.7.14.1]	1	NWMN_0486
K00554	trmD; tRNA (guanine37-N1)-methyltransferase [EC:2.1.1.228]	1	NWMN_1150
K01187	malZ; alpha-glucosidase [EC:3.2.1.20]	1	NWMN_1414
K11071	potB; spermidine/putrescine transport system permease protein	1	NWMN_0966
K03929	pnbA; para-nitrobenzyl esterase [EC:3.1.1.-]	1	NWMN_2350
K01476	E3.5.3.1, rocF, arg; arginase [EC:3.5.3.1]	1	NWMN_2065
K00294	E1.2.1.88; 1-pyrroline-5-carboxylate dehydrogenase [EC:1.2.1.88]	1	NWMN_2454
K01243	mtnN, mtn, pfs; adenosylhomocysteine nucleosidase [EC:3.2.2.9]	1	NWMN_1501
K21462	icaC; probable poly-beta-1,6-N-acetyl-D-glucosamine export protein	1	NWMN_2568
K09936	TC.BAT2; bacterial/archaeal transporter family-2 protein	1	NWMN_0590
K01937	pyrG, CTPS; CTP synthase [EC:6.3.4.2]	1	NWMN_2031
K01958	PC, pyc; pyruvate carboxylase [EC:6.4.1.1]	1	NWMN_0979
K00003	E1.1.1.3; homoserine dehydrogenase [EC:1.1.1.3]	1	NWMN_1240
K02076	zurR, zur; Fur family transcriptional regulator, zinc uptake regulator	1	NWMN_1457
K14199	scn, scin; staphylococcal complement inhibitor	1	NWMN_0165
K13953	adhP; alcohol dehydrogenase, propanol-preferring [EC:1.1.1.1]	1	NWMN_0577
K00605	gcvT, AMT; aminomethyltransferase [EC:2.1.2.10]	1	NWMN_1441
K03647	nrdI; protein involved in ribonucleotide reduction	1	NWMN_0699
K11737	cycA; D-serine/D-alanine/glycine transporter	1	NWMN_2337
K04086	clpL; ATP-dependent Clp protease ATP-binding subunit ClpL	1	NWMN_2448
K00790	murA; UDP-N-acetylglucosamine 1-carboxyvinyltransferase [EC:2.5.1.7]	1	NWMN_2028
K03704	cspA; cold shock protein (beta-ribbon, CspA family)	1	NWMN_0761
K00491	nos; nitric-oxide synthase, bacterial [EC:1.14.13.165]	1	NWMN_1852
K00130	betB, gbsA; betaine-aldehyde dehydrogenase [EC:1.2.1.8]	1	NWMN_2510
K04518	pheA2; prephenate dehydratase [EC:4.2.1.51]	1	NWMN_1853
K03535	gudP; MFS transporter, ACS family, glucarate transporter	1	NWMN_2408
K02687	prmA; ribosomal protein L11 methyltransferase [EC:2.1.1.-]	1	NWMN_1481
K03100	lepB, TPP; signal peptidase I [EC:3.4.21.89]	1	NWMN_0836
K16169	pbuX; xanthine permease	1	NWMN_0379
K08259	lytM; lysostaphin [EC:3.4.24.75]	1	NWMN_0210
K03707	tenA; thiaminase (transcriptional activator TenA) [EC:3.5.99.2]	1	NWMN_1998
K02031	ABC.PE.A; peptide/nickel transport system ATP-binding protein	1	NWMN_1291
K01647	CS, gltA; citrate synthase [EC:2.3.3.1]	1	NWMN_1588
K07058	K07058; membrane protein	1	NWMN_1821
K03451	TC.BCT; betaine/carnitine transporter, BCCT family	1	NWMN_2513
K03303	lctP; lactate permease	1	NWMN_2268
K00526	E1.17.4.1B, nrdB, nrdF; ribonucleoside-diphosphate reductase beta chain [EC:1.17.4.1]	1	NWMN_0701
K03498	trkH, trkG, ktrB; trk system potassium uptake protein	1	NWMN_1932
K02003	ABC.CD.A; putative ABC transport system ATP-binding protein	1	NWMN_0251
K01951	guaA, GMPS; GMP synthase (glutamine-hydrolysing) [EC:6.3.5.2]	1	NWMN_0381
K07444	ypsC; putative N6-adenine-specific DNA methylase [EC:2.1.1.-]	1	NWMN_1354
K04763	xerD; integrase/recombinase XerD	1	NWMN_1405
K00658	DLST, sucB; 2-oxoglutarate dehydrogenase E2 component (dihydrolipoamide succinyltransferase) [EC:2.3.1.61]	1	NWMN_1325
K05020	opuD, betL; glycine betaine transporter	1	NWMN_2089
K09022	ridA, tdcF; 2-iminobutanoate/2-iminopropanoate deaminase [EC:3.5.99.10]	1	NWMN_0460
K07979	ytrA; GntR family transcriptional regulator	1	NWMN_1870
K03762	proP; MFS transporter, MHS family, proline/betaine transporter	1	NWMN_0536
K21636	nrdD; ribonucleoside-triphosphate reductase (formate) [EC:1.1.98.6]	1	NWMN_2515
K02051	ABC.SN.S; NitT/TauT family transport system substrate-binding protein	1	NWMN_0117
K01669	phrB; deoxyribodipyrimidine photo-lyase [EC:4.1.99.3]	1	NWMN_0660
K11070	potC; spermidine/putrescine transport system permease protein	1	NWMN_0967
K01428	ureC; urease subunit alpha [EC:3.5.1.5]	1	NWMN_2190
K03816	xpt; xanthine phosphoribosyltransferase [EC:2.4.2.22]	1	NWMN_0378
K02160	accB, bccP; acetyl-CoA carboxylase biotin carboxyl carrier protein	1	NWMN_1508
K01356	lexA; repressor LexA [EC:3.4.21.88]	1	NWMN_1251
K03481	glvR; RpiR family transcriptional regulator, glv operon transcriptional regulator	1	NWMN_2225
K03570	mreC; rod shape-determining protein MreC	1	NWMN_1551
K02860	rimM; 16S rRNA processing protein RimM	1	NWMN_1149
K04068	nrdG; anaerobic ribonucleoside-triphosphate reductase activating protein [EC:1.97.1.4]	1	NWMN_2514
K08094	hxlB; 6-phospho-3-hexuloisomerase [EC:5.3.1.27]	1	NWMN_0534
K02529	lacI, galR; LacI family transcriptional regulator	1	NWMN_0205
K10212	K10212, crtO; glycosyl-4,4'-diaponeurosporenoate acyltransferase [EC:2.3.1.-]	1	NWMN_2465
K03696	clpC; ATP-dependent Clp protease ATP-binding subunit ClpC	1	NWMN_0487
K08168	tetB; MFS transporter, DHA2 family, metal-tetracycline-proton antiporter	1	NWMN_0081
K09822	K09822; uncharacterized protein	1	NWMN_0419
K01834	PGAM, gpmA; 2,3-bisphosphoglycerate-dependent phosphoglycerate mutase [EC:5.4.2.11]	1	NWMN_2315
K05577	ndhF; NAD(P)H-quinone oxidoreductase subunit 5 [EC:1.6.5.3]	1	NWMN_0418
K07160	K07160; UPF0271 protein	1	NWMN_1506
K03687	GRPE; molecular chaperone GrpE	1	NWMN_1484
K06412	spoVG; stage V sporulation protein G	1	NWMN_0461
K11069	potD; spermidine/putrescine transport system substrate-binding protein	1	NWMN_0968
K02217	ftnA, ftn; ferritin [EC:1.16.3.2]	1	NWMN_1831
K01733	thrC; threonine synthase [EC:4.2.3.1]	1	NWMN_1241
K04078	groES, HSPE1; chaperonin GroES	1	NWMN_1938

## Sheet: bin-whole-pathway
#identifier	definition	number	genes
sae01100	Metabolic pathways	58	NWMN_0080,NWMN_0094,NWMN_0113,NWMN_0162,NWMN_0176,NWMN_0185,NWMN_0186,NWMN_0346,NWMN_0378,NWMN_0381,NWMN_0418,NWMN_0448,NWMN_0487,NWMN_0534,NWMN_0577,NWMN_0620,NWMN_0679,NWMN_0681,NWMN_0700,NWMN_0701,NWMN_0744,NWMN_0831,NWMN_0952,NWMN_0953,NWMN_0979,NWMN_1208,NWMN_1240,NWMN_1241,NWMN_1325,NWMN_1387,NWMN_1414,NWMN_1441,NWMN_1501,NWMN_1508,NWMN_1587,NWMN_1588,NWMN_1603,NWMN_1681,NWMN_1852,NWMN_1853…
sae01110	Biosynthesis of secondary metabolites	25	NWMN_0080,NWMN_0094,NWMN_0113,NWMN_0176,NWMN_0346,NWMN_0378,NWMN_0577,NWMN_0744,NWMN_0831,NWMN_1240,NWMN_1241,NWMN_1325,NWMN_1387,NWMN_1441,NWMN_1508,NWMN_1587,NWMN_1588,NWMN_1681,NWMN_1852,NWMN_1853,NWMN_2065,NWMN_2315,NWMN_2414,NWMN_2429,NWMN_2499
sae01120	Microbial metabolism in diverse environments	25	NWMN_0094,NWMN_0113,NWMN_0162,NWMN_0176,NWMN_0346,NWMN_0534,NWMN_0577,NWMN_0744,NWMN_0979,NWMN_1240,NWMN_1241,NWMN_1325,NWMN_1508,NWMN_1587,NWMN_1588,NWMN_1681,NWMN_2188,NWMN_2189,NWMN_2190,NWMN_2210,NWMN_2315,NWMN_2331,NWMN_2414,NWMN_2422,NWMN_2499
sae01130	Biosynthesis of antibiotics	22	NWMN_0094,NWMN_0113,NWMN_0176,NWMN_0346,NWMN_0577,NWMN_0744,NWMN_0831,NWMN_1240,NWMN_1325,NWMN_1441,NWMN_1508,NWMN_1587,NWMN_1588,NWMN_1681,NWMN_1852,NWMN_1853,NWMN_2065,NWMN_2315,NWMN_2331,NWMN_2414,NWMN_2429,NWMN_2499
sae01200	Carbon metabolism	14	NWMN_0346,NWMN_0534,NWMN_0744,NWMN_0979,NWMN_1325,NWMN_1441,NWMN_1508,NWMN_1587,NWMN_1588,NWMN_1681,NWMN_2210,NWMN_2315,NWMN_2414,NWMN_2429
sae02010	ABC transporters	14	NWMN_0616,NWMN_0617,NWMN_0618,NWMN_0703,NWMN_0704,NWMN_0705,NWMN_0966,NWMN_0967,NWMN_0968,NWMN_2076,NWMN_2077,NWMN_2078,NWMN_2185,NWMN_2261
sae01230	Biosynthesis of amino acids	13	NWMN_0534,NWMN_0744,NWMN_0831,NWMN_0979,NWMN_1240,NWMN_1241,NWMN_1501,NWMN_1587,NWMN_1588,NWMN_1853,NWMN_2065,NWMN_2315,NWMN_2429
sae00230	Purine metabolism	11	NWMN_0080,NWMN_0378,NWMN_0381,NWMN_0448,NWMN_0700,NWMN_0701,NWMN_1249,NWMN_2188,NWMN_2189,NWMN_2190,NWMN_2515
sae00010	Glycolysis / Gluconeogenesis	10	NWMN_0094,NWMN_0113,NWMN_0176,NWMN_0577,NWMN_0744,NWMN_1333,NWMN_1681,NWMN_2315,NWMN_2414,NWMN_2499
sae00620	Pyruvate metabolism	10	NWMN_0094,NWMN_0113,NWMN_0162,NWMN_0176,NWMN_0346,NWMN_0979,NWMN_1508,NWMN_1681,NWMN_2422,NWMN_2499
sae00260	Glycine, serine and threonine metabolism	9	NWMN_0744,NWMN_1240,NWMN_1241,NWMN_1441,NWMN_2315,NWMN_2331,NWMN_2429,NWMN_2509,NWMN_2510
sae00220	Arginine biosynthesis	6	NWMN_0831,NWMN_1852,NWMN_2065,NWMN_2188,NWMN_2189,NWMN_2190
sae00240	Pyrimidine metabolism	6	NWMN_0080,NWMN_0448,NWMN_0700,NWMN_0701,NWMN_2031,NWMN_2515
sae02024	Quorum sensing	6	NWMN_0590,NWMN_0836,NWMN_0918,NWMN_1290,NWMN_1291,NWMN_1655
sae00680	Methane metabolism	5	NWMN_0534,NWMN_0744,NWMN_2210,NWMN_2315,NWMN_2414
sae00270	Cysteine and methionine metabolism	5	NWMN_0176,NWMN_1240,NWMN_1501,NWMN_2429,NWMN_2499
sae00020	Citrate cycle (TCA cycle)	5	NWMN_0979,NWMN_1325,NWMN_1587,NWMN_1588,NWMN_1681
sae00640	Propanoate metabolism	5	NWMN_0162,NWMN_0176,NWMN_0346,NWMN_1508,NWMN_2499
sae00630	Glyoxylate and dicarboxylate metabolism	5	NWMN_0346,NWMN_1441,NWMN_1588,NWMN_2210,NWMN_2331
sae00561	Glycerolipid metabolism	5	NWMN_0113,NWMN_0620,NWMN_1208,NWMN_2331,NWMN_2569
sae05150	Staphylococcus aureus infection	4	NWMN_0165,NWMN_0524,NWMN_0525,NWMN_1082
sae02020	Two-component system	4	NWMN_0346,NWMN_0952,NWMN_0953,NWMN_1328
sae00071	Fatty acid degradation	4	NWMN_0094,NWMN_0113,NWMN_0346,NWMN_0577
sae00250	Alanine, aspartate and glutamate metabolism	4	NWMN_0831,NWMN_1387,NWMN_1603,NWMN_2454
sae00330	Arginine and proline metabolism	4	NWMN_0113,NWMN_1852,NWMN_2065,NWMN_2454
sae00500	Starch and sucrose metabolism	3	NWMN_1333,NWMN_1414,NWMN_2224
sae00625	Chloroalkane and chloroalkene degradation	3	NWMN_0094,NWMN_0113,NWMN_0577
sae00310	Lysine degradation	3	NWMN_0113,NWMN_0346,NWMN_1325
sae00650	Butanoate metabolism	3	NWMN_0094,NWMN_0162,NWMN_0346
sae00190	Oxidative phosphorylation	3	NWMN_0418,NWMN_0952,NWMN_0953
sae00730	Thiamine metabolism	2	NWMN_1995,NWMN_1998
sae00550	Peptidoglycan biosynthesis	2	NWMN_0652,NWMN_2028
sae03430	Mismatch repair	2	NWMN_0448,NWMN_1056
sae00350	Tyrosine metabolism	2	NWMN_0094,NWMN_0577
sae00280	Valine, leucine and isoleucine degradation	2	NWMN_0113,NWMN_0346
sae02060	Phosphotransferase system (PTS)	2	NWMN_1333,NWMN_2224
sae01210	2-Oxocarboxylic acid metabolism	2	NWMN_1587,NWMN_1588
sae00030	Pentose phosphate pathway	2	NWMN_0534,NWMN_2414
sae00380	Tryptophan metabolism	2	NWMN_0113,NWMN_0346
sae00626	Naphthalene degradation	2	NWMN_0094,NWMN_0577
sae00520	Amino sugar and nucleotide sugar metabolism	2	NWMN_1333,NWMN_2028
sae00790	Folate biosynthesis	2	NWMN_0679,NWMN_0681
sae00040	Pentose and glucuronate interconversions	2	NWMN_0185,NWMN_0186
sae01212	Fatty acid metabolism	2	NWMN_0346,NWMN_1508
sae01220	Degradation of aromatic compounds	2	NWMN_0094,NWMN_0577
sae03018	RNA degradation	2	NWMN_1483,NWMN_1937
sae03010	Ribosome	1	NWMN_1151
sae00052	Galactose metabolism	1	NWMN_1414
sae00051	Fructose and mannose metabolism	1	NWMN_2414
sae00906	Carotenoid biosynthesis	1	NWMN_2465
sae03440	Homologous recombination	1	NWMN_0448
sae00410	beta-Alanine metabolism	1	NWMN_0113
sae00760	Nicotinate and nicotinamide metabolism	1	NWMN_0080
sae00340	Histidine metabolism	1	NWMN_0113
sae00460	Cyanoamino acid metabolism	1	NWMN_1387
sae00362	Benzoate degradation	1	NWMN_0346
sae00053	Ascorbate and aldarate metabolism	1	NWMN_0113
sae00670	One carbon pool by folate	1	NWMN_1441
sae00900	Terpenoid backbone biosynthesis	1	NWMN_0346
sae03060	Protein export	1	NWMN_0836
sae00072	Synthesis and degradation of ketone bodies	1	NWMN_0346
sae00300	Lysine biosynthesis	1	NWMN_1240
sae00480	Glutathione metabolism	1	NWMN_1587
sae03030	DNA replication	1	NWMN_0448
sae00750	Vitamin B6 metabolism	1	NWMN_1241
sae00061	Fatty acid biosynthesis	1	NWMN_1508
sae00400	Phenylalanine, tyrosine and tryptophan biosynthesis	1	NWMN_1853
sae00430	Taurine and hypotaurine metabolism	1	NWMN_1603

## Sheet: bin-whole-enrichment
Table S7 KEGG data
#category	definition	numDEInCat	numInCat	num_de	num_genes	pvalues	qvalues	genes
sae00260	Glycine, serine and threonine metabolism	9	31	94	890	0.00357050229799547	0.242794156263692	NWMN_0744,NWMN_1240,NWMN_1241,NWMN_1441,NWMN_2315,NWMN_2331,NWMN_2429,NWMN_2509,NWMN_2510
sae01120	Microbial metabolism in diverse environments	25	135	94	890	0.00390734118636021	0.261791859486134	NWMN_0094,NWMN_0113,NWMN_0162,NWMN_0176,NWMN_0346,NWMN_0534,NWMN_0577,NWMN_0744,NWMN_0979,NWMN_1240,NWMN_1241,NWMN_1325,NWMN_1508,NWMN_1587,NWMN_1588,NWMN_1681,NWMN_2188,NWMN_2189,NWMN_2190,NWMN_2210,NWMN_2315,NWMN_2331,NWMN_2414,NWMN_2422,NWMN_2499
sae00220	Arginine biosynthesis	6	17	94	890	0.00532193881007694	0.351247961465078	NWMN_0831,NWMN_1852,NWMN_2065,NWMN_2188,NWMN_2189,NWMN_2190
sae00620	Pyruvate metabolism	10	38	94	890	0.00705688136960565	0.458697289024367	NWMN_0094,NWMN_0113,NWMN_0162,NWMN_0176,NWMN_0346,NWMN_0979,NWMN_1508,NWMN_1681,NWMN_2422,NWMN_2499
sae00010	Glycolysis / Gluconeogenesis	10	40	94	890	0.0102535129606477	0.656224829481452	NWMN_0094,NWMN_0113,NWMN_0176,NWMN_0577,NWMN_0744,NWMN_1333,NWMN_1681,NWMN_2315,NWMN_2414,NWMN_2499
sae00625	Chloroalkane and chloroalkene degradation	3	5	94	890	0.0145077432424113	0.913987824271911	NWMN_0094,NWMN_0113,NWMN_0577
sae00626	Naphthalene degradation	2	2	94	890	0.0176979487965874	1	NWMN_0094,NWMN_0577
sae00071	Fatty acid degradation	4	10	94	890	0.0228454305985853	1	NWMN_0094,NWMN_0113,NWMN_0346,NWMN_0577
sae00561	Glycerolipid metabolism	5	16	94	890	0.0255275470036502	1	NWMN_0113,NWMN_0620,NWMN_1208,NWMN_2331,NWMN_2569
sae01100	Metabolic pathways	58	451	94	890	0.0297608635333093	1	NWMN_0080,NWMN_0094,NWMN_0113,NWMN_0162,NWMN_0176,NWMN_0185,NWMN_0186,NWMN_0346,NWMN_0378,NWMN_0381,NWMN_0418,NWMN_0448,NWMN_0487,NWMN_0534,NWMN_0577,NWMN_0620,NWMN_0679,NWMN_0681,NWMN_0700,NWMN_0701,NWMN_0744,NWMN_0831,NWMN_0952,NWMN_0953,NWMN_0979,NWMN_1208,NWMN_1240,NWMN_1241,NWMN_1325,NWMN_1387,NWMN_1414,NWMN_1441,NWMN_1501,NWMN_1508,NWMN_1587,NWMN_1588,NWMN_1603,NWMN_1681,NWMN_1852,NWMN_1853…
sae00330	Arginine and proline metabolism	4	12	94	890	0.0339937852183053	1	NWMN_0113,NWMN_1852,NWMN_2065,NWMN_2454
sae00630	Glyoxylate and dicarboxylate metabolism	5	17	94	890	0.0356344613698226	1	NWMN_0346,NWMN_1441,NWMN_1588,NWMN_2210,NWMN_2331
sae00230	Purine metabolism	11	56	94	890	0.042582668991219	1	NWMN_0080,NWMN_0378,NWMN_0381,NWMN_0448,NWMN_0700,NWMN_0701,NWMN_1249,NWMN_2188,NWMN_2189,NWMN_2190,NWMN_2515
sae00680	Methane metabolism	5	19	94	890	0.051553858726785	1	NWMN_0534,NWMN_0744,NWMN_2210,NWMN_2315,NWMN_2414
sae00310	Lysine degradation	3	8	94	890	0.0568132509287794	1	NWMN_0113,NWMN_0346,NWMN_1325
sae01200	Carbon metabolism	14	81	94	890	0.0600153598881	1	NWMN_0346,NWMN_0534,NWMN_0744,NWMN_0979,NWMN_1325,NWMN_1441,NWMN_1508,NWMN_1587,NWMN_1588,NWMN_1681,NWMN_2210,NWMN_2315,NWMN_2414,NWMN_2429
sae00350	Tyrosine metabolism	2	4	94	890	0.0739549111676005	1	NWMN_0094,NWMN_0577
sae00640	Propanoate metabolism	5	22	94	890	0.0823919877900132	1	NWMN_0162,NWMN_0176,NWMN_0346,NWMN_1508,NWMN_2499
sae01220	Degradation of aromatic compounds	2	5	94	890	0.086542158952427	1	NWMN_0094,NWMN_0577
sae00270	Cysteine and methionine metabolism	5	23	94	890	0.0908170273015745	1	NWMN_0176,NWMN_1240,NWMN_1501,NWMN_2429,NWMN_2499
sae00020	Citrate cycle (TCA cycle)	5	22	94	890	0.112417245844347	1	NWMN_0979,NWMN_1325,NWMN_1587,NWMN_1588,NWMN_1681
sae00250	Alanine, aspartate and glutamate metabolism	4	18	94	890	0.16675826488006	1	NWMN_0831,NWMN_1387,NWMN_1603,NWMN_2454
sae02010	ABC transporters	14	101	94	890	0.184584841973556	1	NWMN_0616,NWMN_0617,NWMN_0618,NWMN_0703,NWMN_0704,NWMN_0705,NWMN_0966,NWMN_0967,NWMN_0968,NWMN_2076,NWMN_2077,NWMN_2078,NWMN_2185,NWMN_2261
sae01130	Biosynthesis of antibiotics	22	167	94	890	0.193021945283826	1	NWMN_0094,NWMN_0113,NWMN_0176,NWMN_0346,NWMN_0577,NWMN_0744,NWMN_0831,NWMN_1240,NWMN_1325,NWMN_1441,NWMN_1508,NWMN_1587,NWMN_1588,NWMN_1681,NWMN_1852,NWMN_1853,NWMN_2065,NWMN_2315,NWMN_2331,NWMN_2414,NWMN_2429,NWMN_2499
sae00380	Tryptophan metabolism	2	7	94	890	0.201029034037902	1	NWMN_0113,NWMN_0346
sae00072	Synthesis and degradation of ketone bodies	1	2	94	890	0.205353349759483	1	NWMN_0346
sae00500	Starch and sucrose metabolism	3	15	94	890	0.23473048452592	1	NWMN_1333,NWMN_1414,NWMN_2224
sae00040	Pentose and glucuronate interconversions	2	9	94	890	0.249590729950744	1	NWMN_0185,NWMN_0186
sae00650	Butanoate metabolism	3	16	94	890	0.292855532028288	1	NWMN_0094,NWMN_0162,NWMN_0346
sae00460	Cyanoamino acid metabolism	1	3	94	890	0.313483640943298	1	NWMN_1387
sae00730	Thiamine metabolism	2	11	94	890	0.323061481564823	1	NWMN_1995,NWMN_1998
sae00240	Pyrimidine metabolism	6	41	94	890	0.339476149140991	1	NWMN_0080,NWMN_0448,NWMN_0700,NWMN_0701,NWMN_2031,NWMN_2515
sae01230	Biosynthesis of amino acids	13	104	94	890	0.342586981885401	1	NWMN_0534,NWMN_0744,NWMN_0831,NWMN_0979,NWMN_1240,NWMN_1241,NWMN_1501,NWMN_1587,NWMN_1588,NWMN_1853,NWMN_2065,NWMN_2315,NWMN_2429
sae00750	Vitamin B6 metabolism	1	4	94	890	0.354137560724015	1	NWMN_1241
sae00190	Oxidative phosphorylation	3	22	94	890	0.386921492792317	1	NWMN_0418,NWMN_0952,NWMN_0953
sae00280	Valine, leucine and isoleucine degradation	2	12	94	890	0.389378559955311	1	NWMN_0113,NWMN_0346
sae00906	Carotenoid biosynthesis	1	5	94	890	0.430746168302875	1	NWMN_2465
sae00053	Ascorbate and aldarate metabolism	1	6	94	890	0.460395344822339	1	NWMN_0113
sae01110	Biosynthesis of secondary metabolites	25	225	94	890	0.479161552674205	1	NWMN_0080,NWMN_0094,NWMN_0113,NWMN_0176,NWMN_0346,NWMN_0378,NWMN_0577,NWMN_0744,NWMN_0831,NWMN_1240,NWMN_1241,NWMN_1325,NWMN_1387,NWMN_1441,NWMN_1508,NWMN_1587,NWMN_1588,NWMN_1681,NWMN_1852,NWMN_1853,NWMN_2065,NWMN_2315,NWMN_2414,NWMN_2429,NWMN_2499
sae00410	beta-Alanine metabolism	1	6	94	890	0.486444305984458	1	NWMN_0113
sae03018	RNA degradation	2	14	94	890	0.499881065430911	1	NWMN_1483,NWMN_1937
sae00430	Taurine and hypotaurine metabolism	1	6	94	890	0.514825056281989	1	NWMN_1603
sae00362	Benzoate degradation	1	7	94	890	0.535188145916895	1	NWMN_0346
sae00760	Nicotinate and nicotinamide metabolism	1	7	94	890	0.538887851122638	1	NWMN_0080
sae01212	Fatty acid metabolism	2	17	94	890	0.549083393410856	1	NWMN_0346,NWMN_1508
sae00480	Glutathione metabolism	1	7	94	890	0.5515451534584	1	NWMN_1587
sae00790	Folate biosynthesis	2	19	94	890	0.552063330954101	1	NWMN_0679,NWMN_0681
sae02024	Quorum sensing	6	64	94	890	0.601217711391136	1	NWMN_0590,NWMN_0836,NWMN_0918,NWMN_1290,NWMN_1291,NWMN_1655
sae01210	2-Oxocarboxylic acid metabolism	2	18	94	890	0.626696633290604	1	NWMN_1587,NWMN_1588
sae05150	Staphylococcus aureus infection	4	38	94	890	0.656257844239586	1	NWMN_0165,NWMN_0524,NWMN_0525,NWMN_1082
sae03430	Mismatch repair	2	17	94	890	0.658688629157926	1	NWMN_0448,NWMN_1056
sae00030	Pentose phosphate pathway	2	20	94	890	0.661882984669451	1	NWMN_0534,NWMN_2414
sae00670	One carbon pool by folate	1	10	94	890	0.683692424244507	1	NWMN_1441
sae02060	Phosphotransferase system (PTS)	2	23	94	890	0.716478493562998	1	NWMN_1333,NWMN_2224
sae00900	Terpenoid backbone biosynthesis	1	11	94	890	0.717158885138701	1	NWMN_0346
sae00550	Peptidoglycan biosynthesis	2	22	94	890	0.722963460989593	1	NWMN_0652,NWMN_2028
sae00300	Lysine biosynthesis	1	13	94	890	0.77792788310508	1	NWMN_1240
sae00061	Fatty acid biosynthesis	1	14	94	890	0.780128245114556	1	NWMN_1508
sae03060	Protein export	1	16	94	890	0.805807339984514	1	NWMN_0836
sae00340	Histidine metabolism	1	16	94	890	0.838036485944626	1	NWMN_0113
sae00051	Fructose and mannose metabolism	1	16	94	890	0.851267188281826	1	NWMN_2414
sae00520	Amino sugar and nucleotide sugar metabolism	2	30	94	890	0.865695513267838	1	NWMN_1333,NWMN_2028
sae00400	Phenylalanine, tyrosine and tryptophan biosynthesis	1	19	94	890	0.87751733887156	1	NWMN_1853
sae03030	DNA replication	1	17	94	890	0.884035915546504	1	NWMN_0448
sae00052	Galactose metabolism	1	20	94	890	0.886352433024028	1	NWMN_1414
sae03440	Homologous recombination	1	21	94	890	0.936517049386668	1	NWMN_0448
sae02020	Two-component system	4	68	94	890	0.951513465322486	1	NWMN_0346,NWMN_0952,NWMN_0953,NWMN_1328
sae03010	Ribosome	1	57	94	890	0.980324041203609	1	NWMN_1151
