# Supplementary material for: Integrative omics analysis reveals insights into small colony variants of Staphylococcus aureus induced by sulfamethoxazole-trimethoprim
Source: BMC Microbiol. 2024 Jun 14;24:212. doi: 10.1186/s12866-024-03364-8 (PMC11179224; doi:10.1186/s12866-024-03364-8)
Supplement: Supplementary file 1 — Additional file 1: Table S1. Information of S. aureus used for the induction of SCVs. Table S2. Sequences of primers used for PCR in this study. Table S3. The minimal inhibitory concentrations of SCVs compared with those of the corresponding parental strains.Table S4. Transcriptic data. Table S5. The representative DEGs. Table S6. GO data. Table S7. KEGG data. Table S8. All differentially expressed ions in metabolomic analysis. Table S9. KEGG pathhways enriched by differentially expressed ions. [file 12866_2024_3364_MOESM1_ESM.zip › Table S4 transcriptic data.xls]

Table S4 transcriptic data
ID	A1	A2	A3	B1	B2	B3	baseMeanA	baseMeanB	baseMean	log2FoldChange	pvalue	padj	regulation	definition	kegg_ortholog	pathway
NWMN_2140	2250.923224	1219.688941	2485.633039	8099.330851	6756.907597	295.3814987	1985.415068	5050.539982	3517.977525	0.941835863	0.186202549	0.465221364	Not DEGs	K02931 large subunit ribosomal protein L5 |rplE; 50S ribosomal protein L5	K02931 RP-L5, MRPL5, rplE; large subunit ribosomal protein L5	sae03010 Ribosome - Staphylococcus aureus subsp. aureus Newman
NWMN_1461	999.468477	1024.38432	1272.19542	2234.236185	1827.720478	484.1374807	1098.682739	1515.364714	1307.023727	0.397949171	0.462138342	0.683338937	Not DEGs	K18692 ATP-dependent RNA helicase CshB [EC:3.6.4.13] |ATP-dependent RNA helicase DEAD/DEAH box family protein	K18692 cshB; ATP-dependent RNA helicase CshB [EC:3.6.4.13]	-
NWMN_1945	10266.70665	11864.17679	14408.12504	3992.146875	6222.671086	237.7460843	12179.66949	3484.188015	7831.928754	-1.289787896	0.065856319	0.266334755	Not DEGs	K07706 two-component system, AgrA family, sensor histidine kinase AgrC [EC:2.7.13.3] |agrC; staphylococcal accessory gene regulator protein C	K07706 agrC, blpH, fsrC; two-component system, AgrA family, sensor histidine kinase AgrC [EC:2.7.13.3]	sae02020 Two-component system - Staphylococcus aureus subsp. aureus Newman sae02024 Quorum sensing - Staphylococcus aureus subsp. aureus Newman
NWMN_1251	2778.78437	3320.950522	5106.587074	1333.711383	1609.288801	409.9318847	3735.440655	1117.644023	2426.542339	-1.501722523	0.005046784	0.039328389	Down	K01356 repressor LexA [EC:3.4.21.88] |lexA; DNA damage-inducible LexA repressor	K01356 lexA; repressor LexA [EC:3.4.21.88]	-
NWMN_1791	252.7568701	215.3754523	170.9317849	156.3785584	255.2755743	698.8293993	213.0213691	370.1611773	291.5912732	0.679674106	0.222233703	0.502345722	Not DEGs	phage head morphogenesis protein	-	-
NWMN_2459	527.0905461	482.4718913	609.8347535	273.2131135	231.5902117	467.5672991	539.7990636	324.1235414	431.9613025	-0.684065639	0.074712557	0.290154177	Not DEGs	K03778 D-lactate dehydrogenase [EC:1.1.1.28] |D-isomer specific 2-hydroxyacid dehydrogenase family protein	K03778 ldhA; D-lactate dehydrogenase [EC:1.1.1.28]	sae00620 Pyruvate metabolism - Staphylococcus aureus subsp. aureus Newman sae01120 Microbial metabolism in diverse environments - Staphylococcus aureus subsp. aureus Newman
NWMN_2131	3168.708078	2314.321168	4176.255224	6886.048932	7289.828255	739.894632	3219.76149	4971.92394	4095.842715	0.487031378	0.451830653	0.673898577	Not DEGs	K00939 adenylate kinase [EC:2.7.4.3] |adk; adenylate kinase	K00939 adk, AK; adenylate kinase [EC:2.7.4.3]	sae00230 Purine metabolism - Staphylococcus aureus subsp. aureus Newman sae00730 Thiamine metabolism - Staphylococcus aureus subsp. aureus Newman sae01100 Metabolic pathways - Staphylococcus aureus subsp. aureus Newman sae01110 Biosynthesis of secondary metabolites - Staphylococcus aureus subsp. aureus Newman sae01130 Biosynthesis of antibiotics - Staphylococcus aureus subsp. aureus Newman
NWMN_0439	1415.592592	1050.63079	1516.129321	1563.785584	1036.892539	1783.816075	1327.450901	1461.498066	1394.474484	0.131787692	0.705656555	0.83878594	Not DEGs	K01226 trehalose-6-phosphate hydrolase [EC:3.2.1.93] |treC; alpha,alpha-phosphotrehalase	K01226 treC; trehalose-6-phosphate hydrolase [EC:3.2.1.93]	sae00500 Starch and sucrose metabolism - Staphylococcus aureus subsp. aureus Newman
NWMN_0503	402.2533115	323.4491559	373.9132795	684.8302384	755.299895	622.4624752	366.5385823	687.5308695	527.0347259	0.883249771	0.000345178	0.004672724	Not DEGs	conserved hypothetical protein	-	-
NWMN_2611	940.1322606	869.2213593	871.5740491	1335.508838	1155.319352	1409.906324	893.6425563	1300.244838	1096.943697	0.530304356	0.015931065	0.095788564	Not DEGs	K03495 tRNA uridine 5-carboxymethylaminomethyl modification enzyme |gidA; glucose-inhibited division protein A	K03495 gidA, mnmG, MTO1; tRNA uridine 5-carboxymethylaminomethyl modification enzyme	-
NWMN_1381	392.2355087	428.4350394	528.8202096	404.4273061	325.0158085	319.1561071	449.8302526	349.5330739	399.6816632	-0.353953461	0.208774183	0.487276887	Not DEGs	conserved hypothetical protein	-	-
NWMN_0206	132.5432367	116.5652089	88.1367016	77.29055184	103.9524246	708.1951541	112.4150491	296.4793768	204.447213	1.045029085	NA	NA	Not DEGs	conserved hypothetical protein	-	-
NWMN_0351	25.42980705	20.07083068	21.36647311	1.797454694	34.21219037	95.09843371	22.28903695	43.70269292	32.99586494	0.656337679	0.371144781	0.615667767	Not DEGs	K01739 cystathionine gamma-synthase [EC:2.5.1.48] |Cys/Met metabolism PLP-dependent enzyme	K01739 metB; cystathionine gamma-synthase [EC:2.5.1.48]	sae00270 Cysteine and methionine metabolism - Staphylococcus aureus subsp. aureus Newman sae00450 Selenocompound metabolism - Staphylococcus aureus subsp. aureus Newman sae00920 Sulfur metabolism - Staphylococcus aureus subsp. aureus Newman sae01100 Metabolic pathways - Staphylococcus aureus subsp. aureus Newman sae01110 Biosynthesis of secondary metabolites - Staphylococcus aureus subsp. aureus …
NWMN_2270	4638.242686	5486.28437	5901.597928	1991.579801	1794.824141	661.3663799	5342.041661	1482.590107	3412.315884	-1.66412184	0.000370994	0.004965446	Down	conserved hypothetical protein	-	-
NWMN_1231	65.50101815	74.1076825	44.51348566	8.98727347	52.63413903	421.4589676	61.3740621	161.0267934	111.2004277	0.888986041	0.23414013	0.516085837	Not DEGs	K01990 ABC-2 type transport system ATP-binding protein |ABC transporter ATP-binding protein	K01990 ABC-2.A; ABC-2 type transport system ATP-binding protein	-
NWMN_2073	813.7538255	958.7681423	1218.779237	722.576787	851.3571987	280.9726451	997.1004017	618.3022103	807.701306	-0.61858543	0.193875892	0.472522622	Not DEGs	K07038 inner membrane protein |conserved hypothetical protein	K07038 K07038; inner membrane protein	-
NWMN_0558	20.80620577	34.73797617	24.03728225	50.32873143	46.05487165	18.73150967	26.52715473	38.37170425	32.44942949	0.442820624	0.39631765	0.630541648	Not DEGs	conserved hypothetical protein	-	-
NWMN_0585	2744.107361	3117.154395	3430.209205	1470.31794	1727.715614	1301.119479	3097.156987	1499.717678	2298.437332	-1.017010079	8.11E-05	0.001412703	Down	conserved hypothetical protein	-	-
NWMN_1723	711.2639971	734.1292297	778.0957292	1518.849216	1065.841315	785.2825208	741.1629854	1123.324351	932.2436681	0.566716344	0.103790515	0.35531753	Not DEGs	K00231 protoporphyrinogen/coproporphyrinogen III oxidase [EC:1.3.3.4 1.3.3.15] |hemY; protoporphyrinogen oxidase	K00231 PPOX, hemY; protoporphyrinogen/coproporphyrinogen III oxidase [EC:1.3.3.4 1.3.3.15]	sae00860 Porphyrin and chlorophyll metabolism - Staphylococcus aureus subsp. aureus Newman sae01100 Metabolic pathways - Staphylococcus aureus subsp. aureus Newman sae01110 Biosynthesis of secondary metabolites - Staphylococcus aureus subsp. aureus Newman
NWMN_2094	227.327063	254.7451586	175.3831335	53.92364082	156.5865636	842.9179352	219.151785	351.1427132	285.1472491	0.495222645	0.475623752	0.693813219	Not DEGs	K02787 PTS system, lactose-specific IIB component [EC:2.7.1.207] K02788 PTS system, lactose-specific IIC component |lacE; PTS system, lactose-specific IIBC component	K02787 PTS-Lac-EIIB, lacE; PTS system, lactose-specific IIB component [EC:2.7.1.207] K02788 PTS-Lac-EIIC, lacE; PTS system, lactose-specific IIC component	sae00052 Galactose metabolism - Staphylococcus aureus subsp. aureus Newman sae01100 Metabolic pathways - Staphylococcus aureus subsp. aureus Newman sae02060 Phosphotransferase system (PTS) - Staphylococcus aureus subsp. aureus Newman
NWMN_2281	596.4445653	616.7920658	540.3937159	433.1865812	519.7621229	932.9732701	584.543449	628.6406581	606.5920535	0.100107222	0.799003024	0.894810015	Not DEGs	transcriptional regulator AraC family protein	-	-
NWMN_1819	4466.398838	5893.876624	4521.679873	1396.622297	1392.172977	261.5206927	4960.651778	1016.771989	2988.711884	-1.912296527	0.00087924	0.010111263	Down	K01104 protein-tyrosine phosphatase [EC:3.1.3.48] |low molecular weight phosphotyrosine protein phosphatase	K01104 E3.1.3.48; protein-tyrosine phosphatase [EC:3.1.3.48]	-
NWMN_1558	2548.374906	2318.952898	3087.455365	3789.034495	2847.506921	1894.043805	2651.59439	2843.528407	2747.561398	0.094330669	0.797775564	0.894368515	Not DEGs	K01873 valyl-tRNA synthetase [EC:6.1.1.9] |valS; valyl-tRNA synthetase	K01873 VARS, valS; valyl-tRNA synthetase [EC:6.1.1.9]	sae00970 Aminoacyl-tRNA biosynthesis - Staphylococcus aureus subsp. aureus Newman
NWMN_1319	1.541200427	3.087820104	2.670809139	1.797454694	5.263413903	12.96796823	2.433276557	6.676278943	4.55477775	0.992007308	0.181487218	0.461312468	Not DEGs	truncated transposase for IS1272	-	-
NWMN_1270	582.5737615	710.970579	522.5883216	643.4887804	673.7169795	1242.04318	605.377554	853.0829799	729.2302669	0.463145726	0.234446681	0.516085837	Not DEGs	K03480 transcriptional antiterminator |transcription antiterminator	K03480 glcT; transcriptional antiterminator	-
NWMN_1072	134.0844372	184.4972512	141.5528844	35.94909388	84.21462244	419.2976396	153.3781909	179.820452	166.5993214	0.175625593	0.794895646	0.893486711	Not DEGs	conserved hypothetical protein	-	-
NWMN_2599	74.74822072	61.75640208	45.40375537	37.74654857	73.68779464	236.3051989	60.63612606	115.9131807	88.27465338	0.760016827	0.217332708	0.497181114	Not DEGs	K11632 bacitracin transport system permease protein |vraE; ABC transporter permease protein, involved in vancomycin resistance	K11632 bceB, vraE; bacitracin transport system permease protein	sae02010 ABC transporters - Staphylococcus aureus subsp. aureus Newman sae02020 Two-component system - Staphylococcus aureus subsp. aureus Newman
NWMN_2115	318.2578882	336.5723913	356.1078852	141.9989208	135.532908	473.3308405	336.9793883	250.2875564	293.6334724	-0.365742016	0.49483847	0.709607951	Not DEGs	conserved hypothetical protein	-	-
NWMN_1668	53.94201495	40.14166135	59.64807078	28.7592751	60.52925988	110.22773	51.24391569	66.50542166	58.87466867	0.340860929	0.522063785	0.727881683	Not DEGs	conserved hypothetical protein	-	-
NWMN_1518	622.6449726	922.4862561	913.4167256	1184.522643	836.8828105	57.63541437	819.5159848	693.0136227	756.2648037	-0.177248579	0.797459532	0.894368515	Not DEGs	conserved hypothetical protein	-	-
NWMN_2487	478.5427326	505.630542	551.0769524	133.0116473	140.7963219	525.9231561	511.7500757	266.5770418	389.1635587	-0.793281174	0.156327369	0.441275791	Not DEGs	fructosamine kinase family protein	-	-
NWMN_0140	479.3133328	558.8954388	629.4206872	337.9214825	442.1267678	378.9528495	555.8764863	386.3336999	471.1050931	-0.507037841	0.063065364	0.258480705	Not DEGs	conserved hypothetical protein	-	-
NWMN_1218	39.30061089	42.45752643	17.80539426	3.594909388	26.31706951	252.1549379	33.18784386	94.02230559	63.60507473	0.903603405	0.235362213	0.516085837	Not DEGs	conserved hypothetical protein	-	-
NWMN_1154	245.8214681	206.1119919	220.7868888	377.4654857	361.8597058	490.6214648	224.2401163	409.9822188	317.1111675	0.844632536	0.002412069	0.022062516	Not DEGs	K03470 ribonuclease HII [EC:3.1.26.4] |rnhB; ribonuclease HII	K03470 rnhB; ribonuclease HII [EC:3.1.26.4]	sae03030 DNA replication - Staphylococcus aureus subsp. aureus Newman
NWMN_2280	393.0061089	343.5199866	174.4928638	199.517471	315.8048342	1450.251114	303.6729864	655.1911398	479.4320631	0.859184372	0.186780143	0.465280925	Not DEGs	conserved hypothetical protein	-	-
NWMN_0199	267.3982741	269.4123041	172.7123243	237.2640196	326.331662	899.8329069	236.5076342	487.8095295	362.1585818	0.898880777	0.097166201	0.341320037	Not DEGs	K02755 PTS system, beta-glucoside-specific IIA component [EC:2.7.1.-] |PTS system, IIA component	K02755 PTS-Bgl-EIIA, bglF, bglP; PTS system, beta-glucoside-specific IIA component [EC:2.7.1.-]	sae02060 Phosphotransferase system (PTS) - Staphylococcus aureus subsp. aureus Newman
NWMN_0056	685.8341901	786.6221715	668.5925545	197.7200163	317.1206876	402.0070152	713.682972	305.6159064	509.6494392	-1.147518832	0.001646499	0.016419456	Down	sarH1; staphylococcal accessory regulator A homolog	-	-
NWMN_0826	702.7873948	1039.82342	899.1724102	3269.570088	1794.824141	899.1124642	880.5944084	1987.835564	1434.214986	1.035103976	0.039313897	0.186741093	Not DEGs	NADH-dependent flavin oxidoreductase	-	-
NWMN_0139	1314.643964	1282.217298	1176.046291	370.2756669	632.9255218	1970.410729	1257.635851	991.2039725	1124.419912	-0.286284938	0.618730734	0.787203602	Not DEGs	K01153 type I restriction enzyme, R subunit [EC:3.1.21.3] |hsdR; type-I restriction-modification system restriction endonuclease subunit	K01153 hsdR; type I restriction enzyme, R subunit [EC:3.1.21.3]	-
NWMN_1271	2390.401863	2751.247713	2767.848538	3138.355896	2684.34109	367.4257666	2636.499371	2063.374251	2349.936811	-0.283620676	0.647809768	0.802647145	Not DEGs	conserved hypothetical protein	-	-
NWMN_1740	254.2980705	279.4477194	246.6047105	240.858929	247.3804534	743.4968454	260.1168335	410.5787426	335.347788	0.580509424	0.255608965	0.535503358	Not DEGs	K02479 two-component system, NarL family, response regulator |DNA-binding response regulator	K02479 K02479; two-component system, NarL family, response regulator	-
NWMN_1334	631.8921751	673.9167377	836.8535303	6357.597252	4005.45798	116.7117141	714.2208144	3493.255649	2103.738232	1.521551751	0.037583291	0.181703705	Not DEGs	K07305 peptide-methionine (R)-S-oxide reductase [EC:1.8.4.12] |msrB; methionine sulfoxide reductase B	K07305 msrB; peptide-methionine (R)-S-oxide reductase [EC:1.8.4.12]	-
NWMN_0919	843.8072339	1298.428354	886.7086342	720.7793323	680.2962469	210.3692625	1009.648074	537.1482805	773.3981773	-0.799962939	0.117579901	0.38177355	Not DEGs	K00841 aminotransferase [EC:2.6.1.-] |aminotransferase, class I	K00841 patA; aminotransferase [EC:2.6.1.-]	sae00300 Lysine biosynthesis - Staphylococcus aureus subsp. aureus Newman sae01100 Metabolic pathways - Staphylococcus aureus subsp. aureus Newman sae01110 Biosynthesis of secondary metabolites - Staphylococcus aureus subsp. aureus Newman sae01230 Biosynthesis of amino acids - Staphylococcus aureus subsp. aureus Newman
NWMN_2052	265.0864735	306.4661453	213.6647311	188.7327429	152.6390032	378.2324068	261.7391166	239.8680509	250.8035838	-0.110009012	0.806050449	0.896673325	Not DEGs	truncated resolvase	-	-
NWMN_1947	933.9674589	773.4989361	1027.371249	1206.0921	925.0449934	557.622634	911.612548	896.2532423	903.9328951	-0.024393675	0.949875759	0.974018787	Not DEGs	K00847 fructokinase [EC:2.7.1.4] |conserved hypothetical protein	K00847 E2.7.1.4, scrK; fructokinase [EC:2.7.1.4]	sae00051 Fructose and mannose metabolism - Staphylococcus aureus subsp. aureus Newman sae00500 Starch and sucrose metabolism - Staphylococcus aureus subsp. aureus Newman sae00520 Amino sugar and nucleotide sugar metabolism - Staphylococcus aureus subsp. aureus Newman sae01100 Metabolic pathways - Staphylococcus aureus subsp. aureus Newman
NWMN_0163	1620.572249	1442.783944	3603.811799	107.8472816	84.21462244	170.0244724	2222.38933	120.6954588	1171.542395	-3.716994528	4.87E-14	9.62E-12	Down	K04069 pyruvate formate lyase activating enzyme [EC:1.97.1.4] |conserved hypothetical protein	K04069 pflA, pflC, pflE; pyruvate formate lyase activating enzyme [EC:1.97.1.4]	-
NWMN_0671	1837.881509	2091.226165	2481.18169	3172.507535	2535.649648	1306.162578	2136.763122	2338.106587	2237.434854	0.11928769	0.774504552	0.881692111	Not DEGs	conserved hypothetical protein	-	-
NWMN_0647	708.9521965	818.2723276	801.2427418	566.1982286	482.9182256	729.8084345	776.1557553	592.9749629	684.5653591	-0.372623652	0.19549776	0.473092367	Not DEGs	conserved hypothetical protein	-	-
NWMN_2182	105.5722293	106.5297936	103.2712867	201.3149257	151.3231497	210.3692625	105.1244365	187.6691126	146.3967746	0.807363002	0.0054062	0.041447536	Not DEGs	K03523 biotin transport system substrate-specific component |biotin biosynthesis BioY family protein	K03523 bioY; biotin transport system substrate-specific component	sae02010 ABC transporters - Staphylococcus aureus subsp. aureus Newman
NWMN_1677	15.41200427	10.80737036	0.890269713	0	6.579267378	75.64648136	9.036548116	27.40858291	18.22256552	0.737766111	0.34165881	0.599381997	Not DEGs	truncated transposase for IS1272	-	-
NWMN_0570	184.173451	118.109119	204.762034	129.416738	147.3755893	623.1829179	169.014868	299.9917484	234.5033082	0.677000693	0.263377416	0.539012802	Not DEGs	conserved hypothetical protein	-	-
NWMN_1525	416.8947155	562.755214	533.2715581	736.9564245	643.4523496	445.9540187	504.3071626	608.7875976	556.5473801	0.256452153	0.440137562	0.663286186	Not DEGs	bacterial luciferase family protein	-	-
NWMN_0524	4719.926308	5067.884746	4648.988442	366.6807576	613.1877196	1450.251114	4812.266499	810.0398638	2811.153181	-2.243925974	1.39E-05	0.000323181	Down	K14194 serine-aspartate repeat-containing protein C/D/E |sdrD; Ser-Asp rich fibrinogen/bone sialoprotein-binding protein sdrD	K14194 sdrC_D_E; serine-aspartate repeat-containing protein C/D/E	sae05150 Staphylococcus aureus infection - Staphylococcus aureus subsp. aureus Newman
NWMN_1857	1172.853525	1393.378822	1532.154176	1693.202322	1175.057154	670.7321348	1366.128841	1179.66387	1272.896356	-0.196060748	0.640881113	0.799502445	Not DEGs	K15986 manganese-dependent inorganic pyrophosphatase [EC:3.6.1.1] |manganese-dependent inorganic pyrophosphatase	K15986 ppaC; manganese-dependent inorganic pyrophosphatase [EC:3.6.1.1]	sae00190 Oxidative phosphorylation - Staphylococcus aureus subsp. aureus Newman
NWMN_1688	2662.423738	2098.173761	2254.162914	3177.899899	2450.119172	278.811317	2338.253471	1968.943462	2153.598467	-0.193280797	0.764938809	0.875007262	Not DEGs	conserved hypothetical protein	-	-
NWMN_1537	460.8189277	511.8061823	523.4785913	720.7793323	611.8718662	766.5510111	498.7012338	699.7340699	599.2176518	0.477742335	0.044603061	0.205967519	Not DEGs	K00759 adenine phosphoribosyltransferase [EC:2.4.2.7] |apt; adenine phosphoribosyltransferase	K00759 APRT, apt; adenine phosphoribosyltransferase [EC:2.4.2.7]	sae00230 Purine metabolism - Staphylococcus aureus subsp. aureus Newman sae01100 Metabolic pathways - Staphylococcus aureus subsp. aureus Newman
NWMN_0944	461.5895279	369.7664575	529.7104793	1657.253228	1127.686429	288.8975145	453.6888216	1024.61239	739.1506059	0.985447815	0.084494988	0.315227356	Not DEGs	K16786 energy-coupling factor transport system ATP-binding protein [EC:3.6.3.-] K16787 energy-coupling factor transport system ATP-binding protein [EC:3.6.3.-] |conserved hypothetical protein	K16786 ecfA1; energy-coupling factor transport system ATP-binding protein [EC:3.6.3.-] K16787 ecfA2; energy-coupling factor transport system ATP-binding protein [EC:3.6.3.-]	sae02010 ABC transporters - Staphylococcus aureus subsp. aureus Newman
NWMN_1636	435.3891207	412.2239839	609.8347535	745.943698	572.3962619	342.9307155	485.8159527	553.7568918	519.7864222	0.172812458	0.670942729	0.815309721	Not DEGs	conserved hypothetical protein	-	-
NWMN_0219	12516.85927	13552.44244	13513.40398	674.0455102	1344.802252	129.6796823	13194.23523	716.1758149	6955.205521	-3.307242219	1.63E-07	7.41E-06	Down	conserved hypothetical protein	-	-
NWMN_1169	1252.225347	1189.582695	1413.748304	2417.576563	1725.083907	745.6581734	1285.185449	1629.439548	1457.312498	0.307010384	0.512881201	0.722793316	Not DEGs	K02838 ribosome recycling factor |frr; ribosome recycling factor	K02838 frr, MRRF, RRF; ribosome recycling factor	-
NWMN_0250	2141.497994	2366.042155	2764.287459	765.7156996	746.0889207	835.7135084	2423.942536	782.5060429	1603.224289	-1.591301766	2.27E-11	2.91E-09	Down	K02004 putative ABC transport system permease protein |ABC transporter, permease protein	K02004 ABC.CD.P; putative ABC transport system permease protein	-
NWMN_1775	87.84842435	63.30031213	64.09941934	109.6447363	94.74145025	208.2079344	71.74938528	137.5313737	104.6403795	0.863514898	0.05012337	0.22302822	Not DEGs	conserved hypothetical protein	-	-
NWMN_1859	1069.593096	972.6633328	1017.578282	1157.560823	977.6791324	1347.227811	1019.944904	1160.822589	1090.383746	0.182434907	0.469059407	0.688476912	Not DEGs	conserved hypothetical protein	-	-
NWMN_2370	493.1841367	585.1419097	496.7704999	140.2014661	259.2231347	425.7816237	525.0321821	275.0687415	400.0504618	-0.838724325	0.066875406	0.268521757	Not DEGs	K12942 aminobenzoyl-glutamate transport protein |conserved hypothetical protein	K12942 abgT; aminobenzoyl-glutamate transport protein	-
NWMN_2137	1078.069699	626.8274811	1372.795898	3949.007963	3097.519082	240.627855	1025.897693	2429.051633	1727.474663	0.914554747	0.182080923	0.462252854	Not DEGs	K02933 large subunit ribosomal protein L6 |rplF; 50S ribosomal protein L6	K02933 RP-L6, MRPL6, rplF; large subunit ribosomal protein L6	sae03010 Ribosome - Staphylococcus aureus subsp. aureus Newman
NWMN_0657	936.2792595	1062.210116	1295.342433	731.5640604	575.0279689	703.1520553	1097.943936	669.9146949	883.9293154	-0.689248585	0.013107942	0.083028646	Not DEGs	oxidoreductase	-	-
NWMN_0599	124.0666344	96.49437825	138.8820752	91.67018939	85.53047592	89.33489228	119.8143626	88.84518586	104.3297742	-0.413082215	0.184594572	0.464723211	Not DEGs	K05571 multicomponent Na+:H+ antiporter subunit G |mnhG; Na+/H+ antiporter, MnhG component	K05571 mnhG, mrpG; multicomponent Na+:H+ antiporter subunit G	-
NWMN_1053	225.0152624	246.2536533	192.298258	167.1632865	290.8036181	510.0734172	221.1890579	322.6801073	271.9345826	0.494141139	0.290077087	0.562086083	Not DEGs	K09888 cell division protein ZapA |conserved hypothetical protein	K09888 zapA; cell division protein ZapA	-
NWMN_0891	657.3219822	751.1122403	1158.240897	1508.064488	1313.221769	508.6325318	855.5583731	1109.97293	982.7656513	0.332803264	0.497244828	0.711336352	Not DEGs	conserved hypothetical protein	-	-
NWMN_1531	5101.373414	8199.706286	6474.041354	7655.359541	7884.594026	12.24752555	6591.707018	5184.067031	5887.887024	-0.190800933	0.805250121	0.896673325	Not DEGs	conserved hypothetical protein	-	-
NWMN_1293	163.3672453	175.2337909	140.6626147	208.5047445	246.0645999	497.8258916	159.7545503	317.4650787	238.6098145	0.909950956	0.036678755	0.18012636	Not DEGs	K02033 peptide/nickel transport system permease protein |oligopeptide transporter membrane permease domain	K02033 ABC.PE.P; peptide/nickel transport system permease protein	sae02024 Quorum sensing - Staphylococcus aureus subsp. aureus Newman
NWMN_2455	221.9328615	179.8655211	110.3934444	165.3658318	177.6402192	518.7187293	170.730609	287.2415935	228.9861012	0.647391159	0.232690172	0.515974956	Not DEGs	galactoside O-acetyltransferase	-	-
NWMN_0747	922.4084557	1127.054338	964.1620993	1583.557585	1251.376655	113.1095007	1004.541631	982.6812471	993.6114391	-0.024695305	0.970332949	0.981687716	Not DEGs	K03075 preprotein translocase subunit SecG |secG; preprotein translocase, SecG subunit	K03075 secG; preprotein translocase subunit SecG	sae02024 Quorum sensing - Staphylococcus aureus subsp. aureus Newman sae03060 Protein export - Staphylococcus aureus subsp. aureus Newman sae03070 Bacterial secretion system - Staphylococcus aureus subsp. aureus Newman
NWMN_1238	372.9705034	373.6262326	482.5261845	249.8462025	292.1194716	207.4874917	409.7076402	249.8177219	329.762681	-0.688783985	0.020913727	0.119097643	Not DEGs	conserved hypothetical protein	-	-
NWMN_0875	211.9150587	277.1318543	258.1782168	756.7284261	560.5535806	119.5934848	249.0750433	478.9584972	364.0167702	0.780069253	0.182988733	0.462252854	Not DEGs	conserved hypothetical protein	-	-
NWMN_0711	817.6068266	867.6774493	840.4146092	1583.557585	1134.265696	1095.072873	841.8996283	1270.965385	1056.432507	0.573514939	0.038208486	0.183602238	Not DEGs	K00865 glycerate 2-kinase [EC:2.7.1.165] |conserved hypothetical protein	K00865 glxK, garK; glycerate 2-kinase [EC:2.7.1.165]	sae00260 Glycine, serine and threonine metabolism - Staphylococcus aureus subsp. aureus Newman sae00561 Glycerolipid metabolism - Staphylococcus aureus subsp. aureus Newman sae00630 Glyoxylate and dicarboxylate metabolism - Staphylococcus aureus subsp. aureus Newman sae01100 Metabolic pathways - Staphylococcus aureus subsp. aureus Newman sae01120 Microbial metabolism in diverse environments - Sta…
NWMN_2064	1349.320974	1356.324981	1768.07565	1793.859785	1318.485183	317.7152217	1491.240535	1143.353396	1317.296966	-0.323179614	0.569570719	0.75804103	Not DEGs	K18672 diadenylate cyclase [EC:2.7.7.85] |conserved hypothetical protein	K18672 dacA; diadenylate cyclase [EC:2.7.7.85]	-
NWMN_1788	275.1042762	252.4292935	236.8117437	127.6192833	275.0133764	730.5288772	254.7817711	377.7205123	316.2511417	0.476745614	0.409605981	0.642204602	Not DEGs	conserved hypothetical protein	-	-
NWMN_1752	274.333676	252.4292935	153.1263907	159.9734678	317.1206876	1244.92495	226.6297867	574.0063686	400.3180777	1.051910461	0.100317496	0.347924834	Not DEGs	K07485 transposase |transposase for IS1181	K07485 K07485; transposase	-
NWMN_1351	3230.356095	3058.485813	3986.627775	4249.182896	3960.718962	1602.26452	3425.156561	3270.722126	3347.939344	-0.060900406	0.891215583	0.942119462	Not DEGs	conserved hypothetical protein	-	-
NWMN_0901	30.05340833	21.61474073	13.3540457	7.189818776	25.00121604	309.0699096	21.67406492	113.7536481	67.71385652	1.452211883	NA	NA	Not DEGs	conserved hypothetical protein	-	-
NWMN_0184	179.5498498	201.4802618	108.612905	70.10073306	138.1646149	859.4881168	163.2143389	355.9178216	259.5660802	0.82065178	0.235503487	0.516085837	Not DEGs	K00008 L-iditol 2-dehydrogenase [EC:1.1.1.14] |conserved hypothetical protein	K00008 SORD, gutB; L-iditol 2-dehydrogenase [EC:1.1.1.14]	sae00040 Pentose and glucuronate interconversions - Staphylococcus aureus subsp. aureus Newman sae00051 Fructose and mannose metabolism - Staphylococcus aureus subsp. aureus Newman sae01100 Metabolic pathways - Staphylococcus aureus subsp. aureus Newman
NWMN_0013	5440.437508	4850.965384	7773.835135	8670.921443	6112.139394	1297.517266	6021.746009	5360.192701	5690.969355	-0.138182106	0.816301697	0.900288045	Not DEGs	conserved hypothetical protein	-	-
NWMN_0841	4670.607895	4558.394429	5642.529442	3620.073754	3205.419067	1363.797993	4957.177255	2729.763604	3843.47043	-0.786323523	0.072806206	0.284617	Not DEGs	K08255 CoA-disulfide reductase [EC:1.8.1.14] |cdr; coenzyme A disulfide reductase	K08255 cdr; CoA-disulfide reductase [EC:1.8.1.14]	-
NWMN_0634	840.724833	988.1024333	755.8389864	4567.332377	2711.974013	76.36692404	861.5554176	2451.891105	1656.723261	0.999408195	0.173570369	0.456699886	Not DEGs	secretory antigen SsaA-like protein	-	-
NWMN_0339	550.9791527	681.636288	583.1266621	427.7942171	378.965801	38.9039047	605.2473676	281.8879743	443.5676709	-0.857355348	0.185876291	0.465221364	Not DEGs	K03118 sec-independent protein translocase protein TatC |conserved hypothetical protein	K03118 tatC; sec-independent protein translocase protein TatC	sae03060 Protein export - Staphylococcus aureus subsp. aureus Newman sae03070 Bacterial secretion system - Staphylococcus aureus subsp. aureus Newman
NWMN_2085	6.935401922	3.087820104	1.780539426	0	3.947560427	33.14036326	3.934587151	12.36264123	8.148614191	0.850134919	0.27433885	0.548446189	Not DEGs	truncated transposase for IS1272	-	-
NWMN_1675	37.75941047	42.45752643	24.92755197	17.97454694	13.15853476	67.00116921	35.04816295	32.71141697	33.87978996	-0.058750984	0.925188159	0.959619417	Not DEGs	K06199 CrcB protein |CrcB-like protein	K06199 crcB; CrcB protein	-
NWMN_0412	877.7136433	795.1136768	737.1433224	447.5662188	511.867002	1014.383293	803.3235475	657.9388379	730.6311927	-0.263747922	0.524383073	0.729876321	Not DEGs	lpl9nm; staphylococcal tandem lipoprotein	-	-
NWMN_0324	23.88860662	23.15865078	16.91512455	10.78472816	39.47560427	56.19452901	21.32079398	35.48495381	28.4028739	0.62732821	0.287027821	0.56120932	Not DEGs	K02821 PTS system, ascorbate-specific IIA component [EC:2.7.1.194] |conserved hypothetical protein	K02821 PTS-Ula-EIIA, ulaC, sgaA; PTS system, ascorbate-specific IIA component [EC:2.7.1.194]	sae00053 Ascorbate and aldarate metabolism - Staphylococcus aureus subsp. aureus Newman sae01100 Metabolic pathways - Staphylococcus aureus subsp. aureus Newman sae01120 Microbial metabolism in diverse environments - Staphylococcus aureus subsp. aureus Newman sae02060 Phosphotransferase system (PTS) - Staphylococcus aureus subsp. aureus Newman
NWMN_2316	359.0996995	449.2778251	417.5364954	316.3520261	340.8060502	388.3186043	408.6380067	348.4922269	378.5651168	-0.220271326	0.389168792	0.62826813	Not DEGs	cation efflux family protein	-	-
NWMN_1620	329.0462912	339.6602115	372.1327401	611.1345959	385.5450684	72.76471064	346.9464142	356.4814583	351.7139363	0.029453582	0.961710289	0.979910397	Not DEGs	K00655 1-acyl-sn-glycerol-3-phosphate acyltransferase [EC:2.3.1.51] |plsC; 1-acyl-sn-glycerol-3-phosphate acyltransferase	K00655 plsC; 1-acyl-sn-glycerol-3-phosphate acyltransferase [EC:2.3.1.51]	sae00561 Glycerolipid metabolism - Staphylococcus aureus subsp. aureus Newman sae00564 Glycerophospholipid metabolism - Staphylococcus aureus subsp. aureus Newman sae01100 Metabolic pathways - Staphylococcus aureus subsp. aureus Newman sae01110 Biosynthesis of secondary metabolites - Staphylococcus aureus subsp. aureus Newman
NWMN_1497	64.73041794	44.77339151	64.98968906	80.88546123	94.74145025	174.3471285	58.1644995	116.6580133	87.41125641	0.925629537	0.036412121	0.18012636	Not DEGs	K07574 RNA-binding protein |conserved hypothetical protein	K07574 yhbY; RNA-binding protein	-
NWMN_1115	154.8906429	115.0212989	95.2588593	159.9734678	142.1121754	378.9528495	121.7236004	227.0128309	174.3682156	0.80300828	0.101407909	0.350197282	Not DEGs	K01591 orotidine-5'-phosphate decarboxylase [EC:4.1.1.23] |pryF; orotidine 5'-phosphate decarboxylase	K01591 pyrF; orotidine-5'-phosphate decarboxylase [EC:4.1.1.23]	sae00240 Pyrimidine metabolism - Staphylococcus aureus subsp. aureus Newman sae01100 Metabolic pathways - Staphylococcus aureus subsp. aureus Newman
NWMN_0640	1326.973568	1464.398684	1272.19542	1387.635024	1234.27056	450.2766748	1354.522557	1024.060753	1189.291655	-0.363836365	0.437558893	0.66150416	Not DEGs	K09145 uncharacterized protein |conserved hypothetical protein	K09145 K09145; uncharacterized protein	-
NWMN_0518	447.7187241	547.3161135	466.5013297	512.2745878	448.7060352	360.9417825	487.1787224	440.6408018	463.9097621	-0.143271068	0.609374987	0.782868408	Not DEGs	K15519 deoxyadenosine/deoxycytidine kinase [EC:2.7.1.76 2.7.1.74] |conserved hypothetical protein	K15519 dck; deoxyadenosine/deoxycytidine kinase [EC:2.7.1.76 2.7.1.74]	sae00230 Purine metabolism - Staphylococcus aureus subsp. aureus Newman sae00240 Pyrimidine metabolism - Staphylococcus aureus subsp. aureus Newman sae01100 Metabolic pathways - Staphylococcus aureus subsp. aureus Newman
NWMN_1697	0.770600214	0	0	0	0	1.440885359	0.256866738	0.48029512	0.368580929	0.123761522	0.807499722	0.896843338	Not DEGs	conserved hypothetical protein	-	-
NWMN_0855	13.10020363	27.01842591	17.80539426	7.189818776	10.52682781	69.88293993	19.30800793	29.19986217	24.25393505	0.441674969	0.532686612	0.734537011	Not DEGs	oppB; conserved hypothetical protein	-	-
NWMN_0680	64.73041794	63.30031213	63.20914963	212.0996539	203.9572887	59.79674241	63.74662657	158.617895	111.1822608	1.141628114	0.027638542	0.148808422	Not DEGs	K01737 6-pyruvoyltetrahydropterin/6-carboxytetrahydropterin synthase [EC:4.2.3.12 4.1.2.50] |6-pyruvoyl tetrahydropterin synthase	K01737 queD, ptpS, PTS; 6-pyruvoyltetrahydropterin/6-carboxytetrahydropterin synthase [EC:4.2.3.12 4.1.2.50]	sae00790 Folate biosynthesis - Staphylococcus aureus subsp. aureus Newman sae01100 Metabolic pathways - Staphylococcus aureus subsp. aureus Newman
NWMN_1495	420.7477166	352.7834469	421.0975743	832.2215233	618.4511335	288.1770719	398.2095793	579.6165762	488.9130777	0.48952599	0.276490714	0.549452581	Not DEGs	conserved hypothetical protein	-	-
NWMN_2450	459.2777273	441.5582749	221.6771586	242.6563837	494.7609068	1994.185337	374.1710536	910.5342093	642.3526314	0.993182052	0.126889509	0.399204844	Not DEGs	K04759 ferrous iron transport protein B |feoB; ferrous iron transport protein B	K04759 feoB; ferrous iron transport protein B	-
NWMN_0808	83.99542328	100.3541534	96.14912901	131.2141927	90.79388982	267.2842341	93.49956856	163.0974389	128.2985037	0.724775679	0.128605966	0.401936059	Not DEGs	conserved hypothetical protein	-	-
NWMN_0736	2717.906953	2669.42048	3564.639931	17426.32326	9925.482767	582.1176852	2983.989122	9311.307903	6147.648512	1.159368829	0.101168464	0.349880426	Not DEGs	K01358 ATP-dependent Clp protease, protease subunit [EC:3.4.21.92] |clpP; ATP-dependent Clp protease proteolytic subunit	K01358 clpP, CLPP; ATP-dependent Clp protease, protease subunit [EC:3.4.21.92]	-
NWMN_2160	308.2400854	303.3783252	294.679275	255.2385665	219.7475304	198.1217369	302.0992286	224.369278	263.2342533	-0.4237212	0.089490624	0.327165569	Not DEGs	conserved hypothetical protein	-	-
NWMN_1080	329.0462912	350.4675818	219.8966191	154.5811037	253.9597208	1238.440966	299.8034974	548.9939303	424.3987138	0.677503178	0.297133978	0.567066709	Not DEGs	transporter TRAP family protein	-	-
NWMN_2123	576.4089598	631.4592113	888.4891737	740.5513339	544.7633389	441.6313626	698.7857816	575.6486785	637.21723	-0.265808854	0.458317197	0.679020287	Not DEGs	K16787 energy-coupling factor transport system ATP-binding protein [EC:3.6.3.-] |ABC transporter ATP-binding protein	K16787 ecfA2; energy-coupling factor transport system ATP-binding protein [EC:3.6.3.-]	sae02010 ABC transporters - Staphylococcus aureus subsp. aureus Newman
NWMN_1451	2105.279784	2007.855023	2038.717643	2906.48424	2536.965501	1557.597073	2050.617483	2333.682271	2192.149877	0.176558266	0.602269135	0.777958332	Not DEGs	K00845 glucokinase [EC:2.7.1.2] |glk; glucokinase	K00845 glk; glucokinase [EC:2.7.1.2]	sae00010 Glycolysis / Gluconeogenesis - Staphylococcus aureus subsp. aureus Newman sae00052 Galactose metabolism - Staphylococcus aureus subsp. aureus Newman sae00500 Starch and sucrose metabolism - Staphylococcus aureus subsp. aureus Newman sae00520 Amino sugar and nucleotide sugar metabolism - Staphylococcus aureus subsp. aureus Newman sae00521 Streptomycin biosynthesis - Staphylococcus aureus …
NWMN_2365	211.1444585	219.2352274	131.7599175	55.72109551	228.9585048	802.5731451	187.3798678	362.4175818	274.8987248	0.709885307	0.295539163	0.567066709	Not DEGs	conserved hypothetical protein	-	-
NWMN_1448	44.69481239	38.5977513	34.72051881	8.98727347	26.31706951	215.4123612	39.33769417	83.57223473	61.45496445	0.735302518	0.314328623	0.583797526	Not DEGs	K02243 competence protein ComGA |competence protein ComGA homolog	K02243 comGA; competence protein ComGA	-
NWMN_2543	5782.584003	6120.831401	5720.873176	3817.79377	3829.133614	423.6202956	5874.76286	2690.18256	4282.47271	-0.891182966	0.15882035	0.442737911	Not DEGs	N-acetylmuramoyl-L-alanine amidase domain protein	-	-
NWMN_0810	296.6810822	439.2424098	411.3046075	914.9044392	644.7682031	325.6400912	382.4093665	628.4375778	505.4234722	0.646526715	0.156735759	0.441275791	Not DEGs	conserved hypothetical protein	-	-
NWMN_0790	40.07121111	64.84422219	37.39132795	28.7592751	26.31706951	171.4653578	47.43558708	75.51390079	61.47474394	0.519473762	0.433922091	0.658527504	Not DEGs	conserved hypothetical protein	-	-
NWMN_1243	627.2685739	687.0399732	806.5843601	902.3222563	705.2974629	466.1264137	706.9643024	691.248711	699.1065067	-0.032633912	0.927634978	0.960895174	Not DEGs	haloacid dehalogenase-like hydrolase	-	-
NWMN_1865	1163.606323	1387.203182	1228.572204	515.8694972	728.9828255	628.9464593	1259.793903	624.599594	942.1967484	-0.979979761	0.000260702	0.003709694	Not DEGs	conserved hypothetical protein	-	-
NWMN_2461	577.9501602	480.1560262	722.0087373	327.1367543	235.5377721	585.7198986	593.3716412	382.7981417	488.0848914	-0.574329923	0.19131187	0.470142967	Not DEGs	K10209 4,4'-diapophytoene desaturase [EC:1.3.8.2] |crtN; squalene synthase	K10209 crtN; 4,4'-diapophytoene desaturase [EC:1.3.8.2]	sae00906 Carotenoid biosynthesis - Staphylococcus aureus subsp. aureus Newman
NWMN_2441	390.6943083	399.8727035	499.441309	316.3520261	263.1706951	338.6080594	430.0027736	306.0435936	368.0231836	-0.473147888	0.085269666	0.316620436	Not DEGs	transcriptional regulator LysR family protein	-	-
NWMN_2436	369.1175023	426.8911294	390.8284041	735.1589698	521.0779764	573.472373	395.6123452	609.9031064	502.7577258	0.602881127	0.026930605	0.145992226	Not DEGs	K07107 acyl-CoA thioester hydrolase [EC:3.1.2.-] |conserved hypothetical protein	K07107 ybgC; acyl-CoA thioester hydrolase [EC:3.1.2.-]	-
NWMN_1848	211.1444585	246.2536533	250.1657894	77.29055184	126.3219337	74.92603868	235.8546337	92.84617473	164.3504042	-1.2740925	0.00029215	0.004071199	Down	conserved hypothetical protein	-	-
NWMN_0095	57.79501602	72.56377245	48.96483422	3.594909388	21.05365561	288.8975145	59.7745409	104.5153598	82.14495037	0.482562403	NA	NA	Not DEGs	capA; capsular polysaccharide synthesis enzyme CapA	-	-
NWMN_2060	446.9481239	446.190005	535.9423673	440.3764	264.4865486	321.3174351	476.3601654	342.0601279	409.2101467	-0.45908254	0.153063797	0.436877272	Not DEGs	K00009 mannitol-1-phosphate 5-dehydrogenase [EC:1.1.1.17] |mtlD; mannitol-1-phosphate 5-dehydrogenase	K00009 mtlD; mannitol-1-phosphate 5-dehydrogenase [EC:1.1.1.17]	sae00051 Fructose and mannose metabolism - Staphylococcus aureus subsp. aureus Newman
NWMN_0245	1099.646505	1226.636536	1170.704673	328.934209	543.4474854	781.6803074	1165.662571	551.3540006	858.5082859	-1.001414888	0.011858116	0.078468928	Not DEGs	conserved hypothetical protein	-	-
NWMN_1452	1185.183128	1139.405618	1366.56401	1527.83649	1557.970515	796.8096037	1230.384252	1294.205536	1262.294894	0.067585055	0.855764856	0.923181668	Not DEGs	K19225 rhomboid protease GluP [EC:3.4.21.105] |peptidase, rhomboid family protein	K19225 gluP; rhomboid protease GluP [EC:3.4.21.105]	-
NWMN_0547	2770.307768	3045.362578	3445.34379	1526.039035	1222.427879	431.5451651	3087.004712	1060.004026	2073.504369	-1.369669829	0.005301464	0.040973462	Down	conserved hypothetical protein	-	-
NWMN_0130	718.1993991	829.0796979	843.975688	228.2767461	330.2792224	417.1363115	797.0849283	325.23076	561.1578442	-1.224677044	0.000280302	0.003929203	Down	K03311 branched-chain amino acid:cation transporter, LIVCS family |branched-chain amino acid transport system II carrier protein	K03311 TC.LIVCS; branched-chain amino acid:cation transporter, LIVCS family	-
NWMN_0569	0.770600214	4.631730156	0.890269713	1.797454694	3.947560427	56.91497169	2.097533361	20.88666227	11.49209782	1.644723852	NA	NA	Not DEGs	conserved hypothetical protein	-	-
NWMN_0331	503.2019395	433.0667696	460.2694417	194.1251069	236.8536256	734.8515332	465.5127169	388.6100886	427.0614028	-0.221579337	0.679931753	0.821815471	Not DEGs	luciferase-like monooxygenase	-	-
NWMN_0637	507.0549405	766.5513408	657.909318	35.94909388	60.52925988	228.3803294	643.8385331	108.2862277	376.0623804	-2.070010497	0.000705827	0.008529706	Down	staphylococcal accessory regulator protein X	-	-
NWMN_2469	1813.992903	1513.803806	1864.224779	33369.74639	15449.43566	239.9074123	1730.673829	16353.02982	9041.851825	1.965484772	0.00919661	0.063894983	Not DEGs	immunodominant antigen A	-	-
NWMN_2605	18664.70777	25397.32036	36314.99187	10204.1503	16406.06113	127.5183543	26792.34	8912.576595	17852.4583	-0.978775004	0.194952278	0.473092367	Not DEGs	K03704 cold shock protein (beta-ribbon, CspA family) |cspB; cold shock protein CspB	K03704 cspA; cold shock protein (beta-ribbon, CspA family)	-
NWMN_1282	43.15361196	20.07083068	36.50105824	12.58218286	38.15975079	198.1217369	33.24183362	82.95455685	58.09819524	0.936758913	0.186559855	0.465221364	Not DEGs	K01609 indole-3-glycerol phosphate synthase [EC:4.1.1.48] |trpC; indole-3-glycerol phosphate synthase	K01609 trpC; indole-3-glycerol phosphate synthase [EC:4.1.1.48]	sae00400 Phenylalanine, tyrosine and tryptophan biosynthesis - Staphylococcus aureus subsp. aureus Newman sae01100 Metabolic pathways - Staphylococcus aureus subsp. aureus Newman sae01110 Biosynthesis of secondary metabolites - Staphylococcus aureus subsp. aureus Newman sae01130 Biosynthesis of antibiotics - Staphylococcus aureus subsp. aureus Newman sae01230 Biosynthesis of amino acids - Staphyl…
NWMN_1032	6.164801709	4.631730156	6.231887992	3.594909388	9.210974329	52.59231561	5.676139952	21.79939978	13.73776986	1.314724369	0.072547059	0.2840727	Not DEGs	conserved hypothetical protein	-	-
NWMN_1990	141.7904393	163.6544655	114.844793	143.7963755	236.8536256	535.288911	140.0965659	305.3129707	222.7047683	0.983056192	0.058977363	0.246671977	Not DEGs	conserved hypothetical protein	-	-
NWMN_0340	425.3713179	619.8798859	551.0769524	399.034942	281.5926438	11.52708287	532.1093854	230.7182229	381.4138042	-0.8383106	0.24171435	0.521595962	Not DEGs	K03116 sec-independent protein translocase protein TatA |tatA; twin-arginine translocation protein TatA	K03116 tatA; sec-independent protein translocase protein TatA	sae03060 Protein export - Staphylococcus aureus subsp. aureus Newman sae03070 Bacterial secretion system - Staphylococcus aureus subsp. aureus Newman
NWMN_0223	2968.352023	2822.267575	3304.681175	397.2374874	1064.525462	2852.232569	3031.766924	1437.998506	2234.882715	-0.878765469	0.143694189	0.427116103	Not DEGs	K03466 DNA segregation ATPase FtsK/SpoIIIE, S-DNA-T family |conserved hypothetical protein	K03466 ftsK, spoIIIE; DNA segregation ATPase FtsK/SpoIIIE, S-DNA-T family	-
NWMN_0611	547.8967519	499.4549018	389.0478646	341.5163918	430.2840865	1178.644224	478.7998394	650.1482341	564.4740368	0.386565374	0.457144703	0.678556267	Not DEGs	K00980 glycerol-3-phosphate cytidylyltransferase [EC:2.7.7.39] |tagD; teichoic acid biosynthesis protein D	K00980 tagD; glycerol-3-phosphate cytidylyltransferase [EC:2.7.7.39]	sae00564 Glycerophospholipid metabolism - Staphylococcus aureus subsp. aureus Newman
NWMN_0448	1622.11345	1648.895936	2010.229012	832.2215233	946.098649	561.9452901	1760.412799	780.0884875	1270.250643	-1.121997944	0.000544386	0.006896528	Down	K02341 DNA polymerase III subunit delta' [EC:2.7.7.7] |holB; DNA polymerase III delta subunit	K02341 DPO3D2, holB; DNA polymerase III subunit delta' [EC:2.7.7.7]	sae00230 Purine metabolism - Staphylococcus aureus subsp. aureus Newman sae00240 Pyrimidine metabolism - Staphylococcus aureus subsp. aureus Newman sae01100 Metabolic pathways - Staphylococcus aureus subsp. aureus Newman sae03030 DNA replication - Staphylococcus aureus subsp. aureus Newman sae03430 Mismatch repair - Staphylococcus aureus subsp. aureus Newman sae03440 Homologous recombination - St…
NWMN_0699	2727.154156	3988.691619	4040.934228	857.385889	860.5681731	186.594654	3585.593334	634.849572	2110.221453	-2.118080837	0.000147069	0.002292145	Down	K03647 protein involved in ribonucleotide reduction |nrdI; ribonucleotide reduction-related NrdI protein	K03647 nrdI; protein involved in ribonucleotide reduction	-
NWMN_2403	309.0106856	237.762148	182.5052912	183.3403788	297.3828855	866.6925436	243.0927083	449.1386026	346.1156555	0.744773714	0.193230273	0.472400759	Not DEGs	K11476 GntR family transcriptional regulator, gluconate operon transcriptional repressor |gntR; gluconate operon transcriptional repressor	K11476 K11476, gntR; GntR family transcriptional regulator, gluconate operon transcriptional repressor	-
NWMN_0456	634.974576	546.5441584	671.2633637	580.5778661	492.1291999	630.3873447	617.5940327	567.6981369	592.6460848	-0.117098974	0.645787046	0.801818403	Not DEGs	K02528 16S rRNA (adenine1518-N6/adenine1519-N6)-dimethyltransferase [EC:2.1.1.182] |ksgA; dimethyladenosine transferase	K02528 ksgA; 16S rRNA (adenine1518-N6/adenine1519-N6)-dimethyltransferase [EC:2.1.1.182]	-
NWMN_0364	5535.991934	6517.616285	5675.469421	1849.58088	2210.633839	1903.40956	5909.692547	1987.87476	3948.783653	-1.537716971	1.16E-11	1.72E-09	Down	conserved hypothetical protein	-	-
NWMN_1837	2972.205024	2588.365202	3427.538395	6551.722359	5125.249288	592.2038827	2996.036207	4089.725177	3542.880692	0.349974962	0.58712755	0.767184316	Not DEGs	K02434 aspartyl-tRNA(Asn)/glutamyl-tRNA(Gln) amidotransferase subunit B [EC:6.3.5.6 6.3.5.7] |gatB; glutamyl-tRNA amidotransferase subunit B	K02434 gatB, PET112; aspartyl-tRNA(Asn)/glutamyl-tRNA(Gln) amidotransferase subunit B [EC:6.3.5.6 6.3.5.7]	sae00970 Aminoacyl-tRNA biosynthesis - Staphylococcus aureus subsp. aureus Newman sae01100 Metabolic pathways - Staphylococcus aureus subsp. aureus Newman
NWMN_1355	25204.79179	29027.05289	32856.29403	62348.31097	55647.44348	62.67851313	29029.37957	39352.81099	34191.09528	0.236116973	0.7607928	0.87279329	Not DEGs	conserved hypothetical protein	-	-
NWMN_1611	5129.115022	5219.959886	7172.903078	4912.443678	4781.81153	1216.107243	5840.659329	3636.787484	4738.723406	-0.590336041	0.269104633	0.54441407	Not DEGs	K06286 septation ring formation regulator |ezrA; septation ring formation regulator EzrA	K06286 ezrA; septation ring formation regulator	-
NWMN_1405	1314.643964	1379.483632	1609.607641	541.0338629	611.8718662	337.1671741	1434.578412	496.6909677	965.63469	-1.45386117	2.27E-05	0.000492798	Down	K04763 integrase/recombinase XerD |integrase/recombinase XerD	K04763 xerD; integrase/recombinase XerD	-
NWMN_2530	597.2151655	871.5372244	811.9259783	271.4156588	265.8024021	272.3273329	760.2261228	269.8484646	515.0372937	-1.443635873	2.78E-07	1.16E-05	Down	transcriptional regulator Crp/Fnr family protein	-	-
NWMN_2147	4144.287949	2365.2702	4053.398004	14638.47103	11788.73129	170.0244724	3520.985384	8865.742263	6193.363823	0.846147092	0.257937395	0.537426287	Not DEGs	K02890 large subunit ribosomal protein L22 |rplV; 50S ribosomal protein L22	K02890 RP-L22, MRPL22, rplV; large subunit ribosomal protein L22	sae03010 Ribosome - Staphylococcus aureus subsp. aureus Newman
NWMN_1843	989.4506742	923.2582111	1143.996581	1881.935065	1446.12297	1453.132885	1018.901822	1593.730306	1306.316064	0.625668236	0.01756442	0.104548017	Not DEGs	K03657 DNA helicase II / ATP-dependent DNA helicase PcrA [EC:3.6.4.12] |pcrA; ATP-dependent DNA helicase	K03657 uvrD, pcrA; DNA helicase II / ATP-dependent DNA helicase PcrA [EC:3.6.4.12]	sae03420 Nucleotide excision repair - Staphylococcus aureus subsp. aureus Newman sae03430 Mismatch repair - Staphylococcus aureus subsp. aureus Newman
NWMN_1582	501.660739	436.1545897	564.4309981	848.3986155	601.3450384	601.5696375	500.7487756	683.7710971	592.2599364	0.430710406	0.147513148	0.431492688	Not DEGs	K10563 formamidopyrimidine-DNA glycosylase [EC:3.2.2.23 4.2.99.18] |formamidopyrimidine-DNA glycosylase	K10563 mutM, fpg; formamidopyrimidine-DNA glycosylase [EC:3.2.2.23 4.2.99.18]	sae03410 Base excision repair - Staphylococcus aureus subsp. aureus Newman
NWMN_1570	557.9145546	614.4762007	595.5904381	943.6637143	819.7767153	345.8124862	589.3270645	703.0843053	646.2056849	0.230481709	0.600984186	0.777694502	Not DEGs	conserved hypothetical protein	-	-
NWMN_0117	495.4959373	706.3388488	405.0727195	44.93636735	98.68901067	229.8212148	535.6358352	124.4821976	330.0590164	-1.762090384	0.001952135	0.018647617	Down	K02051 NitT/TauT family transport system substrate-binding protein |conserved hypothetical protein	K02051 ABC.SN.S; NitT/TauT family transport system substrate-binding protein	-
NWMN_0779	60.87741687	91.8626481	89.91724102	62.91091429	52.63413903	105.9050739	80.88576866	73.81670907	77.35123887	-0.108247498	0.801514079	0.894810015	Not DEGs	conserved hypothetical protein	-	-
NWMN_1977	444.6363232	457.7693304	507.4537365	537.4389535	490.8133464	619.5807045	469.95313	549.2776681	509.6153991	0.221337231	0.36020634	0.608214684	Not DEGs	K09167 uncharacterized protein |conserved hypothetical protein	K09167 K09167; uncharacterized protein	-
NWMN_2567	997.1566764	961.0840074	933.0026593	230.0742008	321.0682481	798.250489	963.747781	449.797646	706.7727135	-0.966768881	0.054174281	0.235484166	Not DEGs	K21478 poly-beta-1,6-N-acetyl-D-glucosamine N-deacetylase [EC:3.5.1.-] |icaB; intercellular adhesion protein IcaB	K21478 icaB; poly-beta-1,6-N-acetyl-D-glucosamine N-deacetylase [EC:3.5.1.-]	-
NWMN_1467	348.3112965	323.4491559	376.5840886	692.0200572	507.9194416	445.233576	349.4481804	548.3910249	448.9196026	0.622123887	0.038671172	0.184701626	Not DEGs	CBS domain pair protein	-	-
NWMN_0462	1409.427791	1110.843282	1572.216313	2651.245674	1701.398544	1157.751386	1364.162462	1836.798535	1600.480498	0.396607329	0.330758574	0.59274138	Not DEGs	K04042 bifunctional UDP-N-acetylglucosamine pyrophosphorylase / Glucosamine-1-phosphate N-acetyltransferase [EC:2.7.7.23 2.3.1.157] |gcaD; UDP-N-acetylglucosamine pyrophosphorylase	K04042 glmU; bifunctional UDP-N-acetylglucosamine pyrophosphorylase / Glucosamine-1-phosphate N-acetyltransferase [EC:2.7.7.23 2.3.1.157]	sae00520 Amino sugar and nucleotide sugar metabolism - Staphylococcus aureus subsp. aureus Newman sae01100 Metabolic pathways - Staphylococcus aureus subsp. aureus Newman sae01130 Biosynthesis of antibiotics - Staphylococcus aureus subsp. aureus Newman
NWMN_0074	28.5122079	28.56233596	24.92755197	8.98727347	19.73780213	152.0134054	27.33403194	60.24616034	43.79009614	0.794813428	0.269571775	0.544468416	Not DEGs	glycosyl transferase, group 1 family protein	-	-
NWMN_1304	350.6230972	414.539849	278.6544202	282.2003869	451.3377421	798.9709317	347.9391221	510.8363536	429.3877379	0.502503571	0.27573186	0.549396012	Not DEGs	K00928 aspartate kinase [EC:2.7.2.4] |lysC; aspartokinase II	K00928 lysC; aspartate kinase [EC:2.7.2.4]	sae00260 Glycine, serine and threonine metabolism - Staphylococcus aureus subsp. aureus Newman sae00261 Monobactam biosynthesis - Staphylococcus aureus subsp. aureus Newman sae00270 Cysteine and methionine metabolism - Staphylococcus aureus subsp. aureus Newman sae00300 Lysine biosynthesis - Staphylococcus aureus subsp. aureus Newman sae01100 Metabolic pathways - Staphylococcus aureus subsp. aure…
NWMN_0914	623.4155728	406.0483437	679.2757911	652.4760539	528.9730972	143.3680932	569.5799025	441.6057481	505.5928253	-0.314679064	0.568830872	0.75790795	Not DEGs	K08680 2-succinyl-6-hydroxy-2,4-cyclohexadiene-1-carboxylate synthase [EC:4.2.99.20] |conserved hypothetical protein	K08680 menH; 2-succinyl-6-hydroxy-2,4-cyclohexadiene-1-carboxylate synthase [EC:4.2.99.20]	sae00130 Ubiquinone and other terpenoid-quinone biosynthesis - Staphylococcus aureus subsp. aureus Newman sae01100 Metabolic pathways - Staphylococcus aureus subsp. aureus Newman sae01110 Biosynthesis of secondary metabolites - Staphylococcus aureus subsp. aureus Newman
NWMN_0126	16.18260449	17.7549656	11.57350627	16.17709225	10.52682781	105.1846312	15.17035878	43.96285043	29.56660461	1.107173812	NA	NA	Not DEGs	K00930 acetylglutamate kinase [EC:2.7.2.8] |acetylglutamate kinase	K00930 argB; acetylglutamate kinase [EC:2.7.2.8]	sae00220 Arginine biosynthesis - Staphylococcus aureus subsp. aureus Newman sae01100 Metabolic pathways - Staphylococcus aureus subsp. aureus Newman sae01110 Biosynthesis of secondary metabolites - Staphylococcus aureus subsp. aureus Newman sae01130 Biosynthesis of antibiotics - Staphylococcus aureus subsp. aureus Newman sae01210 2-Oxocarboxylic acid metabolism - Staphylococcus aureus subsp. aure…
NWMN_1970	3191.055484	3385.794744	3438.221632	2041.908532	1676.397328	726.9266638	3338.357287	1481.744175	2410.050731	-1.069581139	0.015192856	0.092524105	Not DEGs	K03090 RNA polymerase sigma-B factor |sigB; RNA polymerase sigma-B factor	K03090 SIG3.3.2, sigB; RNA polymerase sigma-B factor	-
NWMN_1376	245.0508679	238.534103	326.7289847	343.3138465	278.9609368	336.4467314	270.1046519	319.5738383	294.8392451	0.234554989	0.416958299	0.645151152	Not DEGs	K01735 3-dehydroquinate synthase [EC:4.2.3.4] |aroB; 3-dehydroquinate synthase	K01735 aroB; 3-dehydroquinate synthase [EC:4.2.3.4]	sae00400 Phenylalanine, tyrosine and tryptophan biosynthesis - Staphylococcus aureus subsp. aureus Newman sae01100 Metabolic pathways - Staphylococcus aureus subsp. aureus Newman sae01110 Biosynthesis of secondary metabolites - Staphylococcus aureus subsp. aureus Newman sae01130 Biosynthesis of antibiotics - Staphylococcus aureus subsp. aureus Newman sae01230 Biosynthesis of amino acids - Staphyl…
NWMN_1659	104.801629	101.8980634	89.02697131	131.2141927	155.2707101	358.7804545	98.5755546	215.0884524	156.8320035	1.014900599	0.032213398	0.166260436	Not DEGs	K00794 6,7-dimethyl-8-ribityllumazine synthase [EC:2.5.1.78] |ribH; riboflavin synthase, beta subunit	K00794 ribH, RIB4; 6,7-dimethyl-8-ribityllumazine synthase [EC:2.5.1.78]	sae00740 Riboflavin metabolism - Staphylococcus aureus subsp. aureus Newman sae01100 Metabolic pathways - Staphylococcus aureus subsp. aureus Newman sae01110 Biosynthesis of secondary metabolites - Staphylococcus aureus subsp. aureus Newman
NWMN_1731	24.65920683	44.00143648	65.87995877	16.17709225	10.52682781	5.763541437	44.84686736	10.82248716	27.83467726	-1.750413577	0.002439323	0.022140829	Down	conserved hypothetical protein	-	-
NWMN_1686	307.4694852	365.1347273	360.5592338	381.0603951	325.0158085	513.6756306	344.3878154	406.5839447	375.4858801	0.232524986	0.453304832	0.674123759	Not DEGs	K01911 O-succinylbenzoic acid--CoA ligase [EC:6.2.1.26] |memE; o-succinylbenzoic acid-coa ligase	K01911 menE; O-succinylbenzoic acid--CoA ligase [EC:6.2.1.26]	sae00130 Ubiquinone and other terpenoid-quinone biosynthesis - Staphylococcus aureus subsp. aureus Newman sae01100 Metabolic pathways - Staphylococcus aureus subsp. aureus Newman sae01110 Biosynthesis of secondary metabolites - Staphylococcus aureus subsp. aureus Newman
NWMN_1225	249.6744692	293.3429099	276.8738808	82.68291592	164.4816845	584.9994559	273.2970866	277.3880187	275.3425527	0.020549709	0.973402487	0.982945649	Not DEGs	conserved hypothetical protein	-	-
NWMN_1565	483.1663339	470.1206108	681.0563305	445.7687641	346.0694641	118.8730421	544.7810918	303.5704234	424.1757576	-0.741912194	0.148149647	0.431693129	Not DEGs	K02497 HemX protein |hemX; HemA concentration negative effector HemX	K02497 hemX; HemX protein	-
NWMN_2241	2048.255368	1932.20343	2678.821567	692.0200572	823.7242757	617.4193765	2219.760122	711.0545698	1465.407346	-1.58413017	4.23E-08	2.33E-06	Down	K01992 ABC-2 type transport system permease protein |conserved hypothetical protein	K01992 ABC-2.P; ABC-2 type transport system permease protein	-
NWMN_1222	26.20040726	14.66714549	13.3540457	0	25.00121604	234.8643136	18.07386615	86.6218432	52.34785468	1.137992342	0.143310267	0.427116103	Not DEGs	conserved hypothetical protein	-	-
NWMN_0396	137.166838	112.7054338	40.9524068	28.7592751	75.00364811	642.6348702	96.94155954	248.7992645	172.870412	0.895800296	0.224409037	0.504425999	Not DEGs	ssl9nm; staphylococcal enterotoxin-like toxin	-	-
NWMN_0752	732.0702029	859.185944	1030.932328	82.68291592	140.7963219	576.3541437	874.0628249	266.6111272	570.336976	-1.364252402	0.028662352	0.1521456	Not DEGs	conserved hypothetical protein	-	-
NWMN_2103	234.2624649	262.4647088	149.5653118	62.91091429	153.9548566	1097.954644	215.4308285	438.2734716	326.85215	0.720208263	0.3113263	0.578910522	Not DEGs	conserved hypothetical protein	-	-
NWMN_2384	282.8102784	241.6219231	225.2382374	138.4040114	226.3267978	561.9452901	249.8901463	308.8920331	279.3910897	0.26818557	0.614038114	0.785027681	Not DEGs	conserved hypothetical protein	-	-
NWMN_1840	964.7914674	1089.228542	989.0896513	510.4771331	515.8145625	709.6360395	1014.369887	578.6425783	796.5062326	-0.781267488	0.004369201	0.034733684	Not DEGs	K11928 sodium/proline symporter |putP; high affinity proline permease	K11928 putP; sodium/proline symporter	-
NWMN_2324	273.5630758	265.552529	141.5528844	88.07528	223.6950909	974.0385029	226.8894964	428.6029579	327.7462271	0.69027662	0.305003671	0.573910799	Not DEGs	K01012 biotin synthase [EC:2.8.1.6] |bioB; biotin synthase	K01012 bioB; biotin synthase [EC:2.8.1.6]	sae00780 Biotin metabolism - Staphylococcus aureus subsp. aureus Newman sae01100 Metabolic pathways - Staphylococcus aureus subsp. aureus Newman
NWMN_1568	1526.559023	1480.60974	1926.543659	5897.448851	4077.829921	1084.986676	1644.570807	3686.755149	2665.662978	0.985797645	0.078516242	0.300978927	Not DEGs	K03544 ATP-dependent Clp protease ATP-binding subunit ClpX |clpX; ATP-dependent Clp protease, ATP-binding subunit ClpX	K03544 clpX, CLPX; ATP-dependent Clp protease ATP-binding subunit ClpX	-
NWMN_1121	540.1907497	554.2637087	608.054214	760.3233355	577.6596758	425.061181	567.5028908	587.6813974	577.5921441	0.045342344	0.890517404	0.941801665	Not DEGs	K13038 phosphopantothenoylcysteine decarboxylase / phosphopantothenate--cysteine ligase [EC:4.1.1.36 6.3.2.5] |coaBC; phosphopantothenoylcysteine decarboxylase	K13038 coaBC, dfp; phosphopantothenoylcysteine decarboxylase / phosphopantothenate--cysteine ligase [EC:4.1.1.36 6.3.2.5]	sae00770 Pantothenate and CoA biosynthesis - Staphylococcus aureus subsp. aureus Newman sae01100 Metabolic pathways - Staphylococcus aureus subsp. aureus Newman
NWMN_2594	127.9196355	135.8640846	154.9069301	26.96182041	43.4231647	70.60338261	139.56355	46.99612257	93.2798363	-1.408432336	0.001291477	0.013537646	Down	conserved hypothetical protein	-	-
NWMN_0663	436.1597209	396.7848834	293.7890053	150.9861943	309.2255668	891.1875947	375.5778699	450.4664519	413.0221609	0.21858866	0.711358821	0.841571227	Not DEGs	K06934 uncharacterized protein |conserved hypothetical protein	K06934 K06934; uncharacterized protein	-
NWMN_0123	2724.842355	2714.193871	3107.041299	1579.962676	2255.372857	2990.557563	2848.692508	2275.297699	2561.995104	-0.307001805	0.369401194	0.613714231	Not DEGs	conserved hypothetical protein	-	-
NWMN_1528	1688.385068	2164.561893	1648.779509	1682.417593	1355.32908	1043.201	1833.908823	1360.315891	1597.112357	-0.413166797	0.194749777	0.473092367	Not DEGs	K17472 Rrf2 family transcriptional regulator, cysteine metabolism repressor |conserved hypothetical protein	K17472 cymR; Rrf2 family transcriptional regulator, cysteine metabolism repressor	-
NWMN_2410	95.55442648	116.5652089	56.08699193	28.7592751	57.89755293	626.0646886	89.40220911	237.5738389	163.488024	0.935428082	NA	NA	Not DEGs	multidrug resistance transporter protein	-	-
NWMN_0725	853.8250366	931.7497164	798.5719327	611.1345959	735.5620929	1489.875462	861.3822286	945.5240501	903.4531393	0.124876661	0.770415686	0.878726413	Not DEGs	K07023 putative hydrolases of HD superfamily |conserved hypothetical protein	K07023 K07023; putative hydrolases of HD superfamily	-
NWMN_2179	755.1882093	823.6760128	947.2469747	832.2215233	586.8706501	554.7408633	842.0370656	657.9443456	749.9907056	-0.34394519	0.255465859	0.535503358	Not DEGs	K02020 molybdate transport system substrate-binding protein |modA; molybdenum ABC transporter, periplasmic molybdate-binding protein	K02020 modA; molybdate transport system substrate-binding protein	sae02010 ABC transporters - Staphylococcus aureus subsp. aureus Newman
NWMN_0831	996.3860762	805.1490921	687.2882185	167.1632865	153.9548566	323.4787632	829.6077956	214.8656354	522.2367155	-1.792753888	1.60E-05	0.000362695	Down	K01755 argininosuccinate lyase [EC:4.3.2.1] |argH; argininosuccinate lyase	K01755 argH, ASL; argininosuccinate lyase [EC:4.3.2.1]	sae00220 Arginine biosynthesis - Staphylococcus aureus subsp. aureus Newman sae00250 Alanine, aspartate and glutamate metabolism - Staphylococcus aureus subsp. aureus Newman sae01100 Metabolic pathways - Staphylococcus aureus subsp. aureus Newman sae01110 Biosynthesis of secondary metabolites - Staphylococcus aureus subsp. aureus Newman sae01130 Biosynthesis of antibiotics - Staphylococcus aureus…
NWMN_1564	1244.519345	1049.858835	1733.355131	1333.711383	953.9937698	607.3331789	1342.577771	965.0127772	1153.795274	-0.440533277	0.29017783	0.562086083	Not DEGs	K01749 hydroxymethylbilane synthase [EC:2.5.1.61] |hemC; porphobilinogen deaminase	K01749 hemC, HMBS; hydroxymethylbilane synthase [EC:2.5.1.61]	sae00860 Porphyrin and chlorophyll metabolism - Staphylococcus aureus subsp. aureus Newman sae01100 Metabolic pathways - Staphylococcus aureus subsp. aureus Newman sae01110 Biosynthesis of secondary metabolites - Staphylococcus aureus subsp. aureus Newman sae01120 Microbial metabolism in diverse environments - Staphylococcus aureus subsp. aureus Newman
NWMN_1853	828.3952296	1141.721483	1568.655234	244.4538384	165.7975379	60.51718509	1179.590649	156.9228538	668.2567515	-2.514883282	2.52E-06	7.86E-05	Down	K04518 prephenate dehydratase [EC:4.2.1.51] |prephenate dehydratase	K04518 pheA2; prephenate dehydratase [EC:4.2.1.51]	sae00400 Phenylalanine, tyrosine and tryptophan biosynthesis - Staphylococcus aureus subsp. aureus Newman sae01100 Metabolic pathways - Staphylococcus aureus subsp. aureus Newman sae01110 Biosynthesis of secondary metabolites - Staphylococcus aureus subsp. aureus Newman sae01130 Biosynthesis of antibiotics - Staphylococcus aureus subsp. aureus Newman sae01230 Biosynthesis of amino acids - Staphyl…
NWMN_0731	585.6561623	592.089505	675.7147122	749.5386074	790.8279389	606.6127363	617.8201265	715.6597608	666.7399437	0.205014483	0.414932907	0.645151152	Not DEGs	TPR domain protein	-	-
NWMN_1190	1664.496461	1801.743031	1981.740381	1531.431399	1500.072962	1273.742658	1815.993291	1435.08234	1625.537815	-0.332776559	0.147849453	0.431492688	Not DEGs	conserved hypothetical protein	-	-
NWMN_0318	191.108853	182.9533412	87.24643188	154.5811037	180.2719262	704.5929407	153.769542	346.4819902	250.1257661	0.952690372	0.117642335	0.38177355	Not DEGs	conserved hypothetical protein	-	-
NWMN_1821	2562.24571	2975.11467	3261.948229	578.7804114	715.8242907	401.2865726	2933.10287	565.2970916	1749.199981	-2.26032897	1.72E-11	2.39E-09	Down	K07058 membrane protein |ribonuclease BN	K07058 K07058; membrane protein	-
NWMN_2025	2625.434928	2444.009612	2569.318392	3407.9741	2876.455698	2346.481808	2546.254311	2876.970535	2711.612423	0.17040117	0.516089678	0.723556823	Not DEGs	K03628 transcription termination factor Rho |rho; transcription termination factor Rho	K03628 rho; transcription termination factor Rho	sae03018 RNA degradation - Staphylococcus aureus subsp. aureus Newman
NWMN_2570	60.10681666	63.30031213	43.62321594	26.96182041	34.21219037	373.1893081	55.67678158	144.7877729	100.2322773	0.954171566	NA	NA	Not DEGs	K11755 phosphoribosyl-ATP pyrophosphohydrolase / phosphoribosyl-AMP cyclohydrolase [EC:3.6.1.31 3.5.4.19] |hisIE; histidine biosynthesis bifunctional protein HisIE	K11755 hisIE; phosphoribosyl-ATP pyrophosphohydrolase / phosphoribosyl-AMP cyclohydrolase [EC:3.6.1.31 3.5.4.19]	sae00340 Histidine metabolism - Staphylococcus aureus subsp. aureus Newman sae01100 Metabolic pathways - Staphylococcus aureus subsp. aureus Newman sae01110 Biosynthesis of secondary metabolites - Staphylococcus aureus subsp. aureus Newman sae01230 Biosynthesis of amino acids - Staphylococcus aureus subsp. aureus Newman
NWMN_1618	437.7009213	447.7339151	421.0975743	239.0614743	242.1170395	657.0437238	435.5108036	379.4074125	407.4591081	-0.174379455	0.71707216	0.845419678	Not DEGs	haloacid dehalogenase-like hydrolase	-	-
NWMN_0776	1754.656686	1817.182131	1590.021708	2494.867115	1972.46436	383.9959483	1720.620175	1617.109141	1668.864658	-0.07469707	0.89852936	0.944791857	Not DEGs	K02437 glycine cleavage system H protein |glycine cleavage system H protein	K02437 gcvH, GCSH; glycine cleavage system H protein	sae00260 Glycine, serine and threonine metabolism - Staphylococcus aureus subsp. aureus Newman sae00630 Glyoxylate and dicarboxylate metabolism - Staphylococcus aureus subsp. aureus Newman sae01100 Metabolic pathways - Staphylococcus aureus subsp. aureus Newman sae01110 Biosynthesis of secondary metabolites - Staphylococcus aureus subsp. aureus Newman sae01130 Biosynthesis of antibiotics - Staphy…
NWMN_2225	272.0218754	355.099312	263.5198351	158.1760131	157.9024171	88.6144496	296.8803408	134.8976266	215.8889837	-1.075999185	0.004056618	0.033138374	Down	K03481 RpiR family transcriptional regulator, glv operon transcriptional regulator |phosphosugar-binding transcriptional regulator	K03481 glvR; RpiR family transcriptional regulator, glv operon transcriptional regulator	-
NWMN_0464	3288.921712	3059.257768	4851.969936	15806.81658	11754.5191	459.6424296	3733.383139	9340.326035	6536.854587	0.915504255	0.201840212	0.479281678	Not DEGs	K02897 large subunit ribosomal protein L25 |rplY; 50S ribosomal protein L25	K02897 RP-L25, rplY; large subunit ribosomal protein L25	sae03010 Ribosome - Staphylococcus aureus subsp. aureus Newman
NWMN_2127	838.4130324	528.7891928	1051.408531	1935.858705	1571.12905	249.2731672	806.2035855	1252.086974	1029.14528	0.506619705	0.416820498	0.645151152	Not DEGs	K02948 small subunit ribosomal protein S11 |rpsK; 30S ribosomal protein S11	K02948 RP-S11, MRPS11, rpsK; small subunit ribosomal protein S11	sae03010 Ribosome - Staphylococcus aureus subsp. aureus Newman
NWMN_1670	268.1688743	436.1545897	273.3128019	215.6945633	169.7450984	235.5847562	325.8787553	207.0081393	266.4434473	-0.617240216	0.083083004	0.312915162	Not DEGs	conserved hypothetical protein	-	-
NWMN_1203	225.0152624	253.9732036	314.2652087	361.2883935	343.4377571	211.8101478	264.4178916	305.5120995	284.9649955	0.193289407	0.586785492	0.767160503	Not DEGs	conserved hypothetical protein	-	-
NWMN_0077	1405.57479	1498.364706	1661.243285	278.6054776	501.3401742	415.6954262	1521.727593	398.547026	960.1373096	-1.838998821	2.67E-08	1.76E-06	Down	K04564 superoxide dismutase, Fe-Mn family [EC:1.15.1.1] |sodM; superoxide dismutase	K04564 SOD2; superoxide dismutase, Fe-Mn family [EC:1.15.1.1]	-
NWMN_0374	1179.788927	1772.40874	2002.216585	159.9734678	352.6487315	174.3471285	1651.471417	228.9897759	940.2305965	-2.596052206	4.55E-09	3.69E-07	Down	K06956 uncharacterized protein |sodium:dicarboxylate symporter family protein	K06956 K06956; uncharacterized protein	-
NWMN_2312	2229.346418	2659.385065	3030.478103	1423.584118	1464.544918	167.1427017	2639.736529	1018.423913	1829.080221	-1.088533268	0.084509864	0.315227356	Not DEGs	K10009 cystine transport system permease protein |amino acid ABC transporter, permease protein	K10009 ABC.CYST.P; cystine transport system permease protein	sae02010 ABC transporters - Staphylococcus aureus subsp. aureus Newman
NWMN_0102	165.6790459	135.8640846	84.57562274	32.35418449	60.52925988	618.8602618	128.7062511	237.2479021	182.9770766	0.597948989	NA	NA	Not DEGs	capH; capsular polysaccharide synthesis enzyme O-acetyl transferase CapH	-	-
NWMN_2059	282.0396782	267.868394	378.3646281	310.959662	184.2194866	162.0996029	309.4242334	219.0929172	264.2585753	-0.469985018	0.22737846	0.508649264	Not DEGs	K02798 PTS system, mannitol-specific IIA component [EC:2.7.1.197] |mtlA; mannitol-specific IIA component	K02798 PTS-Mtl-EIIA, mtlA, cmtB; PTS system, mannitol-specific IIA component [EC:2.7.1.197]	sae00051 Fructose and mannose metabolism - Staphylococcus aureus subsp. aureus Newman sae02060 Phosphotransferase system (PTS) - Staphylococcus aureus subsp. aureus Newman
NWMN_2195	6657.215245	7917.942702	6605.801271	1103.637182	2669.866702	508.6325318	7060.319739	1427.378805	4243.849272	-1.952489259	0.000487423	0.006275571	Down	sarR; staphylococcal accessory regulator R	-	-
NWMN_0435	180.32045	192.2168015	179.834482	172.5556506	292.1194716	549.6977646	184.1239112	338.1242956	261.1241034	0.790098133	0.095353065	0.337655323	Not DEGs	gltC; transcription activator of glutamate synthase operon	-	-
NWMN_1595	769.0590132	717.1462192	828.8411029	1119.814274	913.2023121	698.1089566	771.6821117	910.375181	841.0286464	0.227518323	0.44748281	0.669669474	Not DEGs	K01963 acetyl-CoA carboxylase carboxyl transferase subunit beta [EC:6.4.1.2] |accD; acetyl-CoA carboxylase beta subunit	K01963 accD; acetyl-CoA carboxylase carboxyl transferase subunit beta [EC:6.4.1.2]	sae00061 Fatty acid biosynthesis - Staphylococcus aureus subsp. aureus Newman sae00620 Pyruvate metabolism - Staphylococcus aureus subsp. aureus Newman sae00640 Propanoate metabolism - Staphylococcus aureus subsp. aureus Newman sae01100 Metabolic pathways - Staphylococcus aureus subsp. aureus Newman sae01110 Biosynthesis of secondary metabolites - Staphylococcus aureus subsp. aureus Newman sae011…
NWMN_0886	934.7380591	924.8021212	1268.634341	1269.003014	1032.944978	163.5404883	1042.72484	821.8294935	932.277167	-0.278283854	0.649744812	0.803148962	Not DEGs	conserved hypothetical protein	-	-
NWMN_1378	305.1576846	280.2196744	358.7786944	400.8323967	411.8621379	418.5771969	314.7186845	410.4239105	362.5712975	0.374657456	0.122257448	0.390403974	Not DEGs	K00940 nucleoside-diphosphate kinase [EC:2.7.4.6] |ndk; nucleoside diphosphate kinase	K00940 ndk, NME; nucleoside-diphosphate kinase [EC:2.7.4.6]	sae00230 Purine metabolism - Staphylococcus aureus subsp. aureus Newman sae00240 Pyrimidine metabolism - Staphylococcus aureus subsp. aureus Newman sae01100 Metabolic pathways - Staphylococcus aureus subsp. aureus Newman sae01110 Biosynthesis of secondary metabolites - Staphylococcus aureus subsp. aureus Newman sae01130 Biosynthesis of antibiotics - Staphylococcus aureus subsp. aureus Newman
NWMN_0001	2687.853545	2477.203679	3656.337712	2005.959438	1851.40584	866.6925436	2940.464978	1574.685941	2257.57546	-0.828331207	0.051476751	0.226669932	Not DEGs	K02313 chromosomal replication initiator protein |dnaA; chromosomal replication initiator protein DnaA	K02313 dnaA; chromosomal replication initiator protein	sae02020 Two-component system - Staphylococcus aureus subsp. aureus Newman
NWMN_0421	762.8942114	744.9366001	786.9984264	1182.725189	1003.996202	424.3407383	764.9430793	870.3540429	817.6485611	0.168305697	0.703631877	0.83764016	Not DEGs	conserved hypothetical protein	-	-
NWMN_0527	1128.158713	1140.177573	1683.500027	598.5524131	730.298679	441.6313626	1317.278771	590.1608182	953.7197947	-1.096068493	0.001944004	0.018645121	Down	K00712 poly(glycerol-phosphate) alpha-glucosyltransferase [EC:2.4.1.52] |glycosyl transferase, group 1 family protein	K00712 tagE; poly(glycerol-phosphate) alpha-glucosyltransferase [EC:2.4.1.52]	-
NWMN_1733	2537.586503	2594.540842	2528.365985	20392.1235	13184.85183	649.839297	2553.497777	11408.93821	6981.217993	1.517019168	0.032349794	0.166463361	Not DEGs	K07533 foldase protein PrsA [EC:5.2.1.8] |prsA; peptidyl-prolyl cis/trans-isomerase	K07533 prsA; foldase protein PrsA [EC:5.2.1.8]	-
NWMN_1420	424.6007177	488.6475315	546.6256038	825.0317045	627.6621079	341.4898302	486.6246177	598.0612142	542.3429159	0.272606517	0.509145819	0.720960218	Not DEGs	conserved hypothetical protein	-	-
NWMN_1747	329.8168914	373.6262326	269.7517231	242.6563837	313.1731272	682.2592176	324.3982824	412.6962428	368.5472626	0.314975094	0.50307988	0.717663981	Not DEGs	K03216 tRNA (cytidine/uridine-2'-O-)-methyltransferase [EC:2.1.1.207] |SpoU rRNA methylase family protein	K03216 trmL, cspR; tRNA (cytidine/uridine-2'-O-)-methyltransferase [EC:2.1.1.207]	-
NWMN_2205	1081.1521	992.7341635	1189.400337	2237.831094	1655.343672	1138.299434	1087.7622	1677.158067	1382.460133	0.589332682	0.096863947	0.341320037	Not DEGs	D-isomer specific 2-hydroxyacid dehydrogenase family protein	-	-
NWMN_1054	327.5050908	446.9619601	456.7083628	904.119711	917.1498725	34.58124862	410.3918046	618.6169441	514.5043743	0.416183874	0.557765307	0.750713582	Not DEGs	conserved hypothetical protein	-	-
NWMN_2424	59.33621645	77.96745763	110.3934444	32.35418449	40.79145774	90.05533496	82.56570617	54.40032573	68.48301595	-0.508867188	0.321823107	0.587819292	Not DEGs	K16917 putative peptide transport system ATP-binding protein |ABC transporter, ATP-binding protein	K16917 yydI; putative peptide transport system ATP-binding protein	sae02010 ABC transporters - Staphylococcus aureus subsp. aureus Newman
NWMN_1434	1635.984253	1860.411613	1621.181148	2766.282774	2218.52896	669.2912494	1705.859005	1884.700994	1795.279999	0.124990688	0.809492032	0.897663883	Not DEGs	K01262 Xaa-Pro aminopeptidase [EC:3.4.11.9] |proline dipeptidase	K01262 pepP; Xaa-Pro aminopeptidase [EC:3.4.11.9]	-
NWMN_2480	624.9567732	640.7226716	934.7831988	736.9564245	361.8597058	274.4886609	733.4875479	457.7682637	595.6279058	-0.615205642	0.1856372	0.465221364	Not DEGs	hydrolase	-	-
NWMN_1812	647.3041794	675.4606478	851.9881154	337.9214825	509.2352951	1112.363497	724.9176475	653.173425	689.0455363	-0.131512588	0.788817235	0.891593618	Not DEGs	phage repressor	-	-
NWMN_2089	2195.440008	2413.131411	2855.98524	936.4738955	734.2462394	656.3232812	2488.185553	775.6811387	1631.933346	-1.62415771	1.43E-08	1.01E-06	Down	K05020 glycine betaine transporter |osmoprotectant transporter	K05020 opuD, betL; glycine betaine transporter	-
NWMN_2379	303.6164842	287.1672697	239.4825528	147.3912849	263.1706951	893.3489228	276.7554356	434.6369676	355.6962016	0.53529976	0.371854354	0.615667767	Not DEGs	conserved hypothetical protein	-	-
NWMN_0813	207.2914575	228.4986877	155.7971998	185.1378335	263.1706951	580.6767998	197.1957816	342.9951095	270.0954456	0.710969337	0.150276149	0.43411269	Not DEGs	K07084 putative amino acid transporter |Na+/H+ antiporter family protein	K07084 yuiF; putative amino acid transporter	-
NWMN_1196	604.9211677	758.0598356	691.7395671	936.4738955	793.4596458	251.4344952	684.9068568	660.4560122	672.6814345	-0.04766012	0.924978645	0.959619417	Not DEGs	conserved hypothetical protein	-	-
NWMN_0538	149.4964414	158.2507803	128.1988387	62.91091429	109.2158385	435.1473785	145.3153535	202.4247104	173.870032	0.386177915	0.536114176	0.736003066	Not DEGs	vraA; long chain fatty acid CoA ligase vraA	-	-
NWMN_1479	1499.588016	1617.24578	1690.622185	2018.541621	1872.459496	796.089161	1602.485327	1562.363426	1582.424376	-0.034334938	0.936026316	0.966207557	Not DEGs	K18707 threonylcarbamoyladenosine tRNA methylthiotransferase MtaB [EC:2.8.4.5] |conserved hypothetical protein	K18707 mtaB; threonylcarbamoyladenosine tRNA methylthiotransferase MtaB [EC:2.8.4.5]	-
NWMN_2244	4.623601281	2.315865078	0.890269713	0	5.263413903	14.40885359	2.609912024	6.557422498	4.583667261	0.73068156	0.346624456	0.599381997	Not DEGs	conserved hypothetical protein	-	-
NWMN_0824	853.8250366	883.8885048	835.9632606	1464.925576	1076.368143	239.9074123	857.8922673	927.0670436	892.4796555	0.09267751	0.871967758	0.93091105	Not DEGs	K03768 peptidyl-prolyl cis-trans isomerase B (cyclophilin B) [EC:5.2.1.8] |ppi; cyclophilin type peptidyl-prolyl cis-trans isomerase	K03768 PPIB, ppiB; peptidyl-prolyl cis-trans isomerase B (cyclophilin B) [EC:5.2.1.8]	-
NWMN_2472	107.1134297	101.1261084	81.90481361	73.69564245	90.79388982	182.271998	96.7147839	115.5871767	106.1509803	0.243448308	0.591113638	0.770268541	Not DEGs	conserved hypothetical protein	-	-
NWMN_0085	67.8128188	57.89662695	72.11184676	10.78472816	32.89633689	205.3261637	65.94043084	83.00240958	74.47142021	0.240230097	0.735770025	0.858639995	Not DEGs	K02042 phosphonate transport system permease protein |phosphonates ABC transporter permease	K02042 phnE; phosphonate transport system permease protein	sae02010 ABC transporters - Staphylococcus aureus subsp. aureus Newman
NWMN_0023	208.0620577	176.0057459	211.8841917	194.1251069	271.065816	420.7385249	198.6506651	295.3098159	246.9802405	0.538093316	0.170224396	0.455148527	Not DEGs	K00783 23S rRNA (pseudouridine1915-N3)-methyltransferase [EC:2.1.1.177] |orfX; cassette chromosome attachment site ORF	K00783 rlmH; 23S rRNA (pseudouridine1915-N3)-methyltransferase [EC:2.1.1.177]	-
NWMN_1412	3456.912558	3973.252519	5335.386391	6584.076544	4627.856674	438.0291492	4255.183823	3883.320789	4069.252306	-0.099653087	0.881713723	0.93731256	Not DEGs	K00036 glucose-6-phosphate 1-dehydrogenase [EC:1.1.1.49 1.1.1.363] |zwf; glucose-6-phosphate 1-dehydrogenase	K00036 G6PD, zwf; glucose-6-phosphate 1-dehydrogenase [EC:1.1.1.49 1.1.1.363]	sae00030 Pentose phosphate pathway - Staphylococcus aureus subsp. aureus Newman sae00480 Glutathione metabolism - Staphylococcus aureus subsp. aureus Newman sae01100 Metabolic pathways - Staphylococcus aureus subsp. aureus Newman sae01110 Biosynthesis of secondary metabolites - Staphylococcus aureus subsp. aureus Newman sae01120 Microbial metabolism in diverse environments - Staphylococcus aureus…
NWMN_0976	365.2645012	436.9265447	466.5013297	499.6924049	414.4938448	505.0303184	422.8974585	473.0721894	447.984824	0.157671986	0.543187639	0.740821825	Not DEGs	conserved hypothetical protein	-	-
NWMN_1958	155.6612431	192.9887565	189.6274489	269.6182041	169.7450984	69.16249725	179.4258162	169.5085999	174.467208	-0.078245416	0.878562518	0.936223648	Not DEGs	peptidase M22, glycoprotease	-	-
NWMN_1829	848.4308352	745.7085551	1024.70044	1662.645592	1292.168113	880.3809545	872.94661	1278.39822	1075.672415	0.518233226	0.149139242	0.433643186	Not DEGs	K07009 uncharacterized protein |CobB/CobQ-like glutamine amidotransferase	K07009 K07009; uncharacterized protein	-
NWMN_1162	1005.633279	978.838973	1276.646769	1121.611729	947.4145025	373.1893081	1087.039673	814.0718465	950.55576	-0.376817155	0.419255491	0.645151152	Not DEGs	K03733 integrase/recombinase XerC |xerC; tyrosine recombinase xerC	K03733 xerC; integrase/recombinase XerC	-
NWMN_0215	2369.595657	2232.493935	3014.453249	219.2894727	513.1828555	1179.364667	2538.847614	637.2789982	1588.063306	-1.681678197	0.002850235	0.025289168	Down	conserved hypothetical protein	-	-
NWMN_2274	449.2599245	363.5908173	272.4225322	447.5662188	482.9182256	1602.984962	361.757758	844.4898022	603.1237801	1.044902166	0.05749786	0.244986386	Not DEGs	K21567 ferredoxin/flavodoxin---NADP+ reductase [EC:1.18.1.2 1.19.1.1] |pyridine nucleotide-disulfide oxidoreductase family protein	K21567 fnr; ferredoxin/flavodoxin---NADP+ reductase [EC:1.18.1.2 1.19.1.1]	-
NWMN_0193	1547.365229	1945.326666	1728.013513	514.0720425	753.9840415	1255.731591	1740.235136	841.2625582	1290.748847	-0.96634159	0.019704219	0.114588897	Not DEGs	K07322 regulator of cell morphogenesis and NO signaling |scdA; cell wall metabolism protein	K07322 ytfE, scdA; regulator of cell morphogenesis and NO signaling	-
NWMN_0258	221.9328615	216.9193623	131.7599175	75.49309714	242.1170395	989.8882418	190.2040471	435.8327928	313.01842	0.89222753	0.188121389	0.466171099	Not DEGs	conserved hypothetical protein	-	-
NWMN_0577	5959.822052	8271.498104	10687.68791	98.86000816	177.6402192	1011.501522	8306.33602	429.3339165	4367.834969	-3.169565633	2.47E-06	7.86E-05	Down	K13953 alcohol dehydrogenase, propanol-preferring [EC:1.1.1.1] |adh1; alcohol dehydrogenase	K13953 adhP; alcohol dehydrogenase, propanol-preferring [EC:1.1.1.1]	sae00010 Glycolysis / Gluconeogenesis - Staphylococcus aureus subsp. aureus Newman sae00071 Fatty acid degradation - Staphylococcus aureus subsp. aureus Newman sae00350 Tyrosine metabolism - Staphylococcus aureus subsp. aureus Newman sae00625 Chloroalkane and chloroalkene degradation - Staphylococcus aureus subsp. aureus Newman sae00626 Naphthalene degradation - Staphylococcus aureus subsp. aureu…
NWMN_0482	503.9725397	472.4364759	773.6443807	172.5556506	394.7560427	283.1339731	583.3511321	283.4818888	433.4165104	-0.952376832	0.026757593	0.145387015	Not DEGs	K08681 5'-phosphate synthase pdxT subunit [EC:4.3.3.6] |conserved hypothetical protein	K08681 pdxT, pdx2; 5'-phosphate synthase pdxT subunit [EC:4.3.3.6]	sae00750 Vitamin B6 metabolism - Staphylococcus aureus subsp. aureus Newman
NWMN_2228	140.2492389	167.5142406	146.0042329	131.2141927	103.9524246	181.5515553	151.2559042	138.9060575	145.0809808	-0.109470066	0.753155526	0.867565885	Not DEGs	conserved hypothetical protein	-	-
NWMN_2212	425.3713179	441.5582749	398.8408315	318.1494808	339.4901967	587.1607839	421.9234748	414.9334871	418.4284809	-0.019091604	0.957805183	0.97887855	Not DEGs	inositol monophosphatase family protein	-	-
NWMN_2043	2134.562592	1382.571452	1862.44424	3625.466118	3035.673968	296.822384	1793.192761	2319.320823	2056.256792	0.284401904	0.665455834	0.813091834	Not DEGs	K04047 starvation-inducible DNA-binding protein |conserved hypothetical protein	K04047 dps; starvation-inducible DNA-binding protein	-
NWMN_2473	117.1312325	137.4079946	113.9545233	89.8727347	135.532908	183.7128833	122.8312501	136.372842	129.6020461	0.150837053	0.693457293	0.830116386	Not DEGs	conserved hypothetical protein	-	-
NWMN_1648	685.0635899	604.4407854	503.0023879	478.1229486	603.9767453	1714.653578	597.5022544	932.2510905	764.8766724	0.558651332	0.287837959	0.561687088	Not DEGs	K07007 uncharacterized protein |conserved hypothetical protein	K07007 K07007; uncharacterized protein	-
NWMN_0838	1751.574285	1439.696124	2102.817062	2933.44606	2269.847245	1534.542908	1764.695824	2245.945405	2005.320614	0.32661354	0.375083276	0.617492899	Not DEGs	K16898 ATP-dependent helicase/nuclease subunit A [EC:3.1.-.- 3.6.4.12] |rexA; exonuclease RexA	K16898 addA; ATP-dependent helicase/nuclease subunit A [EC:3.1.-.- 3.6.4.12]	-
NWMN_0249	1284.590556	1918.30824	1739.587019	71.89818776	176.3243657	445.9540187	1647.495272	231.3921907	939.4437312	-2.337944108	6.75E-05	0.0012395	Down	5'-nucleotidase, lipoprotein e(P4) family protein	-	-
NWMN_0785	3038.476642	2992.097681	4407.72535	3352.253004	2879.087405	981.9633724	3479.433224	2404.434594	2941.933909	-0.471057808	0.346497738	0.599381997	Not DEGs	K09013 Fe-S cluster assembly ATP-binding protein |sufC; FeS assembly ATPase SufC	K09013 sufC; Fe-S cluster assembly ATP-binding protein	-
NWMN_0181	138.7080384	100.3541534	52.52591307	1.797454694	118.4268128	446.6744614	97.19603497	188.966243	143.081139	0.560487197	0.46478993	0.685608559	Not DEGs	K02774 PTS system, galactitol-specific IIB component [EC:2.7.1.200] |conserved hypothetical protein	K02774 PTS-Gat-EIIB, gatB, sgcB; PTS system, galactitol-specific IIB component [EC:2.7.1.200]	sae00052 Galactose metabolism - Staphylococcus aureus subsp. aureus Newman sae01100 Metabolic pathways - Staphylococcus aureus subsp. aureus Newman sae02060 Phosphotransferase system (PTS) - Staphylococcus aureus subsp. aureus Newman
NWMN_0803	1975.818948	2155.298433	1783.210235	3494.251925	2760.660592	597.9674241	1971.442539	2284.293314	2127.867926	0.17783934	0.75596657	0.868674218	Not DEGs	K03367 D-alanine--poly(phosphoribitol) ligase subunit 1 [EC:6.1.1.13] |dltA; D-alanine-D-alanyl carrier protein ligase	K03367 dltA; D-alanine--poly(phosphoribitol) ligase subunit 1 [EC:6.1.1.13]	sae00473 D-Alanine metabolism - Staphylococcus aureus subsp. aureus Newman sae01503 Cationic antimicrobial peptide (CAMP) resistance - Staphylococcus aureus subsp. aureus Newman sae02020 Two-component system - Staphylococcus aureus subsp. aureus Newman sae05150 Staphylococcus aureus infection - Staphylococcus aureus subsp. aureus Newman
NWMN_0770	1027.980685	1638.088565	1294.452163	1819.02415	1592.182706	216.1328039	1320.173804	1209.11322	1264.643512	-0.101467802	0.871354848	0.930698413	Not DEGs	conserved hypothetical protein	-	-
NWMN_1447	44.69481239	27.01842591	12.46377598	12.58218286	34.21219037	222.616788	28.05900476	89.80372041	58.93136259	1.127787219	0.122723131	0.390767605	Not DEGs	K02244 competence protein ComGB |competence protein ComGB homolog	K02244 comGB; competence protein ComGB	-
NWMN_2032	1155.12972	1266.006243	1080.787432	4353.435269	2647.497193	1548.231319	1167.307798	2849.72126	2008.514529	1.174331635	0.007568382	0.054663102	Not DEGs	K03048 DNA-directed RNA polymerase subunit delta |rpoE; DNA-directed RNA polymerase delta subunit	K03048 rpoE; DNA-directed RNA polymerase subunit delta	sae00230 Purine metabolism - Staphylococcus aureus subsp. aureus Newman sae00240 Pyrimidine metabolism - Staphylococcus aureus subsp. aureus Newman sae01100 Metabolic pathways - Staphylococcus aureus subsp. aureus Newman sae03020 RNA polymerase - Staphylococcus aureus subsp. aureus Newman
NWMN_0935	154.8906429	148.215365	146.8945027	75.49309714	86.84632939	404.1683433	150.0001702	188.8359233	169.4180467	0.273675419	0.654416049	0.80577527	Not DEGs	K01923 phosphoribosylaminoimidazole-succinocarboxamide synthase [EC:6.3.2.6] |purC; phosphoribosylaminoimidazole-succinocarboxamide synthase	K01923 purC; phosphoribosylaminoimidazole-succinocarboxamide synthase [EC:6.3.2.6]	sae00230 Purine metabolism - Staphylococcus aureus subsp. aureus Newman sae01100 Metabolic pathways - Staphylococcus aureus subsp. aureus Newman sae01110 Biosynthesis of secondary metabolites - Staphylococcus aureus subsp. aureus Newman sae01130 Biosynthesis of antibiotics - Staphylococcus aureus subsp. aureus Newman
NWMN_1943	15581.53632	18142.48702	18392.97227	5151.505153	10074.17421	243.5096257	17372.33187	5156.396329	11264.3641	-1.202364209	0.095086078	0.337213949	Not DEGs	K07813 accessory gene regulator B |agrB; staphylococcal accessory gene regulator protein B	K07813 agrB; accessory gene regulator B	sae02020 Two-component system - Staphylococcus aureus subsp. aureus Newman sae02024 Quorum sensing - Staphylococcus aureus subsp. aureus Newman
NWMN_0358	4948.794572	3382.706924	4695.282467	12610.94213	11167.64845	326.3605339	4342.261321	8034.983705	6188.622513	0.606510149	0.401776399	0.633960254	Not DEGs	K03111 single-strand DNA-binding protein |single-strand DNA-binding family protein	K03111 ssb; single-strand DNA-binding protein	sae03030 DNA replication - Staphylococcus aureus subsp. aureus Newman sae03430 Mismatch repair - Staphylococcus aureus subsp. aureus Newman sae03440 Homologous recombination - Staphylococcus aureus subsp. aureus Newman
NWMN_2108	335.9816931	296.43073	300.0208933	384.6553045	328.9633689	801.1322598	310.8111055	504.9169777	407.8640416	0.642974295	0.138455821	0.419439693	Not DEGs	HAD-superfamily hydrolase subfamily IIB	-	-
NWMN_1128	675.0457871	583.5979997	739.8141316	1463.128121	1309.274208	296.822384	666.1526395	1023.074904	844.6137719	0.525102171	0.344935676	0.599381997	Not DEGs	K06941 23S rRNA (adenine2503-C2)-methyltransferase [EC:2.1.1.192] |conserved hypothetical protein	K06941 rlmN; 23S rRNA (adenine2503-C2)-methyltransferase [EC:2.1.1.192]	-
NWMN_1746	3795.206052	4511.305172	6046.711891	1547.608491	1397.436391	490.6214648	4784.407705	1145.222116	2964.81491	-1.831420927	0.000192395	0.002884709	Down	conserved hypothetical protein	-	-
NWMN_0471	489.3311356	463.9449706	701.5325339	801.6647935	686.8755143	277.3704317	551.6028801	588.6369131	570.1198966	0.082434304	0.861494668	0.925989505	Not DEGs	K04075 tRNA(Ile)-lysidine synthase [EC:6.3.4.19] |tilS; isoleusyl-tRNA-2-lysl-cytidine synthase	K04075 tilS, mesJ; tRNA(Ile)-lysidine synthase [EC:6.3.4.19]	-
NWMN_0979	4939.547369	4989.145333	6444.662453	1844.188516	1831.668038	1776.611648	5457.785052	1817.489401	3637.637226	-1.547286023	1.45E-10	1.64E-08	Down	K01958 pyruvate carboxylase [EC:6.4.1.1] |pycA; pyruvate carboxylase	K01958 PC, pyc; pyruvate carboxylase [EC:6.4.1.1]	sae00020 Citrate cycle (TCA cycle) - Staphylococcus aureus subsp. aureus Newman sae00620 Pyruvate metabolism - Staphylococcus aureus subsp. aureus Newman sae01100 Metabolic pathways - Staphylococcus aureus subsp. aureus Newman sae01120 Microbial metabolism in diverse environments - Staphylococcus aureus subsp. aureus Newman sae01200 Carbon metabolism - Staphylococcus aureus subsp. aureus Newman s…
NWMN_0084	58.56561623	54.80880685	59.64807078	10.78472816	31.58048342	133.2818957	57.67416462	58.54903577	58.1116002	0.02809884	0.96684361	0.980501932	Not DEGs	K02042 phosphonate transport system permease protein |phosphonates ABC transporter permease	K02042 phnE; phosphonate transport system permease protein	sae02010 ABC transporters - Staphylococcus aureus subsp. aureus Newman
NWMN_1060	644.9923788	424.5752643	772.754111	1078.472816	843.4620779	122.4752555	614.1072514	681.4700499	647.7886506	0.117888117	0.852129839	0.920911488	Not DEGs	K00241 succinate dehydrogenase / fumarate reductase, cytochrome b subunit |sdhC; succinate dehydrogenase cytochrome b558 subunit	K00241 sdhC, frdC; succinate dehydrogenase / fumarate reductase, cytochrome b subunit	sae00020 Citrate cycle (TCA cycle) - Staphylococcus aureus subsp. aureus Newman sae00190 Oxidative phosphorylation - Staphylococcus aureus subsp. aureus Newman sae00650 Butanoate metabolism - Staphylococcus aureus subsp. aureus Newman sae01100 Metabolic pathways - Staphylococcus aureus subsp. aureus Newman sae01110 Biosynthesis of secondary metabolites - Staphylococcus aureus subsp. aureus Newman…
NWMN_0495	466.2131292	348.1517167	406.8532589	505.084769	823.7242757	669.2912494	407.0727016	666.0334314	536.5530665	0.679220952	0.035516197	0.176929946	Not DEGs	K06962 uncharacterized protein |conserved hypothetical protein	K06962 K06962; uncharacterized protein	-
NWMN_2296	943.2146614	710.1986239	1149.3382	93.46764408	328.9633689	1628.920899	934.250495	683.7839706	809.0172328	-0.324311841	0.64155937	0.799502445	Not DEGs	K00371 nitrate reductase / nitrite oxidoreductase, beta subunit [EC:1.7.5.1 1.7.99.4] |narH; nitrate reductase beta chain	K00371 narH, narY, nxrB; nitrate reductase / nitrite oxidoreductase, beta subunit [EC:1.7.5.1 1.7.99.4]	sae00910 Nitrogen metabolism - Staphylococcus aureus subsp. aureus Newman sae01120 Microbial metabolism in diverse environments - Staphylococcus aureus subsp. aureus Newman sae02020 Two-component system - Staphylococcus aureus subsp. aureus Newman
NWMN_1041	194.1912538	218.4632724	181.6150215	292.9851151	601.3450384	235.5847562	198.0898492	376.6383032	287.3640762	0.842911365	0.057927683	0.245666875	Not DEGs	K14193 iron-regulated surface determinant protein A |isdA; iron-regulated heme-iron binding protein IsdA	K14193 isdA; iron-regulated surface determinant protein A	sae05150 Staphylococcus aureus infection - Staphylococcus aureus subsp. aureus Newman
NWMN_2581	94.78382627	77.96745763	67.6604982	37.74654857	59.2134064	322.7583205	80.1372607	139.9060918	110.0216763	0.617174687	0.352232899	0.602395984	Not DEGs	K16785 energy-coupling factor transport system permease protein |cobalt transport family protein	K16785 ecfT; energy-coupling factor transport system permease protein	sae02010 ABC transporters - Staphylococcus aureus subsp. aureus Newman
NWMN_1359	4.623601281	0	1.780539426	0	2.631706951	30.97903522	2.134713569	11.20358073	6.669147147	0.895650164	0.237992793	0.518679786	Not DEGs	conserved hypothetical protein	-	-
NWMN_2333	1297.69076	1441.240034	1690.622185	1002.979719	948.7303559	258.638922	1476.517659	736.782999	1106.650329	-0.87479047	0.093225804	0.334720854	Not DEGs	drug resistance transporter Bcr/CflA subfamily protein	-	-
NWMN_2215	570.2441581	626.8274811	580.4558529	546.4262269	523.7096833	1009.340194	592.509164	693.1587015	642.8339328	0.214379514	0.568105193	0.75779347	Not DEGs	K07052 uncharacterized protein |conserved hypothetical protein	K07052 K07052; uncharacterized protein	-
NWMN_0041	70.89521965	78.73941265	62.31887992	10.78472816	40.79145774	285.2953011	70.65117074	112.2904957	91.47083321	0.457963498	0.528668553	0.732121837	Not DEGs	K01771 1-phosphatidylinositol phosphodiesterase [EC:4.6.1.13] |conserved hypothetical protein	K01771 plc; 1-phosphatidylinositol phosphodiesterase [EC:4.6.1.13]	sae00562 Inositol phosphate metabolism - Staphylococcus aureus subsp. aureus Newman
NWMN_1952	240.4272666	283.3074946	200.3106854	106.0498269	184.2194866	695.2271859	241.3484822	328.4988331	284.9236577	0.360846675	0.558159239	0.750713582	Not DEGs	K07112 uncharacterized protein |conserved hypothetical protein	K07112 K07112; uncharacterized protein	-
NWMN_2080	577.17956	535.7367881	577.7850438	341.5163918	482.9182256	1267.979116	563.5671306	697.4712445	630.5191876	0.270320228	0.601532266	0.777694502	Not DEGs	aerobactin biosynthesis IucA/IucC family protein	-	-
NWMN_1577	1103.499506	1053.718611	1409.296956	1322.926655	1186.899835	997.8131113	1188.838357	1169.2132	1179.025779	-0.024074373	0.931102215	0.963181329	Not DEGs	K11144 primosomal protein DnaI |dnaI; primosomal protein DnaI	K11144 dnaI; primosomal protein DnaI	-
NWMN_0767	1921.106332	2081.962705	2099.255983	776.5004278	675.032833	186.594654	2034.10834	546.0426383	1290.075489	-1.652036078	0.001580221	0.015862469	Down	conserved hypothetical protein	-	-
NWMN_1091	4404.750821	4011.078315	4646.317633	7968.116658	6460.840565	1559.037959	4354.048923	5329.331727	4841.690325	0.248178011	0.653547434	0.805543117	Not DEGs	K12552 penicillin-binding protein 1 [EC:3.4.-.-] |pbpA; penicillin-binding protein 1	K12552 pbpA; penicillin-binding protein 1 [EC:3.4.-.-]	sae00550 Peptidoglycan biosynthesis - Staphylococcus aureus subsp. aureus Newman sae01100 Metabolic pathways - Staphylococcus aureus subsp. aureus Newman sae01501 beta-Lactam resistance - Staphylococcus aureus subsp. aureus Newman
NWMN_2557	286.6632795	280.2196744	314.2652087	80.88546123	196.0621679	467.5672991	293.7160542	248.1716427	270.9438485	-0.199646726	0.727634648	0.853349743	Not DEGs	conserved hypothetical protein	-	-
NWMN_1759	552.5203531	537.2806981	682.8368699	974.2204441	971.099865	779.5189794	590.8793071	908.2797628	749.5795349	0.601005758	0.022696117	0.127712827	Not DEGs	K07586 uncharacterized protein |conserved hypothetical protein	K07586 ygaC; uncharacterized protein	-
NWMN_0685	339.064094	324.2211109	369.4619309	470.9331298	469.7596908	398.4048018	344.2490453	446.3658742	395.3074597	0.363994572	0.121490279	0.389459366	Not DEGs	conserved hypothetical protein	-	-
NWMN_0121	402.2533115	372.0823225	196.7496066	109.6447363	423.7048192	1700.965167	323.6950802	744.771574	534.2333271	0.878031775	0.20338713	0.480494007	Not DEGs	K00122 formate dehydrogenase [EC:1.2.1.2] |D-isomer specific 2-hydroxyacid dehydrogenase	K00122 FDH; formate dehydrogenase [EC:1.2.1.2]	sae00630 Glyoxylate and dicarboxylate metabolism - Staphylococcus aureus subsp. aureus Newman sae00680 Methane metabolism - Staphylococcus aureus subsp. aureus Newman sae01100 Metabolic pathways - Staphylococcus aureus subsp. aureus Newman sae01120 Microbial metabolism in diverse environments - Staphylococcus aureus subsp. aureus Newman sae01200 Carbon metabolism - Staphylococcus aureus subsp. au…
NWMN_1248	205.750257	221.5510925	178.9442123	206.7072898	231.5902117	522.3209427	202.0818539	320.2061481	261.144001	0.605433292	0.183027935	0.462252854	Not DEGs	K02954 small subunit ribosomal protein S14 |rpsN; 30S ribosomal protein S14	K02954 RP-S14, MRPS14, rpsN; small subunit ribosomal protein S14	sae03010 Ribosome - Staphylococcus aureus subsp. aureus Newman
NWMN_1396	366.0351015	277.9038094	485.1969936	237.2640196	311.8572737	653.4415104	376.3786348	400.8542679	388.6164514	0.084215425	0.861285819	0.925989505	Not DEGs	conserved hypothetical protein	-	-
NWMN_0975	192.6500534	223.8669575	293.7890053	404.4273061	255.2755743	16.57018163	236.7686721	225.424354	231.096513	-0.052803556	0.939927778	0.968968192	Not DEGs	conserved hypothetical protein	-	-
NWMN_2497	1057.263493	1029.788005	1136.874424	931.0815314	940.8352351	971.1567322	1074.641974	947.6911662	1011.16657	-0.177970104	0.360137078	0.608214684	Not DEGs	K00077 2-dehydropantoate 2-reductase [EC:1.1.1.169] |panE; 2-dehydropantoate 2-reductase	K00077 panE, apbA; 2-dehydropantoate 2-reductase [EC:1.1.1.169]	sae00770 Pantothenate and CoA biosynthesis - Staphylococcus aureus subsp. aureus Newman sae01100 Metabolic pathways - Staphylococcus aureus subsp. aureus Newman sae01110 Biosynthesis of secondary metabolites - Staphylococcus aureus subsp. aureus Newman
NWMN_2009	7999.600817	5895.420534	10660.97981	13455.74584	9580.729156	511.5143025	8185.333722	7849.329766	8017.331744	-0.043005218	0.951406612	0.97456053	Not DEGs	K02111 F-type H+-transporting ATPase subunit alpha [EC:3.6.3.14] |atpA; ATP synthase F1, alpha subunit	K02111 ATPF1A, atpA; F-type H+-transporting ATPase subunit alpha [EC:3.6.3.14]	sae00190 Oxidative phosphorylation - Staphylococcus aureus subsp. aureus Newman sae01100 Metabolic pathways - Staphylococcus aureus subsp. aureus Newman
NWMN_2086	21147.58166	23791.6539	25010.34705	4277.942171	4438.373773	957.4683212	23316.52754	3224.594755	13270.56115	-2.437267222	8.75E-06	0.000221632	Down	alkaline shock protein 23	-	-
NWMN_0984	450.0305247	411.4520289	439.7932383	1227.661556	865.831587	157.0565042	433.7585973	750.1832157	591.9709065	0.641701367	0.289722093	0.562086083	Not DEGs	K01126 glycerophosphoryl diester phosphodiesterase [EC:3.1.4.46] |conserved hypothetical protein	K01126 E3.1.4.46, glpQ, ugpQ; glycerophosphoryl diester phosphodiesterase [EC:3.1.4.46]	sae00564 Glycerophospholipid metabolism - Staphylococcus aureus subsp. aureus Newman
NWMN_0247	2602.316921	2134.455647	3205.861237	50.32873143	77.63535506	362.3826679	2647.544602	163.4489181	1405.49676	-3.151110606	6.49E-07	2.44E-05	Down	formate/nitrite transporter family protein	-	-
NWMN_2002	124.0666344	155.1629602	137.1015358	95.26509878	84.21462244	256.477594	138.7770435	145.3191051	142.0480743	0.066020551	0.896126093	0.943940736	Not DEGs	conserved hypothetical protein	-	-
NWMN_0586	596.4445653	779.6745763	690.8492974	557.2109551	540.8157785	609.494507	688.9894797	569.1737469	629.0816133	-0.267597868	0.276697733	0.549452581	Not DEGs	conserved hypothetical protein	-	-
NWMN_2490	389.1531079	352.0114919	365.9008521	109.6447363	203.9572887	779.5189794	369.0218173	364.3736681	366.6977427	-0.012185764	0.984306829	0.990158335	Not DEGs	K09765 epoxyqueuosine reductase [EC:1.17.99.6] |conserved hypothetical protein	K09765 queH; epoxyqueuosine reductase [EC:1.17.99.6]	-
NWMN_1645	2128.39779	2289.618607	2365.446628	1443.356119	1305.326648	867.4129863	2261.154342	1205.365251	1733.259796	-0.871238368	0.004972531	0.038877644	Not DEGs	conserved hypothetical protein	-	-
NWMN_1385	6715.010261	8209.741702	7780.067023	5365.402261	4621.277406	977.6407163	7568.272995	3654.773461	5611.523228	-0.88447094	0.118919152	0.383833526	Not DEGs	K02945 small subunit ribosomal protein S1 |rpsA; 30S ribosomal protein S1	K02945 RP-S1, rpsA; small subunit ribosomal protein S1	sae03010 Ribosome - Staphylococcus aureus subsp. aureus Newman
NWMN_1082	273.5630758	308.0100554	529.7104793	25.16436571	43.4231647	115.9912714	370.4278702	61.52626728	215.9770687	-2.151462837	0.000179962	0.002715473	Down	K11041 exfoliative toxin A/B |eta; exfoliative toxin A	K11041 eta; exfoliative toxin A/B	sae05150 Staphylococcus aureus infection - Staphylococcus aureus subsp. aureus Newman
NWMN_0761	7434.750861	10224.54432	11677.66783	1822.61906	3518.592194	265.1229061	9778.987669	1868.778053	5823.882861	-1.82474325	0.005565137	0.042386511	Down	K03704 cold shock protein (beta-ribbon, CspA family) |cspC; cold-shock protein CSD family protein	K03704 cspA; cold shock protein (beta-ribbon, CspA family)	-
NWMN_1543	957.8560655	727.1816345	992.6507301	1774.087783	1407.963219	730.5288772	892.56281	1304.193293	1098.378052	0.502886921	0.231064215	0.513982278	Not DEGs	K03551 holliday junction DNA helicase RuvB [EC:3.6.4.12] |ruvB; Holliday junction DNA helicase RuvB	K03551 ruvB; holliday junction DNA helicase RuvB [EC:3.6.4.12]	sae03440 Homologous recombination - Staphylococcus aureus subsp. aureus Newman
NWMN_1932	700.4755941	802.061272	673.0439031	185.1378335	282.9084973	131.8410104	725.1935898	199.962447	462.5780184	-1.74098305	5.52E-06	0.00014902	Down	K03498 trk system potassium uptake protein |conserved hypothetical protein	K03498 trkH, trkG, ktrB; trk system potassium uptake protein	-
NWMN_1321	770.6002136	761.9196107	756.7292561	801.6647935	789.5120854	1000.694882	763.0830268	863.9572536	813.5201402	0.176581335	0.453178894	0.674123759	Not DEGs	von Willebrand factor, type A	-	-
NWMN_0723	961.7090665	1059.122296	833.2924515	860.9807984	696.0864886	799.6913744	951.3746046	785.5862205	868.4804125	-0.269517117	0.280502351	0.553758391	Not DEGs	K02836 peptide chain release factor 2 |prfB; peptide chain release factor 2, programmed frameshift	K02836 prfB; peptide chain release factor 2	-
NWMN_0742	12265.6436	9911.902534	19655.37473	5016.696051	3948.87628	427.222509	13944.30695	3130.931613	8537.619283	-1.644371804	0.01269022	0.081693291	Not DEGs	K00927 phosphoglycerate kinase [EC:2.7.2.3] |pgk; phosphoglycerate kinase	K00927 PGK, pgk; phosphoglycerate kinase [EC:2.7.2.3]	sae00010 Glycolysis / Gluconeogenesis - Staphylococcus aureus subsp. aureus Newman sae01100 Metabolic pathways - Staphylococcus aureus subsp. aureus Newman sae01110 Biosynthesis of secondary metabolites - Staphylococcus aureus subsp. aureus Newman sae01120 Microbial metabolism in diverse environments - Staphylococcus aureus subsp. aureus Newman sae01130 Biosynthesis of antibiotics - Staphylococcu…
NWMN_0321	739.0056048	711.742534	849.3173063	402.6298514	406.598724	915.6826458	766.6884817	574.9704071	670.8294444	-0.377778849	0.382076356	0.622944863	Not DEGs	oxidoreductase family protein	-	-
NWMN_0005	2280.206032	1719.915798	3121.285614	3652.427938	2976.460562	1867.387426	2373.802481	2832.091975	2602.947228	0.235527732	0.56260405	0.752337484	Not DEGs	K02469 DNA gyrase subunit A [EC:5.99.1.3] |gyrA; DNA gyrase A subunit	K02469 gyrA; DNA gyrase subunit A [EC:5.99.1.3]	-
NWMN_0498	2075.226375	1855.007928	2443.790362	2787.85223	2705.394746	703.1520553	2124.674888	2065.466344	2095.070616	-0.035797185	0.945835438	0.972941447	Not DEGs	K02601 transcriptional antiterminator NusG |nusG; transcription antitermination protein	K02601 nusG; transcriptional antiterminator NusG	-
NWMN_1064	501.660739	633.0031213	567.992077	553.6160457	477.6548117	542.4933378	567.5519791	524.5880651	546.0700221	-0.11082593	0.648270674	0.802798342	Not DEGs	K02428 XTP/dITP diphosphohydrolase [EC:3.6.1.66] |conserved hypothetical protein	K02428 rdgB; XTP/dITP diphosphohydrolase [EC:3.6.1.66]	sae00230 Purine metabolism - Staphylococcus aureus subsp. aureus Newman
NWMN_0839	4032.550918	4481.198926	5565.966246	5877.676849	4097.567723	456.7606589	4693.238697	3477.335077	4085.286887	-0.33282178	0.611722234	0.784607456	Not DEGs	fumarylacetoacetate hydrolase family protein	-	-
NWMN_0644	228.0976632	324.993066	214.5550009	201.3149257	213.1682631	105.9050739	255.88191	173.4627542	214.6723321	-0.524134614	0.202614849	0.479963556	Not DEGs	conserved hypothetical protein	-	-
NWMN_2282	1068.822496	1354.781071	1314.928366	476.3254939	459.232863	326.3605339	1246.177311	420.6396303	833.4084707	-1.510224798	3.89E-07	1.54E-05	Down	conserved hypothetical protein	-	-
NWMN_0378	1111.205508	1598.718859	1246.377598	276.8080229	240.801186	324.9196485	1318.767322	280.8429525	799.8051371	-2.142021002	1.15E-12	1.98E-10	Down	K03816 xanthine phosphoribosyltransferase [EC:2.4.2.22] |xanthine phosphoribosyltransferase	K03816 xpt; xanthine phosphoribosyltransferase [EC:2.4.2.22]	sae00230 Purine metabolism - Staphylococcus aureus subsp. aureus Newman sae01100 Metabolic pathways - Staphylococcus aureus subsp. aureus Newman sae01110 Biosynthesis of secondary metabolites - Staphylococcus aureus subsp. aureus Newman
NWMN_1470	1005.633279	991.9622084	1195.632225	1109.029546	1057.946194	981.9633724	1064.409237	1049.646371	1057.027804	-0.020308732	0.92837673	0.961025503	Not DEGs	K03595 GTPase |GTP-binding protein Era	K03595 era; GTPase	-
NWMN_0990	1583.583439	1399.554462	1776.978347	7193.413685	6422.680815	368.866652	1586.705416	4661.653717	3124.179567	1.135439041	0.099503891	0.346653998	Not DEGs	K07040 uncharacterized protein |conserved hypothetical protein	K07040 K07040; uncharacterized protein	-
NWMN_0189	349.852497	372.8542776	467.3915994	1049.713541	776.3535506	192.3581955	396.699458	672.8084291	534.7539435	0.641853912	0.255616524	0.535503358	Not DEGs	K21030 D-ribitol-5-phosphate cytidylyltransferase [EC:2.7.7.40] |conserved hypothetical protein	K21030 tarI; D-ribitol-5-phosphate cytidylyltransferase [EC:2.7.7.40]	sae00040 Pentose and glucuronate interconversions - Staphylococcus aureus subsp. aureus Newman sae01100 Metabolic pathways - Staphylococcus aureus subsp. aureus Newman
NWMN_2313	1867.164318	2365.2702	2009.338742	1107.232091	1200.05837	815.5411134	2080.591087	1040.943858	1560.767472	-0.963923639	0.000922056	0.010501683	Not DEGs	K02424 cystine transport system substrate-binding protein |amino acid ABC transporter, amino acid-binding protein	K02424 fliY; cystine transport system substrate-binding protein	sae02010 ABC transporters - Staphylococcus aureus subsp. aureus Newman
NWMN_2328	183.4028508	189.1289814	88.1367016	32.35418449	167.1133914	720.4426796	153.5561779	306.6367518	230.0964649	0.700058373	0.325887661	0.590985617	Not DEGs	K06147 ATP-binding cassette, subfamily B, bacterial |ABC transporter ATP-binding protein	K06147 ABCB-BAC; ATP-binding cassette, subfamily B, bacterial	-
NWMN_1210	144.8728402	218.4632724	131.7599175	194.1251069	169.7450984	335.005846	165.03201	232.9586838	198.9953469	0.46106465	0.276597642	0.549452581	Not DEGs	hydrolase	-	-
NWMN_0030	136.3962378	181.4094311	148.6750421	88.07528	105.2682781	178.6697846	155.4935703	124.0044475	139.7490089	-0.292795941	0.464509398	0.685608559	Not DEGs	conserved hypothetical protein	-	-
NWMN_0488	1165.147523	1059.122296	1112.837141	1567.380493	1427.701021	1528.058924	1112.368987	1507.713479	1310.041233	0.431521097	0.027806629	0.149035983	Not DEGs	K04485 DNA repair protein RadA/Sms |radA; DNA repair protein RadA	K04485 radA, sms; DNA repair protein RadA/Sms	-
NWMN_1691	141.0198391	150.5312301	127.308569	79.08800653	164.4816845	370.3075373	139.6198794	204.6257428	172.1228111	0.476237413	0.385897583	0.626980495	Not DEGs	conserved hypothetical protein	-	-
NWMN_1744	88.61902456	111.1615237	79.23400447	50.32873143	78.95120854	225.4985587	93.00485093	118.2594996	105.6321752	0.30067928	0.595121597	0.773628611	Not DEGs	conserved hypothetical protein	-	-
NWMN_0895	132.5432367	214.6034972	94.36858959	53.92364082	72.37194116	68.44205457	147.1717745	64.91254551	106.04216	-1.077457604	0.012790773	0.082117453	Not DEGs	K02250 competence protein ComK |comK; competence transcription factor ComK homolog	K02250 comK; competence protein ComK	sae02024 Quorum sensing - Staphylococcus aureus subsp. aureus Newman
NWMN_1363	303.6164842	341.9760765	458.4889022	686.6276931	492.1291999	606.6127363	368.0271543	595.1232097	481.575182	0.663045923	0.036724792	0.18012636	Not DEGs	K10773 endonuclease III [EC:4.2.99.18] |conserved hypothetical protein	K10773 NTH; endonuclease III [EC:4.2.99.18]	sae03410 Base excision repair - Staphylococcus aureus subsp. aureus Newman
NWMN_2397	1159.753321	1014.348904	581.3461227	535.6414988	1398.752245	4092.11442	918.4827828	2008.836055	1463.659419	0.898472304	0.151977566	0.436405884	Not DEGs	K13733 fibronectin-binding protein B |fnbB; fibronectin binding protein B precursor	K13733 fnbB; fibronectin-binding protein B	sae05100 Bacterial invasion of epithelial cells - Staphylococcus aureus subsp. aureus Newman
NWMN_0689	1548.906429	1605.666454	1846.419385	1689.607412	1635.60587	1232.677425	1666.997423	1519.296902	1593.147163	-0.130659392	0.62422573	0.790282689	Not DEGs	K03654 ATP-dependent DNA helicase RecQ [EC:3.6.4.12] |recQ; ATP-dependent DNA helicase	K03654 recQ; ATP-dependent DNA helicase RecQ [EC:3.6.4.12]	sae03018 RNA degradation - Staphylococcus aureus subsp. aureus Newman
NWMN_2578	66.27161837	47.08925659	19.58593369	5.392364082	38.15975079	305.4676962	44.31560288	116.339937	80.32776995	0.852512832	0.26066144	0.538318428	Not DEGs	ATP phosphoribosyltransferase regulatory subunit	-	-
NWMN_2202	107.8840299	132.7762645	134.4307267	59.3160049	60.52925988	85.0122362	125.0303404	68.28583366	96.65808701	-0.814717165	0.015483696	0.093573663	Not DEGs	K09940 uncharacterized protein |conserved hypothetical protein	K09940 K09940; uncharacterized protein	-
NWMN_2538	147.1846408	176.0057459	164.6998969	48.53127674	38.15975079	14.40885359	162.6300946	33.69996037	98.16502746	-2.045857958	2.79E-05	0.000580577	Down	conserved hypothetical protein	-	-
NWMN_0783	14404.82979	20320.94411	20102.29012	2714.156588	3146.20566	234.8643136	18276.02134	2031.742187	10153.88176	-2.395323917	0.000311325	0.004287964	Down	CsbD-like superfamily protein	-	-
NWMN_0737	477.0015322	502.5427219	617.8471809	226.4792914	253.9597208	144.8089786	532.4638117	208.4159969	370.4399043	-1.286845094	0.000208613	0.003108201	Down	K07071 uncharacterized protein |conserved hypothetical protein	K07071 K07071; uncharacterized protein	-
NWMN_1166	3551.696384	2513.485565	4452.238835	35350.54147	22648.47002	734.1310906	3505.806928	19577.71419	11541.76056	1.656706232	0.023145565	0.129320384	Not DEGs	K02967 small subunit ribosomal protein S2 |rpsB; 30S ribosomal protein S2	K02967 RP-S2, MRPS2, rpsB; small subunit ribosomal protein S2	sae03010 Ribosome - Staphylococcus aureus subsp. aureus Newman
NWMN_1246	4079.557531	3821.949334	5609.589462	7685.916271	6102.92842	780.2394221	4503.698776	4856.361371	4680.030073	0.085488669	0.893208015	0.942123681	Not DEGs	K03781 catalase [EC:1.11.1.6] |katA; catalase	K03781 katE, CAT, catB, srpA; catalase [EC:1.11.1.6]	sae00380 Tryptophan metabolism - Staphylococcus aureus subsp. aureus Newman sae00630 Glyoxylate and dicarboxylate metabolism - Staphylococcus aureus subsp. aureus Newman sae01110 Biosynthesis of secondary metabolites - Staphylococcus aureus subsp. aureus Newman sae01130 Biosynthesis of antibiotics - Staphylococcus aureus subsp. aureus Newman sae01200 Carbon metabolism - Staphylococcus aureus subs…
NWMN_2540	820.6892275	772.726981	576.0045044	204.9098351	568.4487015	1961.044974	723.1402376	911.4678369	817.3040372	0.261819945	0.683835949	0.824431228	Not DEGs	K02768 PTS system, fructose-specific IIA component [EC:2.7.1.202] K02769 PTS system, fructose-specific IIB component [EC:2.7.1.202] K02770 PTS system, fructose-specific IIC component |PTS system, fructose-specific IIABC component	K02768 PTS-Fru-EIIA, fruB; PTS system, fructose-specific IIA component [EC:2.7.1.202] K02769 PTS-Fru-EIIB, fruA; PTS system, fructose-specific IIB component [EC:2.7.1.202] K02770 PTS-Fru-EIIC, fruA; PTS system, fructose-specific IIC component	sae00051 Fructose and mannose metabolism - Staphylococcus aureus subsp. aureus Newman sae01100 Metabolic pathways - Staphylococcus aureus subsp. aureus Newman sae01120 Microbial metabolism in diverse environments - Staphylococcus aureus subsp. aureus Newman sae02060 Phosphotransferase system (PTS) - Staphylococcus aureus subsp. aureus Newman
NWMN_0870	2794.196374	2893.287438	3141.761818	2640.460945	2256.688711	1579.930796	2943.081877	2159.026818	2551.054347	-0.429464777	0.162806565	0.448997385	Not DEGs	K08602 oligoendopeptidase F [EC:3.4.24.-] |oligoendopeptidase F	K08602 pepF, pepB; oligoendopeptidase F [EC:3.4.24.-]	-
NWMN_0330	332.1286921	351.2395368	411.3046075	141.9989208	135.532908	211.0897051	364.8909454	162.8738446	263.882395	-1.102315227	0.000714368	0.008529706	Down	glyoxalase family protein	-	-
NWMN_1727	1426.380995	1474.4341	1847.309655	2809.421687	2392.221619	587.8812266	1582.70825	1929.841511	1756.27488	0.243964828	0.656672867	0.807293257	Not DEGs	K01992 ABC-2 type transport system permease protein |conserved hypothetical protein	K01992 ABC-2.P; ABC-2 type transport system permease protein	-
NWMN_1554	67.04221858	79.51136768	66.77022848	106.0498269	97.3731572	280.2522024	71.10793825	161.2250622	116.1665002	1.048783105	0.03649334	0.18012636	Not DEGs	conserved hypothetical protein	-	-
NWMN_0525	47.00661303	56.3527169	48.07456451	3.594909388	13.15853476	20.17239503	50.47796481	12.30861306	31.39328893	-1.676321737	0.002241512	0.020988702	Down	K14194 serine-aspartate repeat-containing protein C/D/E |sdrE; Ser-Asp rich fibrinogen/bone sialoprotein-binding protein SdrE	K14194 sdrC_D_E; serine-aspartate repeat-containing protein C/D/E	sae05150 Staphylococcus aureus infection - Staphylococcus aureus subsp. aureus Newman
NWMN_1942	353.705498	407.5922537	398.8408315	479.9204033	400.0194566	496.3850063	386.7128611	458.7749554	422.7439082	0.241022034	0.324024662	0.589633444	Not DEGs	hydrolase	-	-
NWMN_2097	104.0310288	117.337164	73.00211647	19.77200163	52.63413903	271.6068902	98.12343642	114.6710103	106.3972234	0.169835438	0.805725401	0.896673325	Not DEGs	K00917 tagatose 6-phosphate kinase [EC:2.7.1.144] |lacC; tagatose-6-phosphate kinase	K00917 lacC; tagatose 6-phosphate kinase [EC:2.7.1.144]	sae00052 Galactose metabolism - Staphylococcus aureus subsp. aureus Newman sae01100 Metabolic pathways - Staphylococcus aureus subsp. aureus Newman
NWMN_0059	375.282304	369.7664575	200.3106854	91.67018939	385.5450684	1190.171307	315.1198156	555.7955215	435.4576686	0.617519243	0.357302894	0.60633994	Not DEGs	K02016 iron complex transport system substrate-binding protein |sirA; siderophore compound ABC transporter binding protein	K02016 ABC.FEV.S; iron complex transport system substrate-binding protein	sae02010 ABC transporters - Staphylococcus aureus subsp. aureus Newman
NWMN_2267	1017.192282	874.6250445	1221.450046	1479.305213	1340.854692	1445.208015	1037.755791	1421.789307	1229.772549	0.441700023	0.084628366	0.315227356	Not DEGs	K00116 malate dehydrogenase (quinone) [EC:1.1.5.4] |mqo; malate:quinone oxidoreductase	K00116 mqo; malate dehydrogenase (quinone) [EC:1.1.5.4]	sae00020 Citrate cycle (TCA cycle) - Staphylococcus aureus subsp. aureus Newman sae00620 Pyruvate metabolism - Staphylococcus aureus subsp. aureus Newman sae01100 Metabolic pathways - Staphylococcus aureus subsp. aureus Newman sae01110 Biosynthesis of secondary metabolites - Staphylococcus aureus subsp. aureus Newman sae01120 Microbial metabolism in diverse environments - Staphylococcus aureus su…
NWMN_0039	1222.942539	1173.37164	1009.565855	528.45168	847.4096383	2843.587257	1135.293344	1406.482858	1270.888101	0.257566448	0.658545415	0.807502116	Not DEGs	conserved hypothetical protein	-	-
NWMN_1831	18548.34714	21028.82686	22155.25208	1842.391061	1644.816845	124.6365836	20577.47536	1203.948163	10890.71176	-3.055332881	5.12E-06	0.000142835	Down	K02217 ferritin [EC:1.16.3.2] |ferritin	K02217 ftnA, ftn; ferritin [EC:1.16.3.2]	-
NWMN_0690	1398.639388	1723.775573	1703.085961	911.3095298	921.0974329	1035.276131	1608.500307	955.8943645	1282.197336	-0.73251351	0.001742866	0.017062647	Not DEGs	K05847 osmoprotectant transport system ATP-binding protein |osmoprotectant ABC transporter, ATP-binding protein	K05847 opuA; osmoprotectant transport system ATP-binding protein	sae02010 ABC transporters - Staphylococcus aureus subsp. aureus Newman
NWMN_0476	358.3290993	389.0653331	337.4122213	212.0996539	223.6950909	599.4083095	361.6022179	345.0676847	353.3349513	-0.056592173	0.907194648	0.949688078	Not DEGs	K00796 dihydropteroate synthase [EC:2.5.1.15] |folP; dihydropteroate synthase chain A	K00796 folP; dihydropteroate synthase [EC:2.5.1.15]	sae00790 Folate biosynthesis - Staphylococcus aureus subsp. aureus Newman sae01100 Metabolic pathways - Staphylococcus aureus subsp. aureus Newman
NWMN_2230	230.4094639	284.8514046	202.0912249	106.0498269	175.0085123	559.0635194	239.1173644	280.0406195	259.578992	0.19267727	0.741621775	0.859911106	Not DEGs	peptidase M20/M25/M40 family protein	-	-
NWMN_1443	39.30061089	26.24647088	12.46377598	16.17709225	38.15975079	219.7350173	26.00361925	91.35728678	58.68045302	1.263083402	0.077500911	0.299022244	Not DEGs	conserved hypothetical protein	-	-
NWMN_2568	440.012722	514.1220473	554.6380313	133.0116473	165.7975379	197.4012942	502.9242668	165.4034932	334.16388	-1.534722112	2.80E-07	1.16E-05	Down	K21462 probable poly-beta-1,6-N-acetyl-D-glucosamine export protein |icaC; intercellular adhesion protein IcaC	K21462 icaC; probable poly-beta-1,6-N-acetyl-D-glucosamine export protein	-
NWMN_0630	339.8346942	335.8004363	273.3128019	273.2131135	314.4889807	555.461306	316.3159775	381.0544667	348.6852221	0.254131382	0.515025794	0.723430365	Not DEGs	K19079 cationic antimicrobial peptide transport system ATP-binding protein |vraF; ABC transporter ATP-binding protein VraF	K19079 vraF; cationic antimicrobial peptide transport system ATP-binding protein	sae01503 Cationic antimicrobial peptide (CAMP) resistance - Staphylococcus aureus subsp. aureus Newman sae02010 ABC transporters - Staphylococcus aureus subsp. aureus Newman sae02020 Two-component system - Staphylococcus aureus subsp. aureus Newman sae05150 Staphylococcus aureus infection - Staphylococcus aureus subsp. aureus Newman
NWMN_0325	151.0376419	99.58219836	102.381017	55.72109551	135.532908	372.4688654	117.6669524	187.907623	152.7872877	0.552647643	0.363875241	0.60949698	Not DEGs	conserved hypothetical protein	-	-
NWMN_1416	484.7075343	894.6958752	641.8844631	826.8291592	659.2425913	184.433326	673.7626242	556.8350255	615.2988249	-0.235552721	0.670604223	0.815309721	Not DEGs	glyoxalase family protein	-	-
NWMN_0719	282.0396782	267.868394	165.5901666	80.88546123	223.6950909	854.4450181	238.4994129	386.3418567	312.4206348	0.533314358	0.419641798	0.645151152	Not DEGs	K02240 competence protein ComFA |conserved hypothetical protein	K02240 comFA; competence protein ComFA	-
NWMN_1600	889.2726465	1024.38432	1046.066913	1324.724109	1072.420583	581.3972425	986.5746263	992.8473115	989.7109689	0.007115913	0.985607586	0.990834237	Not DEGs	universal stress protein family protein	-	-
NWMN_2464	1291.525958	937.9253566	1321.160254	346.9087559	339.4901967	881.1013972	1183.53719	522.5001166	853.0186531	-1.054251116	0.026617063	0.145123238	Not DEGs	K10210 diapolycopene oxygenase [EC:1.14.99.44] |crtI; phytoene dehydrogenase	K10210 crtP; diapolycopene oxygenase [EC:1.14.99.44]	sae00906 Carotenoid biosynthesis - Staphylococcus aureus subsp. aureus Newman
NWMN_0470	1300.773161	1380.255587	1671.926521	1206.0921	1254.008362	873.8969704	1450.985089	1111.332477	1281.158783	-0.37165947	0.202804356	0.479963556	Not DEGs	K07571 S1 RNA binding domain protein |polyribonucleotide nucleotidyltransferase	K07571 K07571; S1 RNA binding domain protein	-
NWMN_1286	2569.181112	3002.133096	3855.758127	3706.351579	2639.602072	838.5952791	3142.357445	2394.849643	2768.603544	-0.338737365	0.52614466	0.730294872	Not DEGs	K11694 peptidoglycan pentaglycine glycine transferase (the second and third glycine) [EC:2.3.2.17] |femA; methicillin resistance protein FemA	K11694 femA; peptidoglycan pentaglycine glycine transferase (the second and third glycine) [EC:2.3.2.17]	sae00550 Peptidoglycan biosynthesis - Staphylococcus aureus subsp. aureus Newman sae01100 Metabolic pathways - Staphylococcus aureus subsp. aureus Newman
NWMN_0052	423.0595173	401.4166135	168.2609758	46.73382204	182.9036331	1479.068821	330.9123689	569.5687588	450.2405638	0.513002254	0.488069164	0.70373454	Not DEGs	K18907 GntR family transcriptional regulator, regulator for abcA and norABC |transcriptional regulator GntR family protein	K18907 norG; GntR family transcriptional regulator, regulator for abcA and norABC	-
NWMN_1631	9763.504706	10312.54719	13262.34792	3780.047221	3684.389732	2249.942489	11112.79994	3238.126481	7175.463209	-1.688290041	8.44E-07	3.08E-05	Down	conserved hypothetical protein	-	-
NWMN_0702	66.27161837	68.70399732	26.70809139	66.50582367	75.00364811	414.9749835	53.89456903	185.4948184	119.6946937	1.353969478	NA	NA	Not DEGs	K02015 iron complex transport system permease protein |ferrichrome ABC transporter permease	K02015 ABC.FEV.P; iron complex transport system permease protein	sae02010 ABC transporters - Staphylococcus aureus subsp. aureus Newman
NWMN_0675	486.2487348	495.5951267	462.0499811	977.8153535	765.8267228	268.0046768	481.2979475	670.5489177	575.9234326	0.421965447	0.394252603	0.62975036	Not DEGs	K10682 two-component system, OmpR family, response regulator SaeR |saeR; DNA-binding response regulator SaeR	K10682 saeR; two-component system, OmpR family, response regulator SaeR	sae02020 Two-component system - Staphylococcus aureus subsp. aureus Newman
NWMN_1527	42.38301175	64.84422219	58.75780106	14.37963755	11.84268128	15.84973895	55.328345	14.02401926	34.67618213	-1.792139293	4.75E-05	0.000914093	Down	conserved hypothetical protein	-	-
NWMN_1444	23.88860662	24.70256083	16.02485484	5.392364082	27.63292299	116.7117141	21.5386741	49.91233372	35.72550391	0.852700083	0.233810309	0.516085837	Not DEGs	conserved hypothetical protein	-	-
NWMN_0383	285.122079	226.9547777	122.8572204	52.12618612	244.7487465	967.5545188	211.6446924	421.4764838	316.5605881	0.711726594	0.310651909	0.578116071	Not DEGs	conserved hypothetical protein	-	-
NWMN_1868	91.70142542	128.9164893	163.8096272	303.7698433	434.231647	58.35585705	128.142514	265.4524491	196.7974815	0.843708591	0.171104839	0.455451848	Not DEGs	conserved hypothetical protein	-	-
NWMN_1367	590.2797636	527.2452828	628.5304174	1091.054999	943.466942	469.0081844	582.0184879	834.5100419	708.2642649	0.480284601	0.235713329	0.516085837	Not DEGs	K03524 BirA family transcriptional regulator, biotin operon repressor / biotin-[acetyl-CoA-carboxylase] ligase [EC:6.3.4.15] |birA; BirA bifunctional protein	K03524 birA; BirA family transcriptional regulator, biotin operon repressor / biotin-[acetyl-CoA-carboxylase] ligase [EC:6.3.4.15]	sae00780 Biotin metabolism - Staphylococcus aureus subsp. aureus Newman sae01100 Metabolic pathways - Staphylococcus aureus subsp. aureus Newman
NWMN_2291	529.4023467	405.2763887	726.4600859	350.5036653	277.6450834	365.2644386	553.7129404	331.1377291	442.4253348	-0.701204678	0.045250647	0.20734774	Not DEGs	K07696 two-component system, NarL family, response regulator NreC |transcriptional regulator DegU family protein	K07696 nreC; two-component system, NarL family, response regulator NreC	sae02020 Two-component system - Staphylococcus aureus subsp. aureus Newman
NWMN_1315	275.8748765	305.6941903	359.6689641	652.4760539	427.6523796	33.14036326	313.7460103	371.0895989	342.4178046	0.176676524	0.796864303	0.894254635	Not DEGs	K01512 acylphosphatase [EC:3.6.1.7] |acylphosphatase	K01512 acyP; acylphosphatase [EC:3.6.1.7]	sae00620 Pyruvate metabolism - Staphylococcus aureus subsp. aureus Newman sae00627 Aminobenzoate degradation - Staphylococcus aureus subsp. aureus Newman sae01120 Microbial metabolism in diverse environments - Staphylococcus aureus subsp. aureus Newman
NWMN_0851	324.4226899	328.8528411	307.143051	163.5683771	265.8024021	420.0180822	320.1395273	283.1296205	301.6345739	-0.158168918	0.707063114	0.840036368	Not DEGs	truncated MHC class II analog protein	-	-
NWMN_1669	15.41200427	13.12323544	15.13458512	14.37963755	9.210974329	43.22656078	14.55660828	22.27239089	18.41449958	0.520495866	0.403278594	0.635640046	Not DEGs	conserved hypothetical protein	-	-
NWMN_1058	534.025948	547.3161135	563.5407284	614.7295053	618.4511335	1185.128208	548.2942633	806.102949	677.1986061	0.522511312	0.168965588	0.454346739	Not DEGs	K03703 excinuclease ABC subunit C |uvrC; uvr ABC system protein, C subunit	K03703 uvrC; excinuclease ABC subunit C	sae03420 Nucleotide excision repair - Staphylococcus aureus subsp. aureus Newman
NWMN_0032	185.7146515	202.2522168	83.68535303	75.49309714	152.6390032	935.8550409	157.2174071	387.9957137	272.6065604	0.938582532	0.179057938	0.460074028	Not DEGs	conserved hypothetical protein	-	-
NWMN_2092	890.8138469	841.4309784	851.0978457	2020.339076	1363.224201	1602.984962	861.1142237	1662.182746	1261.648485	0.918379732	0.000710652	0.008529706	Not DEGs	conserved hypothetical protein	-	-
NWMN_1590	53.94201495	41.68557141	22.25674283	14.37963755	35.52804384	226.9394441	39.29477639	92.28237516	65.78857578	0.860095982	0.230052299	0.512212309	Not DEGs	tnp; transposase for IS1272	-	-
NWMN_0461	4702.973103	5216.100111	7001.971294	1073.080452	1090.842531	466.1264137	5640.348169	876.6831324	3258.515651	-2.458157097	1.45E-08	1.01E-06	Down	K06412 stage V sporulation protein G |spoVG; stage V sporulation protein G homolog	K06412 spoVG; stage V sporulation protein G	-
NWMN_0120	345.9994959	392.9251082	581.3461227	756.7284261	915.834019	424.3407383	440.0902423	698.9677278	569.528985	0.612882983	0.147255305	0.431492688	Not DEGs	conserved hypothetical protein	-	-
NWMN_1345	1209.842335	1205.793751	1221.450046	672.2480555	1438.227849	3348.617575	1212.362044	1819.697826	1516.029935	0.500908622	0.361940287	0.608720648	Not DEGs	ebh1; conserved hypothetical protein	-	-
NWMN_2392	5126.803221	5174.414539	3859.319206	1073.080452	2411.959421	6207.334128	4720.178989	3230.791334	3975.485161	-0.456187563	0.429934689	0.653732528	Not DEGs	K14195 surface protein G |conserved hypothetical protein	K14195 sasG; surface protein G	sae05150 Staphylococcus aureus infection - Staphylococcus aureus subsp. aureus Newman
NWMN_1408	772.9120142	834.4833831	822.6092149	1396.622297	1030.313271	512.2347452	810.0015374	979.7234379	894.8624877	0.250073445	0.561777095	0.752317659	Not DEGs	aldo/keto reductase family protein	-	-
NWMN_1529	1174.394725	1318.499184	1353.209964	1207.889554	956.6254768	294.661056	1282.034625	819.7253624	1050.879993	-0.564940269	0.274232882	0.548446189	Not DEGs	K07478 putative ATPase |ATPase AAA family protein	K07478 ycaJ; putative ATPase	-
NWMN_1067	189.5676525	159.0227354	96.14912901	43.13891265	171.0609518	726.2062211	148.2465056	313.4686952	230.8576004	0.782228997	0.261262627	0.538318428	Not DEGs	K14203 FPRL1 inhibitory protein |conserved hypothetical protein	K14203 flr, flipr; FPRL1 inhibitory protein	sae05150 Staphylococcus aureus infection - Staphylococcus aureus subsp. aureus Newman
NWMN_2220	53.17141474	59.440537	51.63564336	57.51855021	56.58169945	52.59231561	54.74919837	55.56418842	55.1566934	0.01471275	0.963275934	0.980290168	Not DEGs	conserved hypothetical protein	-	-
NWMN_0078	2518.321498	3195.893808	4543.046346	751.3360621	1251.376655	425.7816237	3419.087217	809.4981137	2114.292665	-1.856683804	0.000111395	0.001870327	Down	conserved hypothetical protein	-	-
NWMN_2502	60.10681666	68.70399732	76.56319533	12.58218286	13.15853476	24.49505111	68.4580031	16.74525624	42.60162967	-1.798213864	5.49E-05	0.001031449	Down	conserved hypothetical protein	-	-
NWMN_0957	474.6897316	524.1574627	527.9299399	1240.243739	989.5218137	407.050114	508.9257114	878.9385555	693.9321334	0.710495945	0.12268125	0.390767605	Not DEGs	K01462 peptide deformylase [EC:3.5.1.88] |pdf1; polypeptide deformylase 2	K01462 PDF, def; peptide deformylase [EC:3.5.1.88]	-
NWMN_1514	379.1353051	378.2579628	382.8159766	848.3986155	684.2438073	538.1706817	380.0697482	690.2710349	535.1703915	0.82695657	0.004617482	0.036333051	Not DEGs	peptidase U32 family protein	-	-
NWMN_0172	448.4893243	524.1574627	388.1575949	152.783649	360.5438523	1045.362328	453.6014606	519.5632765	486.5823686	0.161528989	0.78892877	0.891593618	Not DEGs	conserved hypothetical protein	-	-
NWMN_0595	172.6144478	145.8994999	195.8593369	145.5938302	117.1109593	51.87187293	171.4577615	104.8588875	138.1583245	-0.651046749	0.156840108	0.441275791	Not DEGs	K05567 multicomponent Na+:H+ antiporter subunit C |mnhC; Na+/H+ antiporter, MnhC component	K05567 mnhC, mrpC; multicomponent Na+:H+ antiporter subunit C	-
NWMN_0016	661.1749833	622.967706	402.4019103	422.4018531	686.8755143	1795.343158	562.1815332	968.2068417	765.1941874	0.669778595	0.22442592	0.504425999	Not DEGs	K01939 adenylosuccinate synthase [EC:6.3.4.4] |purA; adenylosuccinate synthetase	K01939 purA, ADSS; adenylosuccinate synthase [EC:6.3.4.4]	sae00230 Purine metabolism - Staphylococcus aureus subsp. aureus Newman sae00250 Alanine, aspartate and glutamate metabolism - Staphylococcus aureus subsp. aureus Newman sae01100 Metabolic pathways - Staphylococcus aureus subsp. aureus Newman
NWMN_0218	640.3687775	809.0088673	898.2821405	25.16436571	96.05730372	109.5072873	782.5532618	76.90965225	429.731457	-2.893385287	3.66E-08	2.17E-06	Down	staphyloxanthin biosynthesis protein	-	-
NWMN_0248	1279.196355	1108.527417	1827.723721	659.6658727	644.7682031	693.7863005	1405.149164	666.0734587	1035.611312	-1.031698037	0.000900714	0.010308173	Down	K03311 branched-chain amino acid:cation transporter, LIVCS family |branched-chain amino acid transport system II carrier protein	K03311 TC.LIVCS; branched-chain amino acid:cation transporter, LIVCS family	-
NWMN_2164	406.8769128	434.6106797	299.1306236	301.9723886	332.9109293	792.4869476	380.206072	475.7900885	427.9980803	0.29264463	0.536235243	0.736003066	Not DEGs	conserved hypothetical protein	-	-
NWMN_2178	403.0239117	494.0512167	537.7229067	399.034942	286.8560577	273.0477756	478.2660117	319.6462584	398.9561351	-0.561002115	0.069933503	0.276120781	Not DEGs	K02018 molybdate transport system permease protein |modB; molybdenum ABC transporter, permease protein	K02018 modB; molybdate transport system permease protein	sae02010 ABC transporters - Staphylococcus aureus subsp. aureus Newman
NWMN_1276	247.3626686	220.0071824	187.8469095	174.3531053	176.3243657	950.2638945	218.4055868	433.6471218	326.0263543	0.79220035	0.204059196	0.481490275	Not DEGs	K03502 DNA polymerase V |ImpB/MucB/SamB family DNA-damage repair protein	K03502 DPO5C, umuC; DNA polymerase V	-
NWMN_2235	1064.969495	1093.088317	1131.532805	379.2629404	371.0706801	1332.818957	1096.530206	694.3841926	895.4571992	-0.564904218	0.296167182	0.567066709	Not DEGs	K01479 formiminoglutamase [EC:3.5.3.8] |hutG; formiminoglutamase	K01479 hutG; formiminoglutamase [EC:3.5.3.8]	sae00340 Histidine metabolism - Staphylococcus aureus subsp. aureus Newman sae01100 Metabolic pathways - Staphylococcus aureus subsp. aureus Newman
NWMN_0171	235.8036654	191.4448465	97.92966844	273.2131135	403.967017	827.0681962	175.0593934	501.4161089	338.2377512	1.317426177	0.012654758	0.081686983	Not DEGs	acetyl-CoA/acetoacetyl-CoA transferase	-	-
NWMN_0701	6177.131312	7404.59261	8416.609868	2728.536225	2659.339874	551.1386499	7332.77793	1979.671583	4656.224756	-1.596271409	0.004552017	0.035945765	Down	K00526 ribonucleoside-diphosphate reductase beta chain [EC:1.17.4.1] |nrdF; ribonucleotide-diphosphate reductase beta chain	K00526 E1.17.4.1B, nrdB, nrdF; ribonucleoside-diphosphate reductase beta chain [EC:1.17.4.1]	sae00230 Purine metabolism - Staphylococcus aureus subsp. aureus Newman sae00240 Pyrimidine metabolism - Staphylococcus aureus subsp. aureus Newman sae01100 Metabolic pathways - Staphylococcus aureus subsp. aureus Newman
NWMN_1664	46.23601281	31.65015607	28.48863082	10.78472816	27.63292299	94.37799103	35.45826657	44.26521406	39.86174031	0.261948058	0.689872879	0.827183303	Not DEGs	K03892 ArsR family transcriptional regulator |arsenical resistance operon repressor	K03892 arsR; ArsR family transcriptional regulator	-
NWMN_0403	256.6098711	235.4462829	118.4058718	35.94909388	152.6390032	1118.847481	203.487342	435.8118595	319.6496007	0.727966942	0.322320498	0.587819292	Not DEGs	lpl1nm; staphylococcal tandem lipoprotein	-	-
NWMN_0422	382.2177059	378.2579628	334.7414121	530.2491347	480.2865186	742.05596	365.0723603	584.1972044	474.6347824	0.653697261	0.030726771	0.159630963	Not DEGs	K03928 carboxylesterase [EC:3.1.1.1] |conserved hypothetical protein	K03928 yvaK; carboxylesterase [EC:3.1.1.1]	-
NWMN_1491	473.9191314	588.2297298	413.9754166	530.2491347	526.3413903	892.6284801	492.0414259	649.7396683	570.8905471	0.379628065	0.297097768	0.567066709	Not DEGs	K01493 dCMP deaminase [EC:3.5.4.12] |comEB; competence protein ComEB required for DNA binding and uptake	K01493 comEB; dCMP deaminase [EC:3.5.4.12]	sae00240 Pyrimidine metabolism - Staphylococcus aureus subsp. aureus Newman sae01100 Metabolic pathways - Staphylococcus aureus subsp. aureus Newman
NWMN_1472	366.0351015	432.2948146	461.1597114	429.5916718	451.3377421	74.92603868	419.8298758	318.6184842	369.22418	-0.331071131	0.573892696	0.759148018	Not DEGs	K00887 undecaprenol kinase [EC:2.7.1.66] |diacylglycerol kinase	K00887 dgkA; undecaprenol kinase [EC:2.7.1.66]	sae00550 Peptidoglycan biosynthesis - Staphylococcus aureus subsp. aureus Newman
NWMN_0148	114.8194318	104.2139285	109.5031747	46.73382204	94.74145025	239.1869696	109.5121783	126.887414	118.1997962	0.186960224	0.741881427	0.859911106	Not DEGs	conserved hypothetical protein	-	-
NWMN_2170	228.0976632	176.777701	121.9669507	109.6447363	142.1121754	693.0658578	175.614105	314.9409232	245.2775141	0.664544723	0.297831272	0.567066709	Not DEGs	K03636 sulfur-carrier protein |moaD; molybdopterin synthase small subunit	K03636 moaD, cysO; sulfur-carrier protein	sae04122 Sulfur relay system - Staphylococcus aureus subsp. aureus Newman
NWMN_1311	394.5473094	464.7169257	474.5137571	999.3848098	743.4572137	493.5032356	444.592664	745.4484197	595.0205419	0.699631414	0.056335715	0.241336907	Not DEGs	K01586 diaminopimelate decarboxylase [EC:4.1.1.20] |lysA; diaminopimelate decarboxylase	K01586 lysA; diaminopimelate decarboxylase [EC:4.1.1.20]	sae00300 Lysine biosynthesis - Staphylococcus aureus subsp. aureus Newman sae01100 Metabolic pathways - Staphylococcus aureus subsp. aureus Newman sae01110 Biosynthesis of secondary metabolites - Staphylococcus aureus subsp. aureus Newman sae01120 Microbial metabolism in diverse environments - Staphylococcus aureus subsp. aureus Newman sae01130 Biosynthesis of antibiotics - Staphylococcus aureus …
NWMN_0012	1338.532571	1330.850465	1958.593369	1682.417593	1384.277856	319.1561071	1542.658802	1128.617186	1335.637994	-0.380168354	0.503182723	0.717663981	Not DEGs	conserved hypothetical protein	-	-
NWMN_0481	869.2370409	837.5712032	1524.141749	388.2502139	652.6633239	650.5597397	1076.983331	563.8244258	820.4038784	-0.862339056	0.035141511	0.176752099	Not DEGs	K06215 pyridoxal 5'-phosphate synthase pdxS subunit [EC:4.3.3.6] |pyridoxine biosynthesis protein	K06215 pdxS, pdx1; pyridoxal 5'-phosphate synthase pdxS subunit [EC:4.3.3.6]	sae00750 Vitamin B6 metabolism - Staphylococcus aureus subsp. aureus Newman
NWMN_1656	60.10681666	78.73941265	40.9524068	23.36691102	71.05608768	257.9184793	59.93287871	117.4471593	88.69001902	0.736766137	0.27193853	0.546698655	Not DEGs	truncated transposase for IS1272	-	-
NWMN_0601	13726.7016	13252.15193	14203.363	12364.69084	13378.28229	623.9033606	13727.40551	8788.958829	11258.18217	-0.466276899	0.502067105	0.716936089	Not DEGs	K19975 manganese/zinc transport system substrate-binding protein |conserved hypothetical protein	K19975 mntC; manganese/zinc transport system substrate-binding protein	sae02010 ABC transporters - Staphylococcus aureus subsp. aureus Newman
NWMN_2609	247.3626686	195.3046216	253.7268682	470.9331298	440.8109143	423.6202956	232.1313861	445.1214466	338.6264164	0.912404748	0.000356788	0.004802445	Not DEGs	K03497 chromosome partitioning protein, ParB family |chromosome partioning ParB family protein	K03497 parB, spo0J; chromosome partitioning protein, ParB family	-
NWMN_2308	536.3377487	587.4577748	499.441309	749.5386074	786.8803784	907.0373337	541.0789442	814.4854398	677.782192	0.577683157	0.013557487	0.085151995	Not DEGs	dsbA; protein-disulfide isomerase	-	-
NWMN_1057	1189.80673	1512.259896	1693.292994	2839.978416	2213.265546	55.47408633	1465.119873	1702.906016	1584.012945	0.145155433	0.842717678	0.914848815	Not DEGs	K03671 thioredoxin 1 |trxA; thioredoxin	K03671 trxA; thioredoxin 1	-
NWMN_1264	681.2105888	761.9196107	839.5243395	605.7422318	688.1913678	657.0437238	760.8848463	650.3257745	705.6053104	-0.220559611	0.338030052	0.597161218	Not DEGs	K07107 acyl-CoA thioester hydrolase [EC:3.1.2.-] |4-hydroxybenzoyl-CoA thioesterase	K07107 ybgC; acyl-CoA thioester hydrolase [EC:3.1.2.-]	-
NWMN_1768	114.8194318	135.0921296	131.7599175	66.50582367	84.21462244	332.844518	127.2238263	161.1883214	144.2060738	0.286878241	0.629372466	0.793920858	Not DEGs	conserved hypothetical protein	-	-
NWMN_2264	289.7456803	324.2211109	356.1078852	584.1727755	480.2865186	229.1007721	323.3582255	431.1866888	377.2724571	0.378074959	0.376897542	0.618724144	Not DEGs	sensor histidine kinase	-	-
NWMN_1089	15581.53632	15417.48578	17150.15575	23282.43065	19878.59846	914.2417605	16049.72595	14691.75696	15370.74145	-0.091211729	0.896667915	0.944091685	Not DEGs	K03438 16S rRNA (cytosine1402-N4)-methyltransferase [EC:2.1.1.199] |mraW; S-adenosyl-methyltransferase MraW	K03438 mraW, rsmH; 16S rRNA (cytosine1402-N4)-methyltransferase [EC:2.1.1.199]	-
NWMN_0144	15.41200427	30.87820104	16.91512455	3.594909388	22.36950909	69.88293993	21.06844329	31.94911947	26.50878138	0.438387513	0.537558714	0.736117101	Not DEGs	K02033 peptide/nickel transport system permease protein |oligopeptide ABC transporter, permease protein	K02033 ABC.PE.P; peptide/nickel transport system permease protein	sae02024 Quorum sensing - Staphylococcus aureus subsp. aureus Newman
NWMN_1994	1756.197887	1601.034724	2085.901938	4161.107616	2834.348387	573.472373	1814.378183	2522.976125	2168.677154	0.389785967	0.514136378	0.723195969	Not DEGs	K03217 YidC/Oxa1 family membrane protein insertase |oxaA; membrane protein oxaA precursor	K03217 yidC, spoIIIJ, OXA1, ccfA; YidC/Oxa1 family membrane protein insertase	sae02024 Quorum sensing - Staphylococcus aureus subsp. aureus Newman sae03060 Protein export - Staphylococcus aureus subsp. aureus Newman sae03070 Bacterial secretion system - Staphylococcus aureus subsp. aureus Newman
NWMN_1623	409.1887134	415.311804	489.6483422	251.6436571	326.331662	225.4985587	438.0496199	267.8246259	352.9371229	-0.685707378	0.018137522	0.107151598	Not DEGs	K12551 monofunctional glycosyltransferase [EC:2.4.1.129] |glycosyl transferase, family 51	K12551 sgtA; monofunctional glycosyltransferase [EC:2.4.1.129]	sae00550 Peptidoglycan biosynthesis - Staphylococcus aureus subsp. aureus Newman sae01100 Metabolic pathways - Staphylococcus aureus subsp. aureus Newman
NWMN_2402	397.6297102	273.2720792	251.0560591	294.7825698	371.0706801	955.3069932	307.3192828	540.3867477	423.8530153	0.713699381	0.166788186	0.451695971	Not DEGs	K00851 gluconokinase [EC:2.7.1.12] |gntK; gluconate kinase	K00851 E2.7.1.12, gntK, idnK; gluconokinase [EC:2.7.1.12]	sae00030 Pentose phosphate pathway - Staphylococcus aureus subsp. aureus Newman sae01100 Metabolic pathways - Staphylococcus aureus subsp. aureus Newman sae01110 Biosynthesis of secondary metabolites - Staphylococcus aureus subsp. aureus Newman sae01120 Microbial metabolism in diverse environments - Staphylococcus aureus subsp. aureus Newman sae01130 Biosynthesis of antibiotics - Staphylococcus a…
NWMN_0416	69.35401922	81.05527773	85.46589246	89.8727347	69.74023421	113.8299434	78.62506314	91.14763743	84.88635028	0.210358793	0.549072522	0.742034396	Not DEGs	conserved hypothetical protein	-	-
NWMN_1146	453.8835258	433.8387246	470.0624085	679.4378743	711.8767303	208.9283771	452.5948863	533.4143272	493.0046068	0.208099361	0.674664399	0.817116544	Not DEGs	K09787 uncharacterized protein |conserved hypothetical protein	K09787 K09787; uncharacterized protein	-
NWMN_1263	2634.68213	2200.843779	2685.053455	5859.702302	4889.711515	1759.321024	2506.859788	4169.57828	3338.219034	0.654881827	0.174023395	0.456699886	Not DEGs	K01681 aconitate hydratase [EC:4.2.1.3] |aconitate hydratase	K01681 ACO, acnA; aconitate hydratase [EC:4.2.1.3]	sae00020 Citrate cycle (TCA cycle) - Staphylococcus aureus subsp. aureus Newman sae00630 Glyoxylate and dicarboxylate metabolism - Staphylococcus aureus subsp. aureus Newman sae01100 Metabolic pathways - Staphylococcus aureus subsp. aureus Newman sae01110 Biosynthesis of secondary metabolites - Staphylococcus aureus subsp. aureus Newman sae01120 Microbial metabolism in diverse environments - Stap…
NWMN_2278	201.1266557	254.7451586	152.2361209	379.2629404	293.4353251	342.9307155	202.7026451	338.5429937	270.6228194	0.703282233	0.03360517	0.171945245	Not DEGs	CorA-like Mg2+ transporter protein	-	-
NWMN_2152	3125.554466	2034.873449	3334.950345	10177.18848	8968.85729	576.3541437	2831.792753	6574.133304	4702.963028	0.892292702	0.193626482	0.472400759	Not DEGs	K02906 large subunit ribosomal protein L3 |rplC; 50S ribosomal protein L3	K02906 RP-L3, MRPL3, rplC; large subunit ribosomal protein L3	sae03010 Ribosome - Staphylococcus aureus subsp. aureus Newman
NWMN_0063	231.1800641	182.9533412	86.35616217	30.5567298	105.2682781	886.144496	166.8298558	340.6565013	253.7431785	0.675604465	0.360733645	0.608240573	Not DEGs	sbnD; membrane transporter protein	-	-
NWMN_2268	34576.83158	30699.87943	46218.35216	659.6658727	697.4023421	599.4083095	37165.02106	652.1588414	18908.58995	-5.626745116	1.50E-85	3.57E-82	Down	K03303 lactate permease |L-lactate permease 2	K03303 lctP; lactate permease	-
NWMN_2233	263.545273	233.9023729	203.8717643	158.1760131	247.3804534	507.9120892	233.7731367	304.4895185	269.1313276	0.343798642	0.478182449	0.69625951	Not DEGs	LysR family regulatory protein	-	-
NWMN_1738	233.4918647	295.658775	297.3500842	501.4898596	357.9121454	210.3692625	275.5002413	356.5904225	316.0453319	0.340023075	0.410773966	0.642325759	Not DEGs	conserved hypothetical protein	-	-
NWMN_0823	137.9374382	149.759275	172.7123243	77.29055184	109.2158385	103.0233032	153.4696792	96.50989784	124.9897885	-0.633135234	0.040603077	0.191610937	Not DEGs	K06347 kinase-associated protein B |conserved hypothetical protein	K06347 kapB; kinase-associated protein B	sae02020 Two-component system - Staphylococcus aureus subsp. aureus Newman
NWMN_0728	1654.478659	1555.489377	1859.773431	1890.922338	1480.33516	737.733304	1689.913822	1369.663601	1529.788711	-0.279980639	0.505889838	0.719791608	Not DEGs	K06023 HPr kinase/phosphorylase [EC:2.7.11.- 2.7.4.-] |hprK; HPr kinase/phosphatase	K06023 hprK, ptsK; HPr kinase/phosphorylase [EC:2.7.11.- 2.7.4.-]	-
NWMN_2451	305.1576846	326.536976	210.1036523	262.4283853	289.4877646	1233.397868	280.5994376	595.1046725	437.8520551	0.891103783	0.135690983	0.414776696	Not DEGs	K06994 putative drug exporter of the RND superfamily |MmpL efflux pump	K06994 K06994; putative drug exporter of the RND superfamily	-
NWMN_1571	528.6317465	555.0356637	473.6234874	650.6785992	471.0755443	830.6704096	519.0969659	650.8081844	584.9525751	0.312229659	0.34190742	0.599381997	Not DEGs	MutT/nudix family protein	-	-
NWMN_0809	913.9318533	941.0131767	979.2966844	864.5757078	827.6718362	492.7827929	944.7472381	728.3434456	836.5453419	-0.359261969	0.2801842	0.553591634	Not DEGs	conserved hypothetical protein	-	-
NWMN_0695	910.8494525	1018.208679	1395.94291	388.2502139	315.8048342	245.6709538	1108.333681	316.5753339	712.4545073	-1.71822283	5.64E-07	2.16E-05	Down	conserved hypothetical protein	-	-
NWMN_2428	164.1378455	232.3584628	169.1512455	57.51855021	93.42559677	214.6919185	188.5491846	121.8786885	155.2139366	-0.538618526	0.303863998	0.572676063	Not DEGs	conserved hypothetical protein	-	-
NWMN_0534	1129.699913	1129.370203	1736.025941	3.594909388	1.315853476	5.043098758	1331.698686	3.317953874	667.5083197	-7.386541184	1.69E-49	1.00E-46	Down	K08094 6-phospho-3-hexuloisomerase [EC:5.3.1.27] |conserved hypothetical protein	K08094 hxlB; 6-phospho-3-hexuloisomerase [EC:5.3.1.27]	sae00030 Pentose phosphate pathway - Staphylococcus aureus subsp. aureus Newman sae00680 Methane metabolism - Staphylococcus aureus subsp. aureus Newman sae01100 Metabolic pathways - Staphylococcus aureus subsp. aureus Newman sae01120 Microbial metabolism in diverse environments - Staphylococcus aureus subsp. aureus Newman sae01200 Carbon metabolism - Staphylococcus aureus subsp. aureus Newman sa…
NWMN_0468	1872.558519	1745.390314	1944.349053	1786.669966	1710.609518	2052.541194	1854.099295	1849.940226	1852.019761	-0.002540731	0.990627653	0.99398429	Not DEGs	K02499 tetrapyrrole methylase family protein / MazG family protein |conserved hypothetical protein	K02499 yabN; tetrapyrrole methylase family protein / MazG family protein	-
NWMN_2304	123.2960342	179.093566	154.9069301	19.77200163	39.47560427	72.76471064	152.4321768	44.00410552	98.21814114	-1.551842145	0.002226694	0.020932693	Down	conserved hypothetical protein	-	-
NWMN_2209	752.1058085	706.3388488	921.4291531	384.6553045	290.8036181	248.5527245	793.2912701	308.0038824	550.6475762	-1.311908718	2.59E-05	0.000547961	Down	conserved hypothetical protein	-	-
NWMN_1642	2758.748765	2725.001242	3597.579911	2245.020913	1960.621679	286.0157438	3027.109972	1497.219445	2262.164709	-0.818908127	0.183021098	0.462252854	Not DEGs	conserved hypothetical protein	-	-
NWMN_1411	440.012722	517.2098674	562.6504587	415.2120343	477.6548117	729.8084345	506.6243494	540.8917601	523.7580548	0.092433906	0.789185658	0.891593618	Not DEGs	K00784 ribonuclease Z [EC:3.1.26.11] |conserved hypothetical protein	K00784 rnz; ribonuclease Z [EC:3.1.26.11]	-
NWMN_0562	0	1.543910052	2.670809139	0	1.315853476	1.440885359	1.404906397	0.918912945	1.161909671	-0.175535783	0.813207739	0.898968331	Not DEGs	conserved hypothetical protein	-	-
NWMN_2494	510.1373414	466.2608357	365.0105824	638.0964163	588.1865036	1410.626767	447.1362532	878.9698956	663.0530744	0.887694026	0.047232031	0.213128919	Not DEGs	K01579 aspartate 1-decarboxylase [EC:4.1.1.11] |panD; aspartate 1-decarboxylase precursor	K01579 panD; aspartate 1-decarboxylase [EC:4.1.1.11]	sae00410 beta-Alanine metabolism - Staphylococcus aureus subsp. aureus Newman sae00770 Pantothenate and CoA biosynthesis - Staphylococcus aureus subsp. aureus Newman sae01100 Metabolic pathways - Staphylococcus aureus subsp. aureus Newman sae01110 Biosynthesis of secondary metabolites - Staphylococcus aureus subsp. aureus Newman
NWMN_1326	2412.749269	1943.010801	2967.268954	7117.920588	5383.156569	1506.445643	2441.009674	4669.174267	3555.09197	0.80021459	0.143472827	0.427116103	Not DEGs	K00164 2-oxoglutarate dehydrogenase E1 component [EC:1.2.4.2] |sucA; 2-oxoglutarate dehydrogenase E1 component	K00164 OGDH, sucA; 2-oxoglutarate dehydrogenase E1 component [EC:1.2.4.2]	sae00020 Citrate cycle (TCA cycle) - Staphylococcus aureus subsp. aureus Newman sae00310 Lysine degradation - Staphylococcus aureus subsp. aureus Newman sae00380 Tryptophan metabolism - Staphylococcus aureus subsp. aureus Newman sae01100 Metabolic pathways - Staphylococcus aureus subsp. aureus Newman sae01110 Biosynthesis of secondary metabolites - Staphylococcus aureus subsp. aureus Newman sae01…
NWMN_1079	175.6968487	139.7238597	87.24643188	53.92364082	152.6390032	1141.181205	134.2223801	449.2479495	291.7351648	1.191320657	0.099124161	0.346349759	Not DEGs	K00926 carbamate kinase [EC:2.7.2.2] |arcC; carbamate kinase	K00926 arcC; carbamate kinase [EC:2.7.2.2]	sae00220 Arginine biosynthesis - Staphylococcus aureus subsp. aureus Newman sae00230 Purine metabolism - Staphylococcus aureus subsp. aureus Newman sae00910 Nitrogen metabolism - Staphylococcus aureus subsp. aureus Newman sae01100 Metabolic pathways - Staphylococcus aureus subsp. aureus Newman sae01120 Microbial metabolism in diverse environments - Staphylococcus aureus subsp. aureus Newman sae01…
NWMN_2516	491.6429363	433.0667696	383.7062463	136.6065567	189.4829005	1230.516097	436.1386507	518.868518	477.5035844	0.190835125	NA	NA	Not DEGs	K03300 citrate-Mg2+:H+ or citrate-Ca2+:H+ symporter, CitMHS family |conserved hypothetical protein	K03300 TC.CITMHS; citrate-Mg2+:H+ or citrate-Ca2+:H+ symporter, CitMHS family	-
NWMN_0543	1175.935926	1318.499184	1405.735877	1610.519406	984.2583998	573.472373	1300.056996	1056.083393	1178.070194	-0.274784416	0.532588846	0.734537011	Not DEGs	K00868 pyridoxine kinase [EC:2.7.1.35] |thiD; phosphomethylpyrimidine kinase	K00868 pdxK, pdxY; pyridoxine kinase [EC:2.7.1.35]	sae00750 Vitamin B6 metabolism - Staphylococcus aureus subsp. aureus Newman sae01100 Metabolic pathways - Staphylococcus aureus subsp. aureus Newman
NWMN_0641	1475.699409	1474.4341	1649.669778	1829.808878	1332.959571	394.8025884	1533.267762	1185.857013	1359.562387	-0.32096738	0.547629245	0.742034396	Not DEGs	conserved hypothetical protein	-	-
NWMN_0201	144.8728402	141.2677698	89.91724102	46.73382204	128.9536406	333.5649607	125.352617	169.7508078	147.5517124	0.357821037	0.560193654	0.751471556	Not DEGs	conserved hypothetical protein	-	-
NWMN_1084	11557.462	20426.70194	12866.17789	1705.784505	23156.38946	47.54921686	14950.11395	8303.241062	11626.6775	-0.450878512	0.561307302	0.752113686	Not DEGs	K20337 phenol-soluble modulin beta |phenol-soluble modulin beta 1	K20337 psmB; phenol-soluble modulin beta	sae02024 Quorum sensing - Staphylococcus aureus subsp. aureus Newman
NWMN_2388	542.5025504	511.8061823	532.3812884	826.8291592	581.6072362	834.272623	528.8966737	747.5696728	638.2331733	0.483158205	0.080388179	0.306666014	Not DEGs	K01835 phosphoglucomutase [EC:5.4.2.2] |phosphoglucomutase/phosphomannomutase family protein	K01835 pgm; phosphoglucomutase [EC:5.4.2.2]	sae00010 Glycolysis / Gluconeogenesis - Staphylococcus aureus subsp. aureus Newman sae00030 Pentose phosphate pathway - Staphylococcus aureus subsp. aureus Newman sae00052 Galactose metabolism - Staphylococcus aureus subsp. aureus Newman sae00230 Purine metabolism - Staphylococcus aureus subsp. aureus Newman sae00500 Starch and sucrose metabolism - Staphylococcus aureus subsp. aureus Newman sae00…
NWMN_2048	917.0142542	1053.718611	778.0957292	269.6182041	289.4877646	1077.061806	916.276198	545.3892583	730.8327281	-0.631127113	0.261417437	0.538318428	Not DEGs	conserved hypothetical protein	-	-
NWMN_0873	877.7136433	1046.771015	1103.934444	1152.168459	925.0449934	74.92603868	1009.473034	717.3798303	863.4264323	-0.371359425	0.580282931	0.763716813	Not DEGs	K06886 hemoglobin |protozoan/cyanobacterial globin family protein	K06886 glbN; hemoglobin	-
NWMN_1655	1820.157704	2508.08188	1721.781625	688.4251478	934.2559677	770.8736672	2016.673736	797.8515942	1407.262665	-1.283696499	2.66E-05	0.00055816	Down	K20338 MarR family transcriptional regulator, global regulator for virulence |staphylococcal accessory regulator Rot	K20338 rot; MarR family transcriptional regulator, global regulator for virulence	sae02024 Quorum sensing - Staphylococcus aureus subsp. aureus Newman
NWMN_1095	4470.251839	4227.225723	6004.869215	6537.342722	5310.784628	870.294757	4900.782259	4239.474035	4570.128147	-0.169816172	0.780274277	0.885706642	Not DEGs	K03590 cell division protein FtsA |ftsA; cell division protein FtsA	K03590 ftsA; cell division protein FtsA	-
NWMN_0655	8364.094718	9542.136077	11676.77756	2228.84382	2794.872782	371.7484227	9861.002784	1798.488342	5829.745563	-1.992412587	0.001026361	0.011578335	Down	K18906 MarR family transcriptional regulator, multiple gene regulator MgrA |MarR family regulatory protein	K18906 mgrA; MarR family transcriptional regulator, multiple gene regulator MgrA	-
NWMN_2106	1095.793504	969.5755127	1071.884735	185.1378335	636.8730822	2826.296632	1045.75125	1216.102516	1130.926883	0.161725993	0.812627664	0.898794014	Not DEGs	K01727 hyaluronate lyase [EC:4.2.2.1] |hysA; hyaluronate lyase precursor	K01727 hysA, hylA, hylB; hyaluronate lyase [EC:4.2.2.1]	-
NWMN_1309	231.9506643	269.4123041	302.6917025	163.5683771	189.4829005	367.4257666	268.0182236	240.1590148	254.0886192	-0.139904488	0.739832433	0.859911106	Not DEGs	hipO; hippurate hydrolase	-	-
NWMN_1682	482.3957337	540.3685182	337.4122213	197.7200163	405.2828705	2151.962284	453.3921577	918.3217236	685.8569407	0.764355773	0.256310181	0.535921287	Not DEGs	K07491 putative transposase |tnp; transposase	K07491 K07491; putative transposase	-
NWMN_1142	811.4420249	815.1845075	1067.433386	1756.113236	1442.175409	381.1141775	898.0199728	1193.134274	1045.577124	0.350962491	0.518138424	0.725026536	Not DEGs	K02078 acyl carrier protein |acpP; acyl carrier protein	K02078 acpP; acyl carrier protein	-
NWMN_0758	126.378435	130.4603994	68.55076791	46.73382204	89.47803634	408.4909994	108.4632008	181.5676192	145.01541	0.570327951	0.389288304	0.62826813	Not DEGs	ssp; extracellular matrix and plasma binding protein	-	-
NWMN_0614	1506.523418	1614.929914	1986.19173	1414.596844	1232.954707	745.6581734	1702.548354	1131.069908	1416.809131	-0.557582472	0.12191215	0.390283626	Not DEGs	K16323 purine nucleoside transport protein |conserved hypothetical protein	K16323 yxjA, nupG; purine nucleoside transport protein	-
NWMN_1673	57.02441581	94.9504682	93.47831988	23.36691102	35.52804384	25.93593647	81.81773463	28.27696378	55.0473492	-1.407423115	0.000842604	0.009784945	Down	conserved hypothetical protein	-	-
NWMN_2521	292.8280812	269.4123041	332.070603	244.4538384	253.9597208	702.4316127	298.1036627	400.2817239	349.1926933	0.380019799	0.441575945	0.664608268	Not DEGs	K19084 bacitracin transport system permease protein |ABC transporter, permease protein	K19084 braE, bceB; bacitracin transport system permease protein	sae02010 ABC transporters - Staphylococcus aureus subsp. aureus Newman sae02020 Two-component system - Staphylococcus aureus subsp. aureus Newman
NWMN_1076	64.73041794	83.37114281	40.06213709	14.37963755	51.31828555	162.8200456	62.72123261	76.17265623	69.44694442	0.219706478	0.743239041	0.860994273	Not DEGs	conserved hypothetical protein	-	-
NWMN_1027	67.04221858	60.21249203	70.33130733	50.32873143	63.16096683	89.33489228	65.86200598	67.60819685	66.73510141	0.053627612	0.886014348	0.93871556	Not DEGs	conserved hypothetical protein	-	-
NWMN_0360	171.0732474	209.9717671	171.8220546	80.88546123	134.2170545	305.4676962	184.289023	173.523404	178.9062135	-0.069212199	0.893673658	0.942195325	Not DEGs	conserved hypothetical protein	-	-
NWMN_1817	2132.250791	2227.09025	2296.89586	2013.149257	1657.975379	1014.383293	2218.745634	1561.835976	1890.290805	-0.479850722	0.174459151	0.456699886	Not DEGs	K19689 aminopeptidase [EC:3.4.11.-] |pepS; aminopeptidase PepS	K19689 ampS, pepS, ampT; aminopeptidase [EC:3.4.11.-]	-
NWMN_0450	175.6968487	214.6034972	210.1036523	115.0371004	135.532908	530.2458122	200.1346661	260.2719402	230.2033031	0.31879556	0.584783447	0.765810937	Not DEGs	initiation-control protein	-	-
NWMN_1424	2744.107361	1868.903118	3172.030988	2667.422766	2197.475304	1025.910376	2595.013822	1963.602815	2279.308319	-0.364846007	0.422207173	0.646547378	Not DEGs	K00382 dihydrolipoamide dehydrogenase [EC:1.8.1.4] |lpdA; dihydrolipoamide dehydrogenase	K00382 DLD, lpd, pdhD; dihydrolipoamide dehydrogenase [EC:1.8.1.4]	sae00010 Glycolysis / Gluconeogenesis - Staphylococcus aureus subsp. aureus Newman sae00020 Citrate cycle (TCA cycle) - Staphylococcus aureus subsp. aureus Newman sae00260 Glycine, serine and threonine metabolism - Staphylococcus aureus subsp. aureus Newman sae00280 Valine, leucine and isoleucine degradation - Staphylococcus aureus subsp. aureus Newman sae00620 Pyruvate metabolism - Staphylococcu…
NWMN_0352	9.247202563	8.491505286	4.451348566	0	3.947560427	56.19452901	7.396685472	20.04736315	13.72202431	0.748535371	0.33565042	0.594505385	Not DEGs	conserved hypothetical protein	-	-
NWMN_0443	903.9140505	902.4154254	994.4312695	884.3477094	769.7742832	1092.911545	933.5869152	915.6778459	924.6323805	-0.025783065	0.922260717	0.958261245	Not DEGs	K09747 uncharacterized protein |conserved hypothetical protein	K09747 K09747; uncharacterized protein	-
NWMN_1540	240.4272666	296.43073	404.1824497	478.1229486	344.7536106	41.06523274	313.6801488	287.9805973	300.8303731	-0.096928676	0.882274012	0.93731256	Not DEGs	K03210 preprotein translocase subunit YajC |preprotein translocase, YajC subunit	K03210 yajC; preprotein translocase subunit YajC	sae02024 Quorum sensing - Staphylococcus aureus subsp. aureus Newman sae03060 Protein export - Staphylococcus aureus subsp. aureus Newman sae03070 Bacterial secretion system - Staphylococcus aureus subsp. aureus Newman
NWMN_1693	238.115466	272.5001242	148.6750421	48.53127674	111.8475454	834.272623	219.7635441	331.5504817	275.6570129	0.416935934	0.558677942	0.750713582	Not DEGs	conserved hypothetical protein	-	-
NWMN_1111	450.0305247	615.2481557	625.8596083	316.3520261	460.5487165	512.2347452	563.7127629	429.7118293	496.7122961	-0.369422337	0.272080082	0.546698655	Not DEGs	K00609 aspartate carbamoyltransferase catalytic subunit [EC:2.1.3.2] |pyrB; aspartate carbamoyltransferase catalytic subunit	K00609 pyrB, PYR2; aspartate carbamoyltransferase catalytic subunit [EC:2.1.3.2]	sae00240 Pyrimidine metabolism - Staphylococcus aureus subsp. aureus Newman sae00250 Alanine, aspartate and glutamate metabolism - Staphylococcus aureus subsp. aureus Newman sae01100 Metabolic pathways - Staphylococcus aureus subsp. aureus Newman
NWMN_0788	1159.753321	1074.561396	1656.791936	1621.304134	1377.698589	1116.686153	1297.035551	1371.896292	1334.465922	0.076520759	0.816016605	0.900288045	Not DEGs	K04488 nitrogen fixation protein NifU and related proteins |nifU; nitrogen fixation protein NifU homolog	K04488 iscU, nifU; nitrogen fixation protein NifU and related proteins	-
NWMN_2122	509.3667412	527.2452828	697.9714551	745.943698	653.9791774	275.2091036	578.194493	558.3773263	568.2859097	-0.047534553	0.916325642	0.95544694	Not DEGs	K16785 energy-coupling factor transport system permease protein |conserved hypothetical protein	K16785 ecfT; energy-coupling factor transport system permease protein	sae02010 ABC transporters - Staphylococcus aureus subsp. aureus Newman
NWMN_1455	2928.280812	2552.855271	3744.474413	4847.735309	4434.426213	2059.745621	3075.203499	3780.635714	3427.919607	0.273396527	0.520527815	0.726993903	Not DEGs	K12553 penicillin-binding protein 3 [EC:3.4.-.-] |pbpC; penicillin-binding protein 3	K12553 pbp3; penicillin-binding protein 3 [EC:3.4.-.-]	sae00550 Peptidoglycan biosynthesis - Staphylococcus aureus subsp. aureus Newman sae01100 Metabolic pathways - Staphylococcus aureus subsp. aureus Newman sae01501 beta-Lactam resistance - Staphylococcus aureus subsp. aureus Newman
NWMN_0460	9982.355167	12777.39959	12097.87513	1840.593607	2435.644783	131.1205677	11619.20996	1469.119653	6544.164808	-2.193408849	0.001309627	0.013667427	Down	K09022 2-iminobutanoate/2-iminopropanoate deaminase [EC:3.5.99.10] |conserved hypothetical protein	K09022 ridA, tdcF; 2-iminobutanoate/2-iminopropanoate deaminase [EC:3.5.99.10]	-
NWMN_0794	292.8280812	273.2720792	348.0954578	763.9182449	582.9230897	81.4100228	304.7318727	476.0837858	390.4078293	0.508948174	0.419420004	0.645151152	Not DEGs	K07090 uncharacterized protein |conserved hypothetical protein	K07090 K07090; uncharacterized protein	-
NWMN_0548	66.27161837	65.61617721	68.55076791	70.10073306	56.58169945	15.12929627	66.8128545	47.27057626	57.04171538	-0.441236636	0.427949427	0.652388799	Not DEGs	conserved hypothetical protein	-	-
NWMN_2564	245.8214681	274.8159893	238.5922831	172.5556506	200.0097283	726.9266638	253.0765802	366.4973476	309.7869639	0.453373799	0.422820526	0.647068363	Not DEGs	K21453 TetR/AcrR family transcriptional regulator, biofilm operon repressor |icaR; biofilm synthesis ica operon transcriptional regulator	K21453 icaR; TetR/AcrR family transcriptional regulator, biofilm operon repressor	-
NWMN_0067	134.0844372	111.1615237	79.23400447	68.30327837	126.3219337	506.4712038	108.1599885	233.6988053	170.9293969	0.8767297	0.169445714	0.454605772	Not DEGs	K01586 diaminopimelate decarboxylase [EC:4.1.1.20] |sbnH; diaminopimelate decarboxylase	K01586 lysA; diaminopimelate decarboxylase [EC:4.1.1.20]	sae00300 Lysine biosynthesis - Staphylococcus aureus subsp. aureus Newman sae01100 Metabolic pathways - Staphylococcus aureus subsp. aureus Newman sae01110 Biosynthesis of secondary metabolites - Staphylococcus aureus subsp. aureus Newman sae01120 Microbial metabolism in diverse environments - Staphylococcus aureus subsp. aureus Newman sae01130 Biosynthesis of antibiotics - Staphylococcus aureus …
NWMN_2143	1857.146515	1154.844719	1755.611874	5654.792467	5389.735836	591.48344	1589.201036	3878.670581	2733.935809	1.005090164	0.117974701	0.382328408	Not DEGs	K02961 small subunit ribosomal protein S17 |rpsQ; 30S ribosomal protein S17	K02961 RP-S17, MRPS17, rpsQ; small subunit ribosomal protein S17	sae03010 Ribosome - Staphylococcus aureus subsp. aureus Newman
NWMN_1973	731.2996027	714.0583991	896.5016011	677.6404196	746.0889207	826.3477536	780.6198676	750.0256979	765.3227828	-0.054531439	0.827851759	0.906723995	Not DEGs	K07315 phosphoserine phosphatase RsbU/P [EC:3.1.3.3] |rsbU; sigma factor sigB regulation protein	K07315 rsbU_P; phosphoserine phosphatase RsbU/P [EC:3.1.3.3]	-
NWMN_1591	163.3672453	146.6714549	66.77022848	12.58218286	151.3231497	842.1974925	125.6029762	335.3676084	230.4852923	0.889036145	0.236779641	0.51698707	Not DEGs	truncated transposase for IS1272	-	-
NWMN_2618	1085.005101	1883.570263	1270.414881	106.0498269	2661.971581	18.01106699	1412.996748	928.6774917	1170.83712	-0.33581178	NA	NA	Not DEGs	K20335 phenol-soluble modulin alpha 1/2 |phenol-soluble modulin alpha 2	K20335 psmA1_2; phenol-soluble modulin alpha 1/2	sae02024 Quorum sensing - Staphylococcus aureus subsp. aureus Newman
NWMN_0536	2032.072763	2064.20774	3033.148913	1220.471737	780.3011111	699.5498419	2376.476472	900.1075634	1638.292018	-1.316660153	0.000399044	0.0052812	Down	K03762 MFS transporter, MHS family, proline/betaine transporter |conserved hypothetical protein	K03762 proP; MFS transporter, MHS family, proline/betaine transporter	-
NWMN_1976	460.0483275	433.8387246	597.3709775	618.3244147	503.9718812	283.8544158	497.0860099	468.7169039	482.9014569	-0.081367393	0.838653032	0.913143927	Not DEGs	K00997 holo-[acyl-carrier protein] synthase [EC:2.7.8.7] |dpi; holo-(acyl-carrier-protein) synthase	K00997 acpS; holo-[acyl-carrier protein] synthase [EC:2.7.8.7]	sae00770 Pantothenate and CoA biosynthesis - Staphylococcus aureus subsp. aureus Newman
NWMN_1557	860.7604386	778.1306662	1160.911706	1319.331745	997.4169345	554.7408633	933.2676036	957.1631811	945.2153923	0.032324785	0.93898747	0.968420251	Not DEGs	K11754 dihydrofolate synthase / folylpolyglutamate synthase [EC:6.3.2.12 6.3.2.17] |folC; folylpolyglutamate synthase	K11754 folC; dihydrofolate synthase / folylpolyglutamate synthase [EC:6.3.2.12 6.3.2.17]	sae00790 Folate biosynthesis - Staphylococcus aureus subsp. aureus Newman sae01100 Metabolic pathways - Staphylococcus aureus subsp. aureus Newman
NWMN_1252	183.4028508	267.868394	229.689586	206.7072898	184.2194866	106.6255166	226.9869436	165.8507643	196.418854	-0.429377103	0.269899091	0.544468416	Not DEGs	conserved hypothetical protein	-	-
NWMN_2376	444.6363232	389.0653331	451.3667445	762.1207902	517.1304159	134.7227811	428.3561336	471.3246624	449.840398	0.114423966	0.839521939	0.913143927	Not DEGs	conserved hypothetical protein	-	-
NWMN_0793	793.71822	770.411116	901.8432194	1398.419752	950.0462094	306.9085815	821.9908518	885.1248476	853.5578497	0.091259003	0.86347712	0.927235206	Not DEGs	conserved hypothetical protein	-	-
NWMN_0714	127.1490352	134.3201745	146.8945027	210.3021992	161.8499775	99.42108979	136.1212375	157.1910888	146.6561632	0.185235916	0.632463384	0.796124206	Not DEGs	conserved hypothetical protein	-	-
NWMN_1221	38.53001068	24.70256083	8.902697131	3.594909388	21.05365561	166.422259	24.04508955	63.69027467	43.86768211	0.855502688	0.260118478	0.538318428	Not DEGs	conserved hypothetical protein	-	-
NWMN_2260	16.18260449	16.98301057	15.13458512	16.17709225	11.84268128	30.25859255	16.10006673	19.42612202	17.76309438	0.265429358	0.619077438	0.787221928	Not DEGs	truncated transposase for IS1272	-	-
NWMN_0950	12271.8084	11740.66399	18932.47572	20174.63148	13965.15294	1073.459593	14314.9827	11737.748	13026.36535	-0.210745697	0.758654094	0.870957063	Not DEGs	K08483 phosphotransferase system, enzyme I, PtsI [EC:2.7.3.9] |phosphoenolpyruvate-protein phosphatase	K08483 PTS-EI.PTSI, ptsI; phosphotransferase system, enzyme I, PtsI [EC:2.7.3.9]	sae02060 Phosphotransferase system (PTS) - Staphylococcus aureus subsp. aureus Newman
NWMN_1119	1021.815883	1156.388629	1560.642807	2406.791835	1727.715614	543.2137805	1246.28244	1559.24041	1402.761425	0.27792421	0.604791752	0.779941023	Not DEGs	conserved hypothetical protein	-	-
NWMN_0908	278.9572773	328.0808861	152.2361209	68.30327837	310.5414203	1675.749673	253.0914281	684.8647905	468.9781093	0.988493493	0.169711096	0.454802701	Not DEGs	K02016 iron complex transport system substrate-binding protein |conserved hypothetical protein	K02016 ABC.FEV.S; iron complex transport system substrate-binding protein	sae02010 ABC transporters - Staphylococcus aureus subsp. aureus Newman
NWMN_2419	104.0310288	138.1799497	81.90481361	41.34145796	44.73901817	273.7682183	108.0385974	119.9495648	113.9940811	0.122065278	0.852494256	0.920911488	Not DEGs	K06975 uncharacterized protein |acetyltransferase, GNAT family protein	K06975 K06975; uncharacterized protein	-
NWMN_2565	1164.376923	1371.764081	1457.37152	488.9076767	446.0743282	270.8864475	1331.170841	401.9561508	866.5634961	-1.640700962	2.12E-06	7.18E-05	Down	K11936 poly-beta-1,6-N-acetyl-D-glucosamine synthase [EC:2.4.1.-] |icaA; N-glucosaminyltransferase IcaA protein	K11936 pgaC, icaA; poly-beta-1,6-N-acetyl-D-glucosamine synthase [EC:2.4.1.-]	-
NWMN_2061	1351.632775	1450.503494	980.1869541	844.8037061	1932.988756	4532.304898	1260.774408	2436.69912	1848.736764	0.800324498	0.158862699	0.442737911	Not DEGs	K12472 epidermal growth factor receptor substrate 15 |fmtB; methicillin resistance determinant FmtB protein	K12472 EPS15; epidermal growth factor receptor substrate 15	-
NWMN_1449	507.8255407	546.5441584	696.1909156	986.802627	850.0413453	365.2644386	583.5202049	734.0361369	658.7781709	0.299212967	0.505160263	0.719185495	Not DEGs	metallo-beta-lactamase superfamily protein	-	-
NWMN_1561	2435.096675	1985.468327	2871.119825	3715.338852	2965.933734	689.4636444	2430.561609	2456.912077	2443.736843	0.012782198	0.981980774	0.989918494	Not DEGs	K01845 glutamate-1-semialdehyde 2,1-aminomutase [EC:5.4.3.8] |hemL; glutamate-1-semialdehyde-2,1-aminomutase	K01845 hemL; glutamate-1-semialdehyde 2,1-aminomutase [EC:5.4.3.8]	sae00860 Porphyrin and chlorophyll metabolism - Staphylococcus aureus subsp. aureus Newman sae01100 Metabolic pathways - Staphylococcus aureus subsp. aureus Newman sae01110 Biosynthesis of secondary metabolites - Staphylococcus aureus subsp. aureus Newman sae01120 Microbial metabolism in diverse environments - Staphylococcus aureus subsp. aureus Newman
NWMN_2373	212.6856589	213.0595872	193.1885277	111.442191	156.5865636	426.5020664	206.311258	231.5102737	218.9107658	0.148990376	0.778430016	0.884036773	Not DEGs	conserved hypothetical protein	-	-
NWMN_2476	117.1312325	111.9334788	89.91724102	82.68291592	114.4792524	432.9860505	106.3273174	210.0494063	158.1883618	0.809832624	0.175458927	0.456699886	Not DEGs	conserved hypothetical protein	-	-
NWMN_0240	262.0040726	320.3613358	157.5777392	62.91091429	222.3792374	1100.115972	246.6477159	461.8020412	354.2248785	0.648043731	0.356002596	0.604566415	Not DEGs	conserved hypothetical protein	-	-
NWMN_1281	141.0198391	129.6884444	63.20914963	30.5567298	143.4280288	648.3984117	111.305811	274.1277234	192.7167672	0.911273849	0.200969695	0.479281678	Not DEGs	K00766 anthranilate phosphoribosyltransferase [EC:2.4.2.18] |trpD; anthranilate phosphoribosyltransferase	K00766 trpD; anthranilate phosphoribosyltransferase [EC:2.4.2.18]	sae00400 Phenylalanine, tyrosine and tryptophan biosynthesis - Staphylococcus aureus subsp. aureus Newman sae01100 Metabolic pathways - Staphylococcus aureus subsp. aureus Newman sae01110 Biosynthesis of secondary metabolites - Staphylococcus aureus subsp. aureus Newman sae01130 Biosynthesis of antibiotics - Staphylococcus aureus subsp. aureus Newman sae01230 Biosynthesis of amino acids - Staphyl…
NWMN_0154	87.07782413	66.38813224	45.40375537	98.86000816	106.5841315	239.9074123	66.28990391	148.4505173	107.3702106	1.035746478	0.036607184	0.18012636	Not DEGs	K15772 arabinogalactan oligomer / maltooligosaccharide transport system permease protein |conserved hypothetical protein	K15772 ganQ; arabinogalactan oligomer / maltooligosaccharide transport system permease protein	sae02010 ABC transporters - Staphylococcus aureus subsp. aureus Newman
NWMN_2352	166.4496461	142.8116798	197.6398763	97.06255347	105.2682781	128.9592397	168.9670674	110.4300237	139.6985456	-0.578643745	0.065212209	0.264987517	Not DEGs	K02069 putative ABC transport system permease protein |conserved hypothetical protein	K02069 ABC.X2.P; putative ABC transport system permease protein	-
NWMN_1098	5139.903425	5797.382245	6023.564879	4355.232723	4544.957905	456.0402162	5653.61685	3118.743615	4386.180232	-0.672520356	0.293760256	0.566100436	Not DEGs	K06997 PLP dependent protein |conserved hypothetical protein	K06997 yggS, PROSC; PLP dependent protein	-
NWMN_2377	16009.99004	22751.05853	22307.4882	296.5800245	188.167047	216.8532466	20356.17892	233.8667727	10295.02285	-6.138402328	1.08E-76	1.27E-73	Down	conserved hypothetical protein	-	-
NWMN_0391	111.737031	88.00287297	53.41618279	25.16436571	100.0048641	520.1596147	84.38536224	215.1096149	149.7474885	0.943881918	0.186127005	0.465221364	Not DEGs	ssl4nm; staphylococcal enterotoxin-like toxin	-	-
NWMN_2021	628.0391741	500.9988119	727.3503556	1209.687009	1107.948626	369.5870947	618.7961139	895.74091	757.268512	0.471786195	0.339732096	0.597733659	Not DEGs	K02493 release factor glutamine methyltransferase [EC:2.1.1.297] |modification methylase HemK family protein	K02493 hemK, prmC, HEMK; release factor glutamine methyltransferase [EC:2.1.1.297]	-
NWMN_1660	326.7344906	280.9916295	295.5695447	630.9065976	515.8145625	658.4846092	301.0985549	601.7352564	451.4169057	0.972655623	0.000106902	0.00180894	Not DEGs	K14652 3,4-dihydroxy 2-butanone 4-phosphate synthase / GTP cyclohydrolase II [EC:4.1.99.12 3.5.4.25] |ribA; riboflavin biosynthesis protein	K14652 ribBA; 3,4-dihydroxy 2-butanone 4-phosphate synthase / GTP cyclohydrolase II [EC:4.1.99.12 3.5.4.25]	sae00740 Riboflavin metabolism - Staphylococcus aureus subsp. aureus Newman sae01100 Metabolic pathways - Staphylococcus aureus subsp. aureus Newman sae01110 Biosynthesis of secondary metabolites - Staphylococcus aureus subsp. aureus Newman
NWMN_2484	208.0620577	240.8499681	195.8593369	23.36691102	105.2682781	753.5830429	214.9237876	294.072744	254.4982658	0.305246863	0.6762543	0.818623627	Not DEGs	conserved hypothetical protein	-	-
NWMN_0980	1464.911006	1798.655211	2140.20839	1213.281918	914.5181656	167.1427017	1801.258202	764.9809285	1283.119565	-1.00880593	0.094151003	0.336415875	Not DEGs	K02259 cytochrome c oxidase assembly protein subunit 15 |cytochrome oxidase assembly protein	K02259 COX15; cytochrome c oxidase assembly protein subunit 15	sae00190 Oxidative phosphorylation - Staphylococcus aureus subsp. aureus Newman sae00860 Porphyrin and chlorophyll metabolism - Staphylococcus aureus subsp. aureus Newman sae01100 Metabolic pathways - Staphylococcus aureus subsp. aureus Newman sae01110 Biosynthesis of secondary metabolites - Staphylococcus aureus subsp. aureus Newman sae02020 Two-component system - Staphylococcus aureus subsp. au…
NWMN_1136	1619.031049	1512.259896	1946.129593	4351.637814	3505.433659	1050.405427	1692.473513	2969.158967	2330.81624	0.705703246	0.176395696	0.456699886	Not DEGs	K07030 uncharacterized protein |Dak phosphatase	K07030 K07030; uncharacterized protein	-
NWMN_2518	698.9343937	741.076825	654.3482391	812.4495216	800.0389132	1301.839922	698.1198193	971.4427857	834.7813025	0.456372824	0.160476841	0.445362078	Not DEGs	K00380 sulfite reductase (NADPH) flavoprotein alpha-component [EC:1.8.1.2] |sulfite reductase flavoprotein	K00380 cysJ; sulfite reductase (NADPH) flavoprotein alpha-component [EC:1.8.1.2]	sae00920 Sulfur metabolism - Staphylococcus aureus subsp. aureus Newman sae01100 Metabolic pathways - Staphylococcus aureus subsp. aureus Newman sae01120 Microbial metabolism in diverse environments - Staphylococcus aureus subsp. aureus Newman
NWMN_2407	1491.111413	1333.16633	1948.800402	1950.238343	1447.438823	872.4560851	1591.026048	1423.37775	1507.201899	-0.149773752	0.711436889	0.841571227	Not DEGs	conserved hypothetical protein	-	-
NWMN_1437	702.0167946	849.1505286	910.7459165	880.7528	734.2462394	724.044893	820.6377466	779.6813108	800.1595287	-0.07286784	0.776976825	0.883233253	Not DEGs	K03800 lipoate---protein ligase [EC:6.3.1.20] |biotin/lipoate A/B protein ligase	K03800 lplA, lplJ; lipoate---protein ligase [EC:6.3.1.20]	sae00785 Lipoic acid metabolism - Staphylococcus aureus subsp. aureus Newman sae01100 Metabolic pathways - Staphylococcus aureus subsp. aureus Newman
NWMN_2217	2324.130244	2652.437469	3579.774516	1256.420831	1071.104729	435.1473785	2852.114077	920.8909796	1886.502528	-1.467225042	0.001742997	0.017062647	Down	phosphosugar-binding transcriptional regulator RpiR family protein	-	-
NWMN_0520	124.0666344	110.3895687	127.308569	75.49309714	77.63535506	115.2708287	120.5882574	89.46642698	105.0273422	-0.395750469	0.23942189	0.520358218	Not DEGs	K11991 tRNA(adenine34) deaminase [EC:3.5.4.33] |conserved hypothetical protein	K11991 tadA; tRNA(adenine34) deaminase [EC:3.5.4.33]	-
NWMN_1781	101.7192282	93.40655815	118.4058718	82.68291592	92.10974329	100.1415325	104.5105527	91.64473056	98.07764164	-0.174146302	0.559717889	0.751258741	Not DEGs	conserved hypothetical protein	-	-
NWMN_2347	1788.563096	2327.444403	2010.229012	1727.353961	1296.115674	1603.705405	2042.078837	1542.39168	1792.235258	-0.392622294	0.143569883	0.427116103	Not DEGs	K05847 osmoprotectant transport system ATP-binding protein |opuCA; glycine betaine/L-proline transport ATP-binding subunit	K05847 opuA; osmoprotectant transport system ATP-binding protein	sae02010 ABC transporters - Staphylococcus aureus subsp. aureus Newman
NWMN_2038	976.3504706	1185.72292	1049.627992	1144.97864	864.5157335	406.3296713	1070.567127	805.2746816	937.9209045	-0.375949254	0.395412566	0.630371715	Not DEGs	K07173 S-ribosylhomocysteine lyase [EC:4.4.1.21] |luxS; S-ribosylhomocysteine lyase	K07173 luxS; S-ribosylhomocysteine lyase [EC:4.4.1.21]	sae00270 Cysteine and methionine metabolism - Staphylococcus aureus subsp. aureus Newman sae01100 Metabolic pathways - Staphylococcus aureus subsp. aureus Newman sae01230 Biosynthesis of amino acids - Staphylococcus aureus subsp. aureus Newman sae02024 Quorum sensing - Staphylococcus aureus subsp. aureus Newman
NWMN_0756	9011.398898	9683.403846	14889.76095	6438.482714	5016.033449	661.3663799	11194.85457	4038.627514	7616.74104	-1.154312224	0.070738729	0.278372176	Not DEGs	K14201 clumping factor A |clfA; clumping factor A	K14201 clfA; clumping factor A	sae05150 Staphylococcus aureus infection - Staphylococcus aureus subsp. aureus Newman
NWMN_1194	7128.822576	9074.331331	12479.80084	6927.39039	5789.755293	1175.762453	9560.984915	4630.969379	7095.977147	-0.865555444	0.140716114	0.424431352	Not DEGs	K03553 recombination protein RecA |recA; recombinase A	K03553 recA; recombination protein RecA	sae03440 Homologous recombination - Staphylococcus aureus subsp. aureus Newman
NWMN_0696	4698.349502	5268.593053	6443.772183	3163.520261	2758.028885	710.3564821	5470.238246	2210.635209	3840.436728	-1.124285922	0.037282385	0.181475225	Not DEGs	K03305 proton-dependent oligopeptide transporter, POT family |di-/tripeptide ABC transporter	K03305 TC.POT; proton-dependent oligopeptide transporter, POT family	-
NWMN_0407	94.01322606	86.45896291	40.9524068	39.54400327	68.42438073	610.9353923	73.80819859	239.6345921	156.7213954	1.166258251	NA	NA	Not DEGs	lpl4nm; staphylococcal tandem lipoprotein	-	-
NWMN_0863	111.737031	122.7408491	71.22157705	10.78472816	75.00364811	687.3023164	101.8998191	257.6968976	179.7983583	0.829844646	0.27152174	0.546503825	Not DEGs	K02032 peptide/nickel transport system ATP-binding protein |oligopeptide ABC transporter, ATP-binding protein	K02032 ABC.PE.A1; peptide/nickel transport system ATP-binding protein	sae02024 Quorum sensing - Staphylococcus aureus subsp. aureus Newman
NWMN_1300	205.750257	220.7791374	126.4182993	134.809102	353.9645849	1230.516097	184.3158979	573.0965946	378.7062463	1.272743304	0.049094709	0.219858913	Not DEGs	K02040 phosphate transport system substrate-binding protein |pstS; phosphate ABC transporter, phosphate-binding protein PstS	K02040 pstS; phosphate transport system substrate-binding protein	sae02010 ABC transporters - Staphylococcus aureus subsp. aureus Newman sae02020 Two-component system - Staphylococcus aureus subsp. aureus Newman
NWMN_2547	828.3952296	769.6391609	976.6258753	501.4898596	469.7596908	896.9511362	858.2200886	622.7335622	740.4768254	-0.431441206	0.252835609	0.535270382	Not DEGs	glycosyl transferase, group 1 family protein	-	-
NWMN_1674	108.6546301	125.0567142	105.9420959	68.30327837	39.47560427	17.29062431	113.2178134	41.68983565	77.45382452	-1.281378521	0.013440015	0.084679244	Not DEGs	K06199 CrcB protein |CrcB-like protein	K06199 crcB; CrcB protein	-
NWMN_0856	252.7568701	358.1871321	316.0457482	86.27782531	110.531692	376.0710788	308.9965834	190.9601987	249.9783911	-0.578936478	0.308389835	0.57690971	Not DEGs	K15581 oligopeptide transport system permease protein |oligopeptide transport system permease protein	K15581 oppB; oligopeptide transport system permease protein	sae01501 beta-Lactam resistance - Staphylococcus aureus subsp. aureus Newman sae02010 ABC transporters - Staphylococcus aureus subsp. aureus Newman sae02024 Quorum sensing - Staphylococcus aureus subsp. aureus Newman
NWMN_2246	268.1688743	246.2536533	123.7474901	359.4909388	294.7511785	937.2959262	212.7233392	530.5126812	371.6180102	1.133373629	0.03647057	0.18012636	Not DEGs	K03312 glutamate:Na+ symporter, ESS family |sodium/glutamate symporter	K03312 gltS; glutamate:Na+ symporter, ESS family	-
NWMN_1229	6.935401922	5.403685182	2.670809139	5.392364082	13.15853476	36.74257666	5.003298748	18.4311585	11.71722862	1.377750439	0.048044817	0.215973761	Not DEGs	conserved hypothetical protein	-	-
NWMN_0656	329.8168914	304.1502803	361.4495035	208.5047445	206.5889957	431.5451651	331.8055584	282.2129684	307.0092634	-0.210981137	0.608104915	0.782343873	Not DEGs	cobalamin synthesis protein, P47K family protein	-	-
NWMN_0135	505.5137401	459.3132405	308.9235904	95.26509878	386.8609218	2043.895882	424.5835237	842.0073009	633.2954123	0.696564895	0.326135912	0.590985617	Not DEGs	K07106 N-acetylmuramic acid 6-phosphate etherase [EC:4.2.1.126] |conserved hypothetical protein	K07106 murQ; N-acetylmuramic acid 6-phosphate etherase [EC:4.2.1.126]	sae00520 Amino sugar and nucleotide sugar metabolism - Staphylococcus aureus subsp. aureus Newman sae01100 Metabolic pathways - Staphylococcus aureus subsp. aureus Newman
NWMN_2124	682.7517892	718.6901292	795.9011235	506.8822237	485.5499325	798.250489	732.4476807	596.8942151	664.6709479	-0.279014028	0.393989879	0.62975036	Not DEGs	K16786 energy-coupling factor transport system ATP-binding protein [EC:3.6.3.-] |ATP-binding ABC transporter	K16786 ecfA1; energy-coupling factor transport system ATP-binding protein [EC:3.6.3.-]	sae02010 ABC transporters - Staphylococcus aureus subsp. aureus Newman
NWMN_0235	0	0	0.890269713	8.98727347	2.631706951	0.72044268	0.296756571	4.113141033	2.204948802	1.302663413	0.08815719	0.32378974	Not DEGs	conserved hypothetical protein	-	-
NWMN_0590	194.961854	252.4292935	205.6523037	71.89818776	78.95120854	90.77577764	217.6811504	80.54172464	149.1114375	-1.369345836	5.31E-06	0.000146201	Down	K09936 bacterial/archaeal transporter family-2 protein |conserved hypothetical protein	K09936 TC.BAT2; bacterial/archaeal transporter family-2 protein	sae02024 Quorum sensing - Staphylococcus aureus subsp. aureus Newman
NWMN_1928	223.4740619	265.552529	169.1512455	44.93636735	248.6963069	866.6925436	219.3926121	386.7750726	303.0838424	0.595624507	0.390380197	0.62826813	Not DEGs	K11038 leukocidin/hemolysin toxin family protein |lukS; leukocidin/hemolysin toxin family S subunit	K11038 hlg, luk; leukocidin/hemolysin toxin family protein	sae05150 Staphylococcus aureus infection - Staphylococcus aureus subsp. aureus Newman
NWMN_2303	407.647513	496.3670817	611.6152929	402.6298514	336.8584898	303.3063681	505.2099625	347.5982364	426.4040995	-0.520001877	0.089844248	0.327665474	Not DEGs	formate/nitrite transporter family protein	-	-
NWMN_1639	347.5406963	445.41805	477.1845662	292.9851151	302.6462994	90.77577764	423.3811042	228.8023974	326.0917508	-0.786808211	0.116857535	0.381316115	Not DEGs	propeptide, PepSY amd peptidase M4	-	-
NWMN_1792	284.3514788	312.6417855	223.457698	188.7327429	300.0145924	758.6261417	273.4836541	415.791159	344.6374066	0.524263423	0.327043162	0.590985617	Not DEGs	phage portal protein	-	-
NWMN_0254	322.1108893	363.5908173	191.4079883	50.32873143	376.334094	1533.102022	292.3698983	653.2549492	472.8124238	0.798340956	0.26773742	0.543504668	Not DEGs	K16329 pseudouridylate synthase [EC:4.2.1.70] |conserved hypothetical protein	K16329 psuG; pseudouridylate synthase [EC:4.2.1.70]	sae00240 Pyrimidine metabolism - Staphylococcus aureus subsp. aureus Newman
NWMN_2499	1610.554446	1951.502306	2397.496337	753.1335167	511.867002	579.9563571	1986.517697	614.9856253	1300.751661	-1.618525979	3.81E-07	1.53E-05	Down	K00016 L-lactate dehydrogenase [EC:1.1.1.27] |ldh; L-lactate dehydrogenase 2	K00016 LDH, ldh; L-lactate dehydrogenase [EC:1.1.1.27]	sae00010 Glycolysis / Gluconeogenesis - Staphylococcus aureus subsp. aureus Newman sae00270 Cysteine and methionine metabolism - Staphylococcus aureus subsp. aureus Newman sae00620 Pyruvate metabolism - Staphylococcus aureus subsp. aureus Newman sae00640 Propanoate metabolism - Staphylococcus aureus subsp. aureus Newman sae01100 Metabolic pathways - Staphylococcus aureus subsp. aureus Newman sae0…
NWMN_2349	1782.398294	2333.620044	2086.792208	958.0433519	888.2010961	319.1561071	2067.603515	721.800185	1394.70185	-1.364587924	0.003760434	0.03125778	Down	conserved hypothetical protein	-	-
NWMN_1048	666.5691847	815.9564625	584.0169318	397.2374874	565.8169945	1388.293044	688.8475263	783.7825085	736.3150174	0.164878264	0.746835028	0.863892666	Not DEGs	K03437 RNA methyltransferase, TrmH family |SpoU rRNA Methylase family protein	K03437 spoU; RNA methyltransferase, TrmH family	-
NWMN_0535	262.0040726	269.4123041	236.8117437	95.26509878	125.0060802	430.1042797	256.0760401	216.7918196	236.4339298	-0.197403758	0.728438029	0.853551918	Not DEGs	conserved hypothetical protein	-	-
NWMN_2488	1395.556987	1779.356335	2020.912249	1191.712462	864.5157335	242.0687404	1731.941857	766.0989786	1249.020418	-1.005366232	0.067584594	0.269996464	Not DEGs	K00226 dihydroorotate dehydrogenase (fumarate) [EC:1.3.98.1] |pyrD; dihydroorotate dehydrogenase	K00226 pyrD; dihydroorotate dehydrogenase (fumarate) [EC:1.3.98.1]	sae00240 Pyrimidine metabolism - Staphylococcus aureus subsp. aureus Newman sae01100 Metabolic pathways - Staphylococcus aureus subsp. aureus Newman
NWMN_1106	8.476602349	12.35128042	11.57350627	0	2.631706951	59.07629973	10.80046301	20.56933556	15.68489929	0.484554804	NA	NA	Not DEGs	truncated transposase	-	-
NWMN_1825	729.7584023	763.4635207	784.3276172	7592.448627	4450.216455	89.33489228	759.1831801	4043.999991	2401.591586	1.543440654	0.037970225	0.182828177	Not DEGs	conserved hypothetical protein	-	-
NWMN_0060	69.35401922	62.52835711	47.18429479	12.58218286	65.79267378	301.1450401	59.68889037	126.5066322	93.09776131	0.761063269	0.286266415	0.56120932	Not DEGs	K01738 cysteine synthase A [EC:2.5.1.47] |sbnA; O-Acetyl serine sulfhydrylase	K01738 cysK; cysteine synthase A [EC:2.5.1.47]	sae00270 Cysteine and methionine metabolism - Staphylococcus aureus subsp. aureus Newman sae00920 Sulfur metabolism - Staphylococcus aureus subsp. aureus Newman sae01100 Metabolic pathways - Staphylococcus aureus subsp. aureus Newman sae01110 Biosynthesis of secondary metabolites - Staphylococcus aureus subsp. aureus Newman sae01120 Microbial metabolism in diverse environments - Staphylococcus au…
NWMN_0372	11619.88062	9322.900849	18911.99952	8812.920364	8106.973263	106.6255166	13284.927	5675.506381	9480.216688	-0.776573158	0.299874453	0.567867769	Not DEGs	K03386 peroxiredoxin (alkyl hydroperoxide reductase subunit C) [EC:1.11.1.15] |ahpC; alkyl hydroperoxide reductase subunit C	K03386 PRDX2_4, ahpC; peroxiredoxin (alkyl hydroperoxide reductase subunit C) [EC:1.11.1.15]	-
NWMN_1498	448.4893243	351.2395368	421.0975743	1080.270271	1038.208392	284.5748585	406.9421451	801.0178406	603.9799929	0.850565681	0.101920157	0.351453933	Not DEGs	K00014 shikimate dehydrogenase [EC:1.1.1.25] |aroE; shikimate 5-dehydrogenase	K00014 aroE; shikimate dehydrogenase [EC:1.1.1.25]	sae00400 Phenylalanine, tyrosine and tryptophan biosynthesis - Staphylococcus aureus subsp. aureus Newman sae01100 Metabolic pathways - Staphylococcus aureus subsp. aureus Newman sae01110 Biosynthesis of secondary metabolites - Staphylococcus aureus subsp. aureus Newman sae01130 Biosynthesis of antibiotics - Staphylococcus aureus subsp. aureus Newman sae01230 Biosynthesis of amino acids - Staphyl…
NWMN_1599	1030.292486	996.5939386	1375.466707	967.0306253	1003.996202	984.8451431	1134.11771	985.2906568	1059.704184	-0.19679319	0.450631673	0.672682062	Not DEGs	CBS domain DNA-binding protein	-	-
NWMN_0253	549.4379523	482.4718913	209.2133826	57.51855021	228.9585048	2128.908118	413.707742	805.1283911	609.4180666	0.615350517	0.409612138	0.642204602	Not DEGs	conserved hypothetical protein	-	-
NWMN_2315	6021.470069	6457.403793	7776.505944	3095.216983	2718.553281	1225.472998	6751.793269	2346.414421	4549.103845	-1.399435366	0.001076996	0.012034924	Down	K01834 2,3-bisphosphoglycerate-dependent phosphoglycerate mutase [EC:5.4.2.11] |gpmA; 2,3-bisphosphoglycerate-dependent phosphoglycerate mutase	K01834 PGAM, gpmA; 2,3-bisphosphoglycerate-dependent phosphoglycerate mutase [EC:5.4.2.11]	sae00010 Glycolysis / Gluconeogenesis - Staphylococcus aureus subsp. aureus Newman sae00260 Glycine, serine and threonine metabolism - Staphylococcus aureus subsp. aureus Newman sae00680 Methane metabolism - Staphylococcus aureus subsp. aureus Newman sae01100 Metabolic pathways - Staphylococcus aureus subsp. aureus Newman sae01110 Biosynthesis of secondary metabolites - Staphylococcus aureus subs…
NWMN_2284	2302.553438	2853.145776	3368.780594	3192.279536	2405.380153	827.7886389	2841.49327	2141.81611	2491.65469	-0.357918158	0.484338058	0.700263706	Not DEGs	K11102 proton glutamate symport protein |proton/sodium-glutamate symporter	K11102 gltP, gltT; proton glutamate symport protein	-
NWMN_2533	913.9318533	1387.975137	1011.346394	141.9989208	257.9072812	1543.908662	1104.417795	647.9382882	876.1780415	-0.572556556	0.397945557	0.631300834	Not DEGs	K00611 ornithine carbamoyltransferase [EC:2.1.3.3] |arcB; ornithine carbamoyltransferase	K00611 OTC, argF, argI; ornithine carbamoyltransferase [EC:2.1.3.3]	sae00220 Arginine biosynthesis - Staphylococcus aureus subsp. aureus Newman sae01100 Metabolic pathways - Staphylococcus aureus subsp. aureus Newman sae01110 Biosynthesis of secondary metabolites - Staphylococcus aureus subsp. aureus Newman sae01130 Biosynthesis of antibiotics - Staphylococcus aureus subsp. aureus Newman sae01230 Biosynthesis of amino acids - Staphylococcus aureus subsp. aureus N…
NWMN_2175	345.2288957	318.0454707	325.838715	399.034942	296.067032	732.6902052	329.7043605	475.9307264	402.8175434	0.48949594	0.247017814	0.530937072	Not DEGs	K03638 molybdenum cofactor biosynthesis protein B |moaB; molybdopterin precursor biosynthesis moaB	K03638 moaB; molybdenum cofactor biosynthesis protein B	-
NWMN_1832	151.0376419	176.777701	218.1160797	564.4007739	371.0706801	38.18346202	181.9771408	324.5516387	253.2643898	0.627788899	0.348397216	0.599625856	Not DEGs	K02342 DNA polymerase III subunit epsilon [EC:2.7.7.7] |exonuclease	K02342 DPO3E, dnaQ; DNA polymerase III subunit epsilon [EC:2.7.7.7]	sae00230 Purine metabolism - Staphylococcus aureus subsp. aureus Newman sae00240 Pyrimidine metabolism - Staphylococcus aureus subsp. aureus Newman sae01100 Metabolic pathways - Staphylococcus aureus subsp. aureus Newman sae03030 DNA replication - Staphylococcus aureus subsp. aureus Newman sae03430 Mismatch repair - Staphylococcus aureus subsp. aureus Newman sae03440 Homologous recombination - St…
NWMN_1763	1057.263493	1123.194563	1213.437619	1074.877907	973.731572	826.3477536	1131.298558	958.3190775	1044.808818	-0.234957367	0.330448329	0.59274138	Not DEGs	K09693 teichoic acid transport system ATP-binding protein [EC:3.6.3.40] |ABC transporter, ATP-binding protein	K09693 tagH; teichoic acid transport system ATP-binding protein [EC:3.6.3.40]	sae02010 ABC transporters - Staphylococcus aureus subsp. aureus Newman
NWMN_2534	777.5356155	1215.829166	845.7562274	120.4294645	257.9072812	1102.997743	946.3736696	493.7781628	720.0759162	-0.724186772	0.26607069	0.541048468	Not DEGs	K01478 arginine deiminase [EC:3.5.3.6] |arcA; arginine deiminase	K01478 arcA; arginine deiminase [EC:3.5.3.6]	sae00220 Arginine biosynthesis - Staphylococcus aureus subsp. aureus Newman sae01100 Metabolic pathways - Staphylococcus aureus subsp. aureus Newman sae01110 Biosynthesis of secondary metabolites - Staphylococcus aureus subsp. aureus Newman sae01130 Biosynthesis of antibiotics - Staphylococcus aureus subsp. aureus Newman
NWMN_0627	655.0101815	646.8983118	679.2757911	591.3625943	510.5511485	857.3267888	660.3947615	653.0801772	656.7374693	-0.013271675	0.96651154	0.980501932	Not DEGs	conserved hypothetical protein	-	-
NWMN_0931	1672.202463	2174.597308	2277.309926	5153.302607	3762.025087	100.8619752	2041.369899	3005.396556	2523.383228	0.3744523	0.608306211	0.782343873	Not DEGs	conserved hypothetical protein	-	-
NWMN_0203	348.3112965	243.1658332	341.8635698	445.7687641	410.5462844	345.0920436	311.1135665	400.4690307	355.7912986	0.348042871	0.247816297	0.531291229	Not DEGs	K06726 D-ribose pyranase [EC:5.4.99.62] |rbsD; ribose ABC transporter protein	K06726 rbsD; D-ribose pyranase [EC:5.4.99.62]	sae02010 ABC transporters - Staphylococcus aureus subsp. aureus Newman
NWMN_1614	551.7497529	600.5810102	440.683508	334.3265731	484.234079	1224.752555	531.0047571	681.1044025	606.0545798	0.314993122	0.544055651	0.741154593	Not DEGs	K01126 glycerophosphoryl diester phosphodiesterase [EC:3.1.4.46] |glycerophosphoryl diester phosphodiesterase	K01126 E3.1.4.46, glpQ, ugpQ; glycerophosphoryl diester phosphodiesterase [EC:3.1.4.46]	sae00564 Glycerophospholipid metabolism - Staphylococcus aureus subsp. aureus Newman
NWMN_2526	188.0264521	170.6020608	102.381017	95.26509878	213.1682631	982.683815	153.6698433	430.3723923	292.0211178	1.12180321	0.093681948	0.335752698	Not DEGs	K01077 alkaline phosphatase [EC:3.1.3.1] |phoB; alkaline phosphatase III precursor	K01077 E3.1.3.1, phoA, phoB; alkaline phosphatase [EC:3.1.3.1]	sae00627 Aminobenzoate degradation - Staphylococcus aureus subsp. aureus Newman sae00730 Thiamine metabolism - Staphylococcus aureus subsp. aureus Newman sae00790 Folate biosynthesis - Staphylococcus aureus subsp. aureus Newman sae01100 Metabolic pathways - Staphylococcus aureus subsp. aureus Newman sae01120 Microbial metabolism in diverse environments - Staphylococcus aureus subsp. aureus Newman…
NWMN_0413	1595.913042	1416.537473	1374.576437	904.119711	1122.423015	1678.631444	1462.342317	1235.058056	1348.700187	-0.229844925	0.503892937	0.717812608	Not DEGs	conserved hypothetical protein	-	-
NWMN_0604	795.2594204	785.0782615	1158.240897	972.4229894	1043.471806	747.0990588	912.8595262	920.9979515	916.9287388	0.01157706	0.971271454	0.982049541	Not DEGs	K03709 DtxR family transcriptional regulator, Mn-dependent transcriptional regulator |feoA; iron dependent repressor	K03709 troR; DtxR family transcriptional regulator, Mn-dependent transcriptional regulator	-
NWMN_1522	30.82400854	27.01842591	47.18429479	53.92364082	32.89633689	59.07629973	35.00890975	48.63209248	41.82050111	0.437811386	0.33038114	0.59274138	Not DEGs	hypothetical protein	-	-
NWMN_1371	4384.715215	5200.66101	6080.54214	19789.97618	12809.83359	593.644768	5221.972789	11064.48484	8143.228817	0.757308913	0.288109925	0.561755072	Not DEGs	K06973 uncharacterized protein |conserved hypothetical protein	K06973 K06973; uncharacterized protein	-
NWMN_1232	19.26500534	11.57932539	15.13458512	30.5567298	14.47438823	118.8730421	15.32630528	54.63472006	34.98051267	1.392717653	0.037459428	0.181475225	Not DEGs	K01992 ABC-2 type transport system permease protein |ABC transporter, permease protein	K01992 ABC-2.P; ABC-2 type transport system permease protein	-
NWMN_0094	5289.399866	4272.771069	8460.233084	84.48037061	376.334094	1916.377528	6007.468006	792.3973308	3399.932669	-2.027106608	0.004446614	0.035230863	Down	K04072 acetaldehyde dehydrogenase / alcohol dehydrogenase [EC:1.2.1.10 1.1.1.1] |adhE; iron-containing alcohol dehydrogenase	K04072 adhE; acetaldehyde dehydrogenase / alcohol dehydrogenase [EC:1.2.1.10 1.1.1.1]	sae00010 Glycolysis / Gluconeogenesis - Staphylococcus aureus subsp. aureus Newman sae00071 Fatty acid degradation - Staphylococcus aureus subsp. aureus Newman sae00350 Tyrosine metabolism - Staphylococcus aureus subsp. aureus Newman sae00620 Pyruvate metabolism - Staphylococcus aureus subsp. aureus Newman sae00625 Chloroalkane and chloroalkene degradation - Staphylococcus aureus subsp. aureus Ne…
NWMN_2529	2610.022923	3103.259205	3613.604765	1614.114315	2054.047275	483.417038	3108.962298	1383.859543	2246.41092	-1.013449755	0.05462154	0.236846528	Not DEGs	K14192 clumping factor B |clfB; clumping factor B precursor	K14192 clfB; clumping factor B	sae05150 Staphylococcus aureus infection - Staphylococcus aureus subsp. aureus Newman
NWMN_2479	398.4003104	362.0469072	382.8159766	343.3138465	369.7548267	1030.233032	381.0877314	581.1005684	481.0941499	0.540918909	0.275517379	0.549396012	Not DEGs	K07045 uncharacterized protein |amidohydrolase family protein	K07045 K07045; uncharacterized protein	-
NWMN_1989	604.1505674	846.0627085	760.290335	271.4156588	234.2219187	155.6156188	736.834537	220.4177321	478.6261345	-1.653711902	2.28E-06	7.42E-05	Down	conserved hypothetical protein	-	-
NWMN_0859	659.6337828	757.2878805	630.3109569	188.7327429	348.701171	1325.614531	682.4108734	621.0161482	651.7135108	-0.107874042	0.861391983	0.925989505	Not DEGs	K10823 oligopeptide transport system ATP-binding protein |oppF; oligopeptide ABC transporter, ATP-binding protein	K10823 oppF; oligopeptide transport system ATP-binding protein	sae01501 beta-Lactam resistance - Staphylococcus aureus subsp. aureus Newman sae02010 ABC transporters - Staphylococcus aureus subsp. aureus Newman sae02024 Quorum sensing - Staphylococcus aureus subsp. aureus Newman
NWMN_2159	139.4786387	187.5850713	139.772345	177.9480147	157.9024171	304.0268108	155.6120183	213.2924142	184.4522163	0.428591287	0.277696878	0.550513728	Not DEGs	K07088 uncharacterized protein |conserved hypothetical protein	K07088 K07088; uncharacterized protein	-
NWMN_2056	6285.785942	3060.801678	11959.88333	5000.518958	3485.695857	1064.093838	7102.156982	3183.436218	5142.7966	-0.934399631	0.127809493	0.400561612	Not DEGs	K00820 glucosamine--fructose-6-phosphate aminotransferase (isomerizing) [EC:2.6.1.16] |glmS; glucosamine-fructose-6-phosphate aminotransferase, isomerizing	K00820 glmS, GFPT; glucosamine--fructose-6-phosphate aminotransferase (isomerizing) [EC:2.6.1.16]	sae00250 Alanine, aspartate and glutamate metabolism - Staphylococcus aureus subsp. aureus Newman sae00520 Amino sugar and nucleotide sugar metabolism - Staphylococcus aureus subsp. aureus Newman sae01100 Metabolic pathways - Staphylococcus aureus subsp. aureus Newman sae01130 Biosynthesis of antibiotics - Staphylococcus aureus subsp. aureus Newman
NWMN_0989	222.7034617	256.2890686	254.6171379	183.3403788	173.6926588	92.21666299	244.5365561	149.7499002	197.1432281	-0.670555327	0.077957157	0.299806015	Not DEGs	conserved hypothetical protein	-	-
NWMN_2219	1028.751285	1286.077073	1340.746188	751.3360621	751.3523346	195.2399662	1218.524849	565.9761209	892.2504849	-0.962607272	0.066758146	0.268521757	Not DEGs	conserved hypothetical protein	-	-
NWMN_0633	554.8321538	510.2622722	830.6216423	1687.809958	1115.843747	182.9924406	631.9053561	995.5487152	813.7270356	0.518983247	0.410678001	0.642325759	Not DEGs	K03306 inorganic phosphate transporter, PiT family |conserved hypothetical protein	K03306 TC.PIT; inorganic phosphate transporter, PiT family	-
NWMN_1979	202.6678562	241.6219231	226.1285071	127.6192833	165.7975379	464.6855284	223.4727621	252.7007832	238.0867727	0.158574429	0.763206108	0.875007262	Not DEGs	conserved hypothetical protein	-	-
NWMN_2390	137.9374382	144.3555899	187.8469095	71.89818776	48.6865786	33.14036326	156.7133125	51.24170987	103.9775112	-1.511980203	0.000242129	0.003540767	Down	conserved hypothetical protein	-	-
NWMN_0178	491.6429363	449.2778251	555.528301	248.0487478	293.4353251	837.1543937	498.8163541	459.5461555	479.1812548	-0.100805149	0.8450752	0.916658951	Not DEGs	conserved hypothetical protein	-	-
NWMN_0092	0.770600214	0.771955026	0	0	1.315853476	2.161328039	0.51418508	1.159060505	0.836622792	0.403676801	0.578492107	0.762206787	Not DEGs	conserved hypothetical protein	-	-
NWMN_1964	172.6144478	157.4788253	129.9793781	59.3160049	144.7438823	521.6005001	153.3575504	241.8867958	197.6221731	0.519080513	0.417178514	0.645151152	Not DEGs	K00052 3-isopropylmalate dehydrogenase [EC:1.1.1.85] |leuB; 3-isopropylmalate dehydrogenase	K00052 leuB, IMDH; 3-isopropylmalate dehydrogenase [EC:1.1.1.85]	sae00290 Valine, leucine and isoleucine biosynthesis - Staphylococcus aureus subsp. aureus Newman sae00660 C5-Branched dibasic acid metabolism - Staphylococcus aureus subsp. aureus Newman sae01100 Metabolic pathways - Staphylococcus aureus subsp. aureus Newman sae01110 Biosynthesis of secondary metabolites - Staphylococcus aureus subsp. aureus Newman sae01210 2-Oxocarboxylic acid metabolism - Sta…
NWMN_1652	347.5406963	325.765021	336.5219516	458.3509469	406.598724	834.9930657	336.609223	566.6475789	451.6284009	0.704235837	0.068257917	0.27134053	Not DEGs	multidrug resistance transporter protein B	-	-
NWMN_2250	261.2334724	305.6941903	332.070603	749.5386074	453.9694491	33.14036326	299.6660886	412.2161399	355.9411142	0.332768577	0.631459785	0.796124206	Not DEGs	conserved hypothetical protein	-	-
NWMN_0575	1000.239077	1194.98638	963.2718296	801.6647935	748.7206276	763.6692404	1052.832429	771.3515538	912.0919914	-0.439474395	0.053663212	0.233691449	Not DEGs	K06885 uncharacterized protein |conserved hypothetical protein	K06885 K06885; uncharacterized protein	-
NWMN_0963	134.8550374	115.7932539	85.46589246	104.2523722	110.531692	689.4636444	112.0380612	301.4159029	206.7269821	1.102745071	NA	NA	Not DEGs	conserved hypothetical protein	-	-
NWMN_0553	893.8962478	819.8162376	909.8556468	1394.824842	1064.525462	1018.705949	874.5227107	1159.352084	1016.937398	0.393755991	0.130232995	0.40435382	Not DEGs	K00869 mevalonate kinase [EC:2.7.1.36] |mvaK1; mevalonate kinase	K00869 E2.7.1.36, MVK, mvaK1; mevalonate kinase [EC:2.7.1.36]	sae00900 Terpenoid backbone biosynthesis - Staphylococcus aureus subsp. aureus Newman sae01100 Metabolic pathways - Staphylococcus aureus subsp. aureus Newman sae01110 Biosynthesis of secondary metabolites - Staphylococcus aureus subsp. aureus Newman sae01130 Biosynthesis of antibiotics - Staphylococcus aureus subsp. aureus Newman
NWMN_1456	3419.153148	4113.748334	4486.069084	7899.81338	4730.493245	810.4980146	4006.323522	4480.268213	4243.295867	0.128099132	0.838341573	0.913143927	Not DEGs	K04564 superoxide dismutase, Fe-Mn family [EC:1.15.1.1] |sodA; superoxide dismutase Mn/Fe family protein	K04564 SOD2; superoxide dismutase, Fe-Mn family [EC:1.15.1.1]	-
NWMN_2515	6272.685739	11776.94588	8829.695015	532.0465894	384.2292149	876.7787411	8959.775543	597.6848485	4778.730196	-3.55679062	8.71E-16	2.58E-13	Down	K21636 ribonucleoside-triphosphate reductase (formate) [EC:1.1.98.6] |nrdD; anaerobic ribonucleoside-triphosphate reductase	K21636 nrdD; ribonucleoside-triphosphate reductase (formate) [EC:1.1.98.6]	sae00230 Purine metabolism - Staphylococcus aureus subsp. aureus Newman sae00240 Pyrimidine metabolism - Staphylococcus aureus subsp. aureus Newman
NWMN_0187	1717.667876	1618.017735	1859.773431	571.5905927	772.4059902	1720.417119	1731.81968	1021.471234	1376.645457	-0.682586662	0.147258462	0.431492688	Not DEGs	K18704 CDP-ribitol ribitolphosphotransferase / teichoic acid ribitol-phosphate polymerase [EC:2.7.8.14 2.7.8.47] |conserved hypothetical protein	K18704 tarL; CDP-ribitol ribitolphosphotransferase / teichoic acid ribitol-phosphate polymerase [EC:2.7.8.14 2.7.8.47]	-
NWMN_1400	1181.330127	1171.82773	1886.481522	1182.725189	814.5133014	342.9307155	1413.213126	780.0564018	1096.634764	-0.756676629	0.132779271	0.409188206	Not DEGs	K07775 two-component system, OmpR family, response regulator ResD |srrA; DNA-binding response regulator SrrA	K07775 resD; two-component system, OmpR family, response regulator ResD	sae02020 Two-component system - Staphylococcus aureus subsp. aureus Newman
NWMN_1818	740.5468053	695.5314784	576.8947741	505.084769	505.2877346	577.0745864	670.9910193	529.14903	600.0700246	-0.332523087	0.179605649	0.460482448	Not DEGs	conserved hypothetical protein	-	-
NWMN_1191	534.7965482	514.1220473	622.2985295	539.2364082	536.8682181	345.8124862	557.072375	473.9723708	515.5223729	-0.225728078	0.473991674	0.692712076	Not DEGs	transcriptional regulator Cro/CI family protein	-	-
NWMN_0369	890.0432467	1000.453714	1300.684051	580.5778661	578.9755293	307.6290242	1063.727004	489.0608065	776.3939051	-1.049385781	0.006526621	0.048017283	Down	conserved hypothetical protein	-	-
NWMN_1180	404.5651121	412.9959389	481.6359148	544.6287723	498.7084673	586.4403412	433.0656553	543.2591936	488.1624244	0.320631093	0.174869127	0.456699886	Not DEGs	K03177 tRNA pseudouridine55 synthase [EC:5.4.99.25] |truB; tRNA pseudouridine synthase B	K03177 truB, PUS4, TRUB1; tRNA pseudouridine55 synthase [EC:5.4.99.25]	-
NWMN_0712	1270.719752	1278.357523	1539.276334	2029.326349	1413.226633	399.8456872	1362.784536	1280.799556	1321.792046	-0.077200474	0.888132392	0.940118694	Not DEGs	K01258 tripeptide aminopeptidase [EC:3.4.11.4] |pepT; peptidase T	K01258 pepT; tripeptide aminopeptidase [EC:3.4.11.4]	-
NWMN_2216	47.00661303	35.5099312	18.69566398	3.594909388	47.37072512	251.4344952	33.73740273	100.8000432	67.26872298	0.982680396	0.192423403	0.471407488	Not DEGs	conserved hypothetical protein	-	-
NWMN_1609	258.1510715	247.7975634	275.0933413	494.3000408	459.232863	587.8812266	260.3473254	513.8047101	387.0760178	0.957524244	0.00011308	0.001870327	Not DEGs	K03151 thiamine biosynthesis protein ThiI |thiI; thiamine biosynthesis protein ThiI	K03151 thiI; thiamine biosynthesis protein ThiI	sae00730 Thiamine metabolism - Staphylococcus aureus subsp. aureus Newman sae01100 Metabolic pathways - Staphylococcus aureus subsp. aureus Newman sae04122 Sulfur relay system - Staphylococcus aureus subsp. aureus Newman
NWMN_2168	655.0101815	636.8628965	837.7438	1082.067726	705.2974629	727.6471064	709.8722927	838.3374317	774.1048622	0.22784729	0.480687905	0.697763264	Not DEGs	K03639 GTP 3',8-cyclase [EC:4.1.99.22] |moaA; molybdenum cofactor biosynthesis protein A	K03639 moaA, CNX2; GTP 3',8-cyclase [EC:4.1.99.22]	sae00790 Folate biosynthesis - Staphylococcus aureus subsp. aureus Newman sae01100 Metabolic pathways - Staphylococcus aureus subsp. aureus Newman sae04122 Sulfur relay system - Staphylococcus aureus subsp. aureus Newman
NWMN_0044	24.65920683	30.10624601	13.3540457	7.189818776	27.63292299	103.7437459	22.70649952	46.18882921	34.44766436	0.744441478	0.288980995	0.562065663	Not DEGs	conserved hypothetical protein	-	-
NWMN_0795	804.506623	805.1490921	892.0502525	2077.857626	1544.81198	977.6407163	833.9019892	1533.436774	1183.669382	0.824351237	0.026647787	0.145123238	Not DEGs	conserved hypothetical protein	-	-
NWMN_0938	520.9257444	357.415177	428.219732	177.9480147	244.7487465	752.8626002	435.5202178	391.8531205	413.6866691	-0.126781014	0.819739028	0.901979451	Not DEGs	K00764 amidophosphoribosyltransferase [EC:2.4.2.14] |purF; amidophosphoribosyltransferase precursor	K00764 purF, PPAT; amidophosphoribosyltransferase [EC:2.4.2.14]	sae00230 Purine metabolism - Staphylococcus aureus subsp. aureus Newman sae00250 Alanine, aspartate and glutamate metabolism - Staphylococcus aureus subsp. aureus Newman sae01100 Metabolic pathways - Staphylococcus aureus subsp. aureus Newman sae01110 Biosynthesis of secondary metabolites - Staphylococcus aureus subsp. aureus Newman sae01130 Biosynthesis of antibiotics - Staphylococcus aureus sub…
NWMN_0847	151.0376419	159.0227354	56.97726164	28.7592751	119.7426663	1156.310501	122.3458796	434.9374807	278.6416802	1.147860764	0.126236272	0.398207361	Not DEGs	conserved hypothetical protein	-	-
NWMN_0390	161.8260449	159.0227354	78.34373475	59.3160049	178.9560727	756.4648136	133.0641717	331.5789637	232.3215677	0.973380286	0.154594886	0.439131038	Not DEGs	ssl3nm; staphylococcal enterotoxin-like toxin	-	-
NWMN_2317	285.122079	274.0440342	181.6150215	168.9607412	344.7536106	394.8025884	246.9270449	302.8389801	274.8830125	0.272336672	0.532058566	0.734526074	Not DEGs	K14197 immunoglobulin G-binding protein Sbi |sbi; immunoglobulin G-binding protein Sbi	K14197 sbi; immunoglobulin G-binding protein Sbi	sae05150 Staphylococcus aureus infection - Staphylococcus aureus subsp. aureus Newman
NWMN_0900	62.4186173	62.52835711	32.93997938	3.594909388	32.89633689	294.661056	52.6289846	110.3841008	81.50654267	0.648651778	0.393649455	0.62975036	Not DEGs	hypothetical protein	-	-
NWMN_0591	56.25381559	76.42354758	45.40375537	34.15163918	81.58291549	158.4973895	59.36037285	91.41064807	75.38551046	0.535909871	0.341711201	0.599381997	Not DEGs	conserved hypothetical protein	-	-
NWMN_2305	117.9018327	135.0921296	81.90481361	48.53127674	80.26706201	252.8753806	111.6329253	127.2245731	119.4287492	0.162380638	0.784331315	0.889033917	Not DEGs	conserved hypothetical protein	-	-
NWMN_0835	511.6785418	528.0172378	558.1991101	1747.125962	1305.326648	428.6633944	532.6316299	1160.372002	846.5018157	0.982696877	0.055555414	0.238858032	Not DEGs	K03100 signal peptidase I [EC:3.4.21.89] |spsA; type-I signal peptidase A component	K03100 lepB, TPP; signal peptidase I [EC:3.4.21.89]	sae02024 Quorum sensing - Staphylococcus aureus subsp. aureus Newman sae03060 Protein export - Staphylococcus aureus subsp. aureus Newman
NWMN_1341	906.9964514	1140.949528	948.1372445	1391.229933	1254.008362	1182.246437	998.6944081	1275.828244	1137.261326	0.343865801	0.152817085	0.436699247	Not DEGs	conserved hypothetical protein	-	-
NWMN_1052	5.394201495	15.43910052	10.68323656	7.189818776	11.84268128	1.440885359	10.50551286	6.824461805	8.664987331	-0.470152253	0.508042751	0.720063452	Not DEGs	hypothetical protein	-	-
NWMN_0002	1355.485776	1318.499184	1942.568514	1599.734678	1400.068098	440.9109199	1538.851158	1146.904565	1342.877862	-0.372345883	0.467528493	0.687851219	Not DEGs	K02338 DNA polymerase III subunit beta [EC:2.7.7.7] |dnaN; DNA polymerase III beta subunit	K02338 DPO3B, dnaN; DNA polymerase III subunit beta [EC:2.7.7.7]	sae00230 Purine metabolism - Staphylococcus aureus subsp. aureus Newman sae00240 Pyrimidine metabolism - Staphylococcus aureus subsp. aureus Newman sae01100 Metabolic pathways - Staphylococcus aureus subsp. aureus Newman sae03030 DNA replication - Staphylococcus aureus subsp. aureus Newman sae03430 Mismatch repair - Staphylococcus aureus subsp. aureus Newman sae03440 Homologous recombination - St…
NWMN_0805	504.7431399	531.8770129	397.9505618	807.0571576	739.5096533	157.7769468	478.1902382	568.1145859	523.152412	0.208290829	0.712292565	0.841606526	Not DEGs	K14188 D-alanine--poly(phosphoribitol) ligase subunit 2 [EC:6.1.1.13] |dltC; D-alanyl carrier protein	K14188 dltC; D-alanine--poly(phosphoribitol) ligase subunit 2 [EC:6.1.1.13]	sae00473 D-Alanine metabolism - Staphylococcus aureus subsp. aureus Newman sae01503 Cationic antimicrobial peptide (CAMP) resistance - Staphylococcus aureus subsp. aureus Newman sae02020 Two-component system - Staphylococcus aureus subsp. aureus Newman sae05150 Staphylococcus aureus infection - Staphylococcus aureus subsp. aureus Newman
NWMN_0840	110.1958305	137.4079946	146.0042329	149.1887396	135.532908	436.5882639	131.202686	240.4366372	185.8196616	0.765484211	0.142750814	0.427116103	Not DEGs	conserved hypothetical protein	-	-
NWMN_2448	6107.006693	7712.602665	8883.111197	641.6913257	564.501141	1463.219082	7567.573518	889.8038497	4228.688684	-2.78529183	1.55E-09	1.47E-07	Down	K04086 ATP-dependent Clp protease ATP-binding subunit ClpL |clpC; ATP-dependent Clp protease, ATP-binding subunit ClpC	K04086 clpL; ATP-dependent Clp protease ATP-binding subunit ClpL	-
NWMN_0229	800.6536219	788.9380366	664.141206	537.4389535	582.9230897	1821.999537	751.2442882	980.7871933	866.0157407	0.335535428	0.522329616	0.727881683	Not DEGs	conserved hypothetical protein	-	-
NWMN_1585	700.4755941	657.7056822	874.2448583	1216.876828	972.4157185	508.6325318	744.1420449	899.3083594	821.7252021	0.250823388	0.545270402	0.741450508	Not DEGs	K07636 two-component system, OmpR family, phosphate regulon sensor histidine kinase PhoR [EC:2.7.13.3] |phoR; sensory box histidine kinase PhoR	K07636 phoR; two-component system, OmpR family, phosphate regulon sensor histidine kinase PhoR [EC:2.7.13.3]	sae02020 Two-component system - Staphylococcus aureus subsp. aureus Newman
NWMN_0449	652.6983809	656.1617721	779.8762687	490.7051314	407.9145774	637.5917715	696.2454739	512.0704935	604.1579837	-0.423572503	0.1616932	0.447023457	Not DEGs	conserved hypothetical protein	-	-
NWMN_0452	248.1332688	217.6913173	292.8987356	199.517471	248.6963069	374.6301934	252.9077739	274.2813238	263.5945488	0.115559813	0.753614732	0.867565885	Not DEGs	K07056 16S rRNA (cytidine1402-2'-O)-methyltransferase [EC:2.1.1.198] |conserved hypothetical protein	K07056 rsmI; 16S rRNA (cytidine1402-2'-O)-methyltransferase [EC:2.1.1.198]	-
NWMN_0842	1251.454747	1271.409928	1732.464862	1358.875749	1140.844963	258.638922	1418.443179	919.4532113	1168.948195	-0.528367788	0.349942228	0.600299159	Not DEGs	K21064 5-amino-6-(5-phospho-D-ribitylamino)uracil phosphatase [EC:3.1.3.104] |conserved hypothetical protein	K21064 ycsE, yitU, ywtE; 5-amino-6-(5-phospho-D-ribitylamino)uracil phosphatase [EC:3.1.3.104]	sae00740 Riboflavin metabolism - Staphylococcus aureus subsp. aureus Newman sae01100 Metabolic pathways - Staphylococcus aureus subsp. aureus Newman sae01110 Biosynthesis of secondary metabolites - Staphylococcus aureus subsp. aureus Newman
NWMN_1765	517.8433435	524.9294177	509.2342759	616.52696	547.3950459	734.8515332	517.335679	632.924513	575.130096	0.285095956	0.248876496	0.531757519	Not DEGs	K03565 regulatory protein |regulatory protein RecX	K03565 recX; regulatory protein	-
NWMN_2004	3328.992923	3593.450646	4060.520161	3787.23704	2250.109443	698.1089566	3660.98791	2245.151813	2953.069862	-0.600208824	0.279512522	0.553187273	Not DEGs	K00790 UDP-N-acetylglucosamine 1-carboxyvinyltransferase [EC:2.5.1.7] |murA; UDP-N-acetylglucosamine 1-carboxyvinyltransferase 1	K00790 murA; UDP-N-acetylglucosamine 1-carboxyvinyltransferase [EC:2.5.1.7]	sae00520 Amino sugar and nucleotide sugar metabolism - Staphylococcus aureus subsp. aureus Newman sae00550 Peptidoglycan biosynthesis - Staphylococcus aureus subsp. aureus Newman sae01100 Metabolic pathways - Staphylococcus aureus subsp. aureus Newman
NWMN_1239	68.58341901	88.77482799	40.9524068	59.3160049	86.84632939	254.3162659	66.10355127	133.4928667	99.798209	0.845554877	0.149919357	0.43411269	Not DEGs	K00928 aspartate kinase [EC:2.7.2.4] |thrA; aspartate kinase	K00928 lysC; aspartate kinase [EC:2.7.2.4]	sae00260 Glycine, serine and threonine metabolism - Staphylococcus aureus subsp. aureus Newman sae00261 Monobactam biosynthesis - Staphylococcus aureus subsp. aureus Newman sae00270 Cysteine and methionine metabolism - Staphylococcus aureus subsp. aureus Newman sae00300 Lysine biosynthesis - Staphylococcus aureus subsp. aureus Newman sae01100 Metabolic pathways - Staphylococcus aureus subsp. aure…
NWMN_0020	1141.258916	1090.772452	1553.520649	893.3349829	834.2511036	208.2079344	1261.850672	645.2646736	953.557673	-0.831839942	0.124935556	0.395156653	Not DEGs	conserved hypothetical protein	-	-
NWMN_0131	134.0844372	155.9349153	185.1761003	424.1993078	293.4353251	100.8619752	158.3984842	272.8322027	215.6153435	0.676207246	0.201012868	0.479281678	Not DEGs	entB; isochorismatase	-	-
NWMN_1640	421.5183168	505.630542	462.9402508	363.0858482	382.9133614	909.1986617	463.3630366	551.7326238	507.5478302	0.230583261	0.611457951	0.784607456	Not DEGs	conserved hypothetical protein	-	-
NWMN_1651	1562.006633	1460.538909	1419.980192	1871.150336	1704.030251	3367.349085	1480.841912	2314.176557	1897.509234	0.605166861	0.105079379	0.358177049	Not DEGs	K01869 leucyl-tRNA synthetase [EC:6.1.1.4] |leuS; leucyl-tRNA synthetase	K01869 LARS, leuS; leucyl-tRNA synthetase [EC:6.1.1.4]	sae00970 Aminoacyl-tRNA biosynthesis - Staphylococcus aureus subsp. aureus Newman
NWMN_1081	8.476602349	10.03541534	13.3540457	3.594909388	1.315853476	5.763541437	10.62202113	3.558101434	7.090061281	-1.130220323	0.090847679	0.329079744	Not DEGs	conserved hypothetical protein	-	-
NWMN_0584	421.5183168	417.6276691	388.1575949	409.8196702	405.2828705	822.0250975	409.1011936	545.7092127	477.4052032	0.389157417	0.327050293	0.590985617	Not DEGs	hydrolase	-	-
NWMN_1612	185.7146515	192.9887565	251.9463288	384.6553045	260.5389882	198.1217369	210.2165789	281.1053432	245.6609611	0.388313521	0.304902537	0.573910799	Not DEGs	K08968 L-methionine (R)-S-oxide reductase [EC:1.8.4.14] |conserved hypothetical protein	K08968 msrC; L-methionine (R)-S-oxide reductase [EC:1.8.4.14]	sae00270 Cysteine and methionine metabolism - Staphylococcus aureus subsp. aureus Newman
NWMN_1077	69.35401922	61.75640208	40.9524068	23.36691102	69.74023421	286.7361865	57.35427604	126.6144439	91.98435997	0.854520004	0.208321043	0.486740935	Not DEGs	conserved hypothetical protein	-	-
NWMN_1864	591.0503638	687.0399732	750.4973681	287.592751	373.7023871	119.5934848	676.1959017	260.2962076	468.2460547	-1.241169787	0.008071262	0.057766828	Not DEGs	conserved hypothetical protein	-	-
NWMN_1494	560.2263553	505.630542	639.213654	1619.506679	1101.369359	300.4245974	568.3568504	1007.100212	787.7285312	0.698841706	0.210938422	0.489456535	Not DEGs	K09710 ribosome-associated protein |conserved hypothetical protein	K09710 ybeB; ribosome-associated protein	-
NWMN_0381	6133.2071	6021.249203	6957.457808	3111.394075	2975.144708	1388.293044	6370.638037	2491.610609	4431.124323	-1.257896577	0.001707126	0.01685076	Down	K01951 GMP synthase (glutamine-hydrolysing) [EC:6.3.5.2] |guaA; glutamine-hydrolyzing GMP synthase	K01951 guaA, GMPS; GMP synthase (glutamine-hydrolysing) [EC:6.3.5.2]	sae00230 Purine metabolism - Staphylococcus aureus subsp. aureus Newman sae01100 Metabolic pathways - Staphylococcus aureus subsp. aureus Newman
NWMN_0379	3213.402891	3806.510233	3145.322896	992.194991	1152.687645	981.9633724	3388.412007	1042.282003	2215.347005	-1.66170894	1.17E-12	1.98E-10	Down	K16169 xanthine permease |pbuX; xanthine/uracil permease	K16169 pbuX; xanthine permease	-
NWMN_0749	2567.639912	2372.98975	2714.432355	3213.848993	2467.225267	1906.29133	2551.687339	2529.121863	2540.404601	-0.012936154	0.966706586	0.980501932	Not DEGs	K12573 ribonuclease R [EC:3.1.-.-] |ribonuclease R	K12573 rnr, vacB; ribonuclease R [EC:3.1.-.-]	sae03018 RNA degradation - Staphylococcus aureus subsp. aureus Newman
NWMN_1356	3132.489868	3362.636093	3378.573561	3400.784281	3093.571521	482.6965954	3291.233174	2325.684132	2808.458653	-0.409704979	0.495554449	0.710204773	Not DEGs	conserved hypothetical protein	-	-
NWMN_1268	1285.361156	1101.579822	1395.05264	2365.450377	1989.570455	1138.299434	1260.66454	1831.106755	1545.885648	0.504089924	0.18092739	0.461271381	Not DEGs	K02621 topoisomerase IV subunit A [EC:5.99.1.-] |parC; DNA topoisomerase IV, A subunit	K02621 parC; topoisomerase IV subunit A [EC:5.99.1.-]	-
NWMN_1453	392.2355087	456.2254204	483.4164542	319.9469355	314.4889807	213.9714759	443.9591278	282.802464	363.3807959	-0.628728103	0.0401885	0.190033047	Not DEGs	5-formyltetrahydrofolate cyclo-ligase	-	-
NWMN_0933	232.7212645	192.9887565	97.92966844	32.35418449	202.6414352	891.9080374	174.5465631	375.6345524	275.0905578	0.758653142	0.293447279	0.566100436	Not DEGs	K01588 5-(carboxyamino)imidazole ribonucleotide mutase [EC:5.4.99.18] |purE; phosphoribosylaminoimidazole carboxylase catalytic subunit	K01588 purE; 5-(carboxyamino)imidazole ribonucleotide mutase [EC:5.4.99.18]	sae00230 Purine metabolism - Staphylococcus aureus subsp. aureus Newman sae01100 Metabolic pathways - Staphylococcus aureus subsp. aureus Newman sae01110 Biosynthesis of secondary metabolites - Staphylococcus aureus subsp. aureus Newman sae01130 Biosynthesis of antibiotics - Staphylococcus aureus subsp. aureus Newman
NWMN_2161	451.5717252	548.0880685	579.5655832	415.2120343	311.8572737	529.5253695	526.408459	418.8648925	472.6366757	-0.311965945	0.344476794	0.599381997	Not DEGs	conserved hypothetical protein	-	-
NWMN_0096	141.7904393	172.1459708	73.89238619	14.37963755	136.8487615	464.6855284	129.2762654	205.3046425	167.2904539	0.458185426	0.526625713	0.730431097	Not DEGs	capB; capsular polysaccharide synthesis enzyme CapB	-	-
NWMN_1836	935.5086593	1060.666206	1216.108428	949.0560784	884.2535356	948.1025664	1070.761098	927.1373935	998.9492456	-0.202699115	0.389718485	0.62826813	Not DEGs	K07029 diacylglycerol kinase (ATP) [EC:2.7.1.107] |conserved hypothetical protein	K07029 dagK; diacylglycerol kinase (ATP) [EC:2.7.1.107]	sae00561 Glycerolipid metabolism - Staphylococcus aureus subsp. aureus Newman sae00564 Glycerophospholipid metabolism - Staphylococcus aureus subsp. aureus Newman sae01100 Metabolic pathways - Staphylococcus aureus subsp. aureus Newman sae01110 Biosynthesis of secondary metabolites - Staphylococcus aureus subsp. aureus Newman
NWMN_0111	32.36520897	33.19406612	17.80539426	43.13891265	57.89755293	73.48515332	27.78822312	58.17387297	42.98104804	0.97692939	0.029585803	0.154721338	Not DEGs	K07145 heme oxygenase (staphylobilin-producing) [EC:1.14.99.48] |conserved hypothetical protein	K07145 isdG, isdI; heme oxygenase (staphylobilin-producing) [EC:1.14.99.48]	sae00860 Porphyrin and chlorophyll metabolism - Staphylococcus aureus subsp. aureus Newman sae01110 Biosynthesis of secondary metabolites - Staphylococcus aureus subsp. aureus Newman
NWMN_0341	583.3443617	836.7992482	576.8947741	566.1982286	464.4962769	185.8742113	665.6794613	405.5229056	535.6011835	-0.642228788	0.17896702	0.460074028	Not DEGs	conserved hypothetical protein	-	-
NWMN_2620	1043.392689	1607.982319	1308.696478	149.1887396	1971.148507	873.8969704	1320.023829	998.0780722	1159.050951	-0.308785899	0.639105929	0.799388567	Not DEGs	K20337 phenol-soluble modulin beta |phenol-soluble modulin beta 2	K20337 psmB; phenol-soluble modulin beta	sae02024 Quorum sensing - Staphylococcus aureus subsp. aureus Newman
NWMN_2604	0.770600214	2.315865078	1.780539426	0	0	7.204426796	1.622334906	2.401475599	2.011905252	0.251999944	0.737252794	0.859523558	Not DEGs	conserved hypothetical protein	-	-
NWMN_1410	327.5050908	369.7664575	394.3894829	478.1229486	363.1755593	41.78567542	363.8870104	294.3613944	329.1242024	-0.239604119	0.711468414	0.841571227	Not DEGs	K00286 pyrroline-5-carboxylate reductase [EC:1.5.1.2] |pyrroline-5-carboxylate reductase	K00286 proC; pyrroline-5-carboxylate reductase [EC:1.5.1.2]	sae00330 Arginine and proline metabolism - Staphylococcus aureus subsp. aureus Newman sae01100 Metabolic pathways - Staphylococcus aureus subsp. aureus Newman sae01110 Biosynthesis of secondary metabolites - Staphylococcus aureus subsp. aureus Newman sae01130 Biosynthesis of antibiotics - Staphylococcus aureus subsp. aureus Newman sae01230 Biosynthesis of amino acids - Staphylococcus aureus subsp…
NWMN_2435	280.4984777	305.6941903	307.143051	762.1207902	464.4962769	513.6756306	297.778573	580.0975659	438.9380695	0.917886041	0.003892516	0.032018646	Not DEGs	conserved hypothetical protein	-	-
NWMN_2295	238.115466	169.0581507	300.0208933	17.97454694	39.47560427	264.4024634	235.7315033	107.2842049	171.5078541	-0.806719354	0.250221456	0.532769417	Not DEGs	K00373 nitrate reductase molybdenum cofactor assembly chaperone NarJ/NarW |narJ; respiratory nitrate reductase, delta subunit	K00373 narJ, narW; nitrate reductase molybdenum cofactor assembly chaperone NarJ/NarW	sae02020 Two-component system - Staphylococcus aureus subsp. aureus Newman
NWMN_1289	312.8636867	349.6956268	319.606827	625.5142335	592.134064	415.6954262	327.3887135	544.4479079	435.9183107	0.703949131	0.016282919	0.097518885	Not DEGs	conserved hypothetical protein	-	-
NWMN_1517	1248.372346	1569.384568	1726.232974	1995.17471	1321.11689	215.4123612	1514.663296	1177.234654	1345.948975	-0.290495784	0.642242447	0.799932891	Not DEGs	K07447 putative holliday junction resolvase [EC:3.1.-.-] |conserved hypothetical protein	K07447 ruvX; putative holliday junction resolvase [EC:3.1.-.-]	-
NWMN_0834	423.8301175	540.3685182	519.0272427	1231.256465	1167.162033	199.5626223	494.4086261	865.9937068	680.2011665	0.666251193	0.259634805	0.538318428	Not DEGs	conserved hypothetical protein	-	-
NWMN_1097	600.2975664	765.7793858	586.6877409	264.22584	248.6963069	244.2300684	650.9215644	252.3840718	451.6528181	-1.329568239	2.74E-07	1.16E-05	Down	K05810 laccase domain-containing protein |conserved hypothetical protein	K05810 yfiH; laccase domain-containing protein	-
NWMN_2210	7681.342929	7000.088176	10480.25506	4261.765079	2751.449618	1617.393816	8387.228723	2876.869504	5632.049113	-1.407368855	0.001448228	0.014852174	Down	K00123 formate dehydrogenase major subunit [EC:1.2.1.2] |formate dehydrogenase homolog	K00123 fdoG, fdfH; formate dehydrogenase major subunit [EC:1.2.1.2]	sae00630 Glyoxylate and dicarboxylate metabolism - Staphylococcus aureus subsp. aureus Newman sae00680 Methane metabolism - Staphylococcus aureus subsp. aureus Newman sae01100 Metabolic pathways - Staphylococcus aureus subsp. aureus Newman sae01120 Microbial metabolism in diverse environments - Staphylococcus aureus subsp. aureus Newman sae01200 Carbon metabolism - Staphylococcus aureus subsp. au…
NWMN_1328	503.9725397	588.2297298	527.0396702	292.9851151	250.0121604	120.3139275	539.7473132	221.1037343	380.4255238	-1.193445612	0.004100972	0.033385579	Down	K18941 two-component system, OmpR family, response regulator ArlR |two-component response regulator	K18941 arlR; two-component system, OmpR family, response regulator ArlR	sae02020 Two-component system - Staphylococcus aureus subsp. aureus Newman
NWMN_0766	57.79501602	74.1076825	68.55076791	21.56945633	28.94877646	48.99010222	66.81782214	33.169445	49.99363357	-0.889282981	0.044134643	0.20460855	Not DEGs	conserved hypothetical protein	-	-
NWMN_0958	1125.846912	1455.907179	1285.549466	2167.730361	1956.674118	1384.69083	1289.101186	1836.365103	1562.733144	0.488854248	0.112261713	0.371435752	Not DEGs	conserved hypothetical protein	-	-
NWMN_2460	863.0722392	722.5499044	901.8432194	408.0222155	377.6499475	980.522487	829.155121	588.73155	708.9433355	-0.443796335	0.335966489	0.594505385	Not DEGs	aminotransferase, class I	-	-
NWMN_2531	1598.224843	2019.434348	1951.471211	496.0974955	763.1950159	1777.332091	1856.376801	1012.208201	1434.292501	-0.768928872	0.127997104	0.400561612	Not DEGs	K00926 carbamate kinase [EC:2.7.2.2] |arcC; carbamate kinase	K00926 arcC; carbamate kinase [EC:2.7.2.2]	sae00220 Arginine biosynthesis - Staphylococcus aureus subsp. aureus Newman sae00230 Purine metabolism - Staphylococcus aureus subsp. aureus Newman sae00910 Nitrogen metabolism - Staphylococcus aureus subsp. aureus Newman sae01100 Metabolic pathways - Staphylococcus aureus subsp. aureus Newman sae01120 Microbial metabolism in diverse environments - Staphylococcus aureus subsp. aureus Newman sae01…
NWMN_0251	930.885058	1029.01605	1333.62403	377.4654857	393.4401892	663.527708	1097.841713	478.144461	787.9930868	-1.123888301	0.002425688	0.02210175	Down	K02003 putative ABC transport system ATP-binding protein |ABC transporter ATP-binding protein	K02003 ABC.CD.A; putative ABC transport system ATP-binding protein	-
NWMN_0176	210777.6528	208678.7424	234817.5395	508.6796784	471.0755443	1154.869615	218091.3116	711.5416127	109401.4266	-7.523525027	7.06E-66	5.57E-63	Down	K00016 L-lactate dehydrogenase [EC:1.1.1.27] |ldh1; L-lactate dehydrogenase	K00016 LDH, ldh; L-lactate dehydrogenase [EC:1.1.1.27]	sae00010 Glycolysis / Gluconeogenesis - Staphylococcus aureus subsp. aureus Newman sae00270 Cysteine and methionine metabolism - Staphylococcus aureus subsp. aureus Newman sae00620 Pyruvate metabolism - Staphylococcus aureus subsp. aureus Newman sae00640 Propanoate metabolism - Staphylococcus aureus subsp. aureus Newman sae01100 Metabolic pathways - Staphylococcus aureus subsp. aureus Newman sae0…
NWMN_1340	1050.328091	1038.27951	1301.574321	1910.69434	1390.857124	371.7484227	1130.060641	1224.433295	1177.246968	0.097808402	0.859614344	0.925648355	Not DEGs	conserved hypothetical protein	-	-
NWMN_0694	26.97100748	45.54534654	56.08699193	8.98727347	13.15853476	5.043098758	42.86778198	9.062968994	25.96537549	-1.931129667	0.000504348	0.006458383	Down	conserved hypothetical protein	-	-
NWMN_2019	242.7390673	232.3584628	250.1657894	334.3265731	272.3816695	255.0367086	241.7544398	287.248317	264.5013784	0.237264791	0.355777692	0.604566415	Not DEGs	K01104 protein-tyrosine phosphatase [EC:3.1.3.48] |low molecular weight protein-tyrosine-phosphatase	K01104 E3.1.3.48; protein-tyrosine phosphatase [EC:3.1.3.48]	-
NWMN_1462	588.7385632	636.0909414	618.7374506	603.9447772	584.2389432	1284.549298	614.5223184	824.2443394	719.3833289	0.392520894	0.345185531	0.599381997	Not DEGs	conserved hypothetical protein	-	-
NWMN_0500	1598.995443	1022.068454	1754.721605	6787.188924	5491.056554	693.7863005	1458.595167	4324.010593	2891.30288	1.226863783	0.055554557	0.238858032	Not DEGs	K02863 large subunit ribosomal protein L1 |rplA; 50S ribosomal protein L1	K02863 RP-L1, MRPL1, rplA; large subunit ribosomal protein L1	sae03010 Ribosome - Staphylococcus aureus subsp. aureus Newman
NWMN_0929	35043.81531	34952.57967	54218.3158	13948.24842	10891.31922	193.0786381	41404.90359	8344.215427	24874.55951	-1.485274104	0.045491995	0.208051228	Not DEGs	K02827 cytochrome aa3-600 menaquinol oxidase subunit I [EC:1.10.3.12] |qoxB; quinol oxidase polypeptide I QoxB	K02827 qoxB; cytochrome aa3-600 menaquinol oxidase subunit I [EC:1.10.3.12]	sae00190 Oxidative phosphorylation - Staphylococcus aureus subsp. aureus Newman sae01100 Metabolic pathways - Staphylococcus aureus subsp. aureus Newman
NWMN_1419	691.9989918	735.6731398	951.6983233	1623.101589	1063.209608	325.6400912	793.123485	1003.983763	898.5536238	0.289507399	0.598230981	0.776127707	Not DEGs	conserved hypothetical protein	-	-
NWMN_0205	339.064094	328.0808861	409.524068	125.8218286	146.0597358	237.0256416	358.8896827	169.6357353	264.262709	-1.007848962	0.006332736	0.046885858	Down	K02529 LacI family transcriptional regulator |rbsR; ribose transcriptional repressor RbsR	K02529 lacI, galR; LacI family transcriptional regulator	-
NWMN_1260	1723.832678	2787.529599	2267.516959	1331.913928	1504.020523	551.1386499	2259.626412	1129.024367	1694.325389	-0.903438979	0.050999353	0.226249937	Not DEGs	K03282 large conductance mechanosensitive channel |mskL; large conductance mechanosensitive channel protein	K03282 mscL; large conductance mechanosensitive channel	-
NWMN_0350	154.8906429	155.1629602	97.03939873	17.97454694	130.2694941	474.7717259	135.6976673	207.6719223	171.6847948	0.433433046	0.542475676	0.740279307	Not DEGs	K01760 cystathionine beta-lyase [EC:4.4.1.8] |trans-sulfuration enzyme family protein	K01760 metC; cystathionine beta-lyase [EC:4.4.1.8]	sae00270 Cysteine and methionine metabolism - Staphylococcus aureus subsp. aureus Newman sae00450 Selenocompound metabolism - Staphylococcus aureus subsp. aureus Newman sae01100 Metabolic pathways - Staphylococcus aureus subsp. aureus Newman sae01110 Biosynthesis of secondary metabolites - Staphylococcus aureus subsp. aureus Newman sae01230 Biosynthesis of amino acids - Staphylococcus aureus subs…
NWMN_1206	279.7278775	254.7451586	253.7268682	436.7814906	452.6535956	299.7041547	262.7333015	396.379747	329.5565242	0.567057727	0.057997931	0.245666875	Not DEGs	K02443 glycerol uptake operon antiterminator |glpP; glycerol uptake operon antiterminator regulatory protein	K02443 glpP; glycerol uptake operon antiterminator	-
NWMN_0404	225.0152624	226.9547777	108.612905	32.35418449	146.0597358	1015.824178	186.8609817	398.0793662	292.4701739	0.724594361	0.324061943	0.589633444	Not DEGs	lpl2nm; staphylococcal tandem lipoprotein	-	-
NWMN_2552	68.58341901	48.63316664	52.52591307	16.17709225	39.47560427	228.3803294	56.58083291	94.67767532	75.62925411	0.542428896	0.436861331	0.66150416	Not DEGs	K03076 preprotein translocase subunit SecY |conserved hypothetical protein	K03076 secY; preprotein translocase subunit SecY	sae02024 Quorum sensing - Staphylococcus aureus subsp. aureus Newman sae03060 Protein export - Staphylococcus aureus subsp. aureus Newman sae03070 Bacterial secretion system - Staphylococcus aureus subsp. aureus Newman
NWMN_0479	4125.022943	4349.966572	4809.23699	4470.269824	3987.036031	1610.189389	4428.075502	3355.831748	3891.953625	-0.364289049	0.413592588	0.645030179	Not DEGs	K04567 lysyl-tRNA synthetase, class II [EC:6.1.1.6] |lysS; lysyl-tRNA synthetase, class-2	K04567 KARS, lysS; lysyl-tRNA synthetase, class II [EC:6.1.1.6]	sae00970 Aminoacyl-tRNA biosynthesis - Staphylococcus aureus subsp. aureus Newman
NWMN_0322	68.58341901	60.21249203	71.22157705	77.29055184	85.53047592	253.5958232	66.67249603	138.805617	102.7390565	0.924331503	0.081210886	0.308315046	Not DEGs	K03475 PTS system, ascorbate-specific IIC component |ascorbate-specific PTS system enzyme IIC	K03475 PTS-Ula-EIIC, ulaA, sgaT; PTS system, ascorbate-specific IIC component	sae00053 Ascorbate and aldarate metabolism - Staphylococcus aureus subsp. aureus Newman sae01100 Metabolic pathways - Staphylococcus aureus subsp. aureus Newman sae01120 Microbial metabolism in diverse environments - Staphylococcus aureus subsp. aureus Newman sae02060 Phosphotransferase system (PTS) - Staphylococcus aureus subsp. aureus Newman
NWMN_1730	2113.756386	2368.35802	3227.22771	1419.989208	984.2583998	260.80025	2569.780705	888.349286	1729.064996	-1.292196865	0.022435219	0.127150464	Not DEGs	conserved hypothetical protein	-	-
NWMN_1549	2304.094639	1618.017735	2463.376296	7871.054105	5958.184538	392.6412604	2128.496223	4740.626634	3434.561429	0.843689942	0.221253558	0.500719688	Not DEGs	K02888 large subunit ribosomal protein L21 |rplU; 50S ribosomal protein L21	K02888 RP-L21, MRPL21, rplU; large subunit ribosomal protein L21	sae03010 Ribosome - Staphylococcus aureus subsp. aureus Newman
NWMN_2232	568.7029576	558.1234838	275.0933413	231.8716555	514.498709	2485.527245	467.3065943	1077.299203	772.3028987	0.900493033	0.182774723	0.462252854	Not DEGs	K01712 urocanate hydratase [EC:4.2.1.49] |hutU; urocanate hydratase	K01712 hutU, UROC1; urocanate hydratase [EC:4.2.1.49]	sae00340 Histidine metabolism - Staphylococcus aureus subsp. aureus Newman sae01100 Metabolic pathways - Staphylococcus aureus subsp. aureus Newman
NWMN_0688	1872.558519	2146.034972	2313.810984	1727.353961	1665.8705	2151.962284	2110.801492	1848.395582	1979.598537	-0.185506563	0.4673703	0.687851219	Not DEGs	K15738 ABC transport system&#160;ATP-binding/permease protein |ABC transporter, ATP-binding protein	K15738 uup; ABC transport system&#160;ATP-binding/permease protein	-
NWMN_2154	370.6587027	362.0469072	466.5013297	709.9946041	486.865786	51.15143025	399.7356465	416.0039401	407.8697933	0.042485821	0.948866398	0.973944756	Not DEGs	conserved hypothetical protein	-	-
NWMN_1576	2453.59108	2258.740406	3890.478646	2588.334759	1959.305825	1168.558026	2867.603377	1905.399537	2386.501457	-0.541368215	0.207049495	0.485163455	Not DEGs	K01868 threonyl-tRNA synthetase [EC:6.1.1.3] |thrS; threonyl-tRNA synthetase	K01868 TARS, thrS; threonyl-tRNA synthetase [EC:6.1.1.3]	sae00970 Aminoacyl-tRNA biosynthesis - Staphylococcus aureus subsp. aureus Newman
NWMN_1927	166.4496461	145.8994999	127.308569	50.32873143	114.4792524	584.9994559	146.5525717	249.9358132	198.2441925	0.578963902	0.391275763	0.628441397	Not DEGs	K11038 leukocidin/hemolysin toxin family protein |lukF; leukocidin/hemolysin toxin family F subunit	K11038 hlg, luk; leukocidin/hemolysin toxin family protein	sae05150 Staphylococcus aureus infection - Staphylococcus aureus subsp. aureus Newman
NWMN_2612	534.025948	511.8061823	529.7104793	537.4389535	651.3474704	1228.354769	525.1808699	805.7137309	665.4473004	0.573712341	0.158720648	0.442737911	Not DEGs	K03650 tRNA modification GTPase [EC:3.6.-.-] |trmE; tRNA modification GTPase TrmE	K03650 mnmE, trmE, MSS1; tRNA modification GTPase [EC:3.6.-.-]	-
NWMN_0019	1394.786387	1326.99069	1841.077767	1179.130279	969.7840115	424.3407383	1520.951614	857.7516764	1189.351645	-0.750600528	0.096975291	0.341320037	Not DEGs	conserved hypothetical protein	-	-
NWMN_1797	0.770600214	0.771955026	0	0	0	0.72044268	0.51418508	0.24014756	0.37716632	-0.149142622	0.800303317	0.894810015	Not DEGs	conserved hypothetical protein	-	-
NWMN_0426	571.7853585	587.4577748	394.3894829	89.8727347	368.4389732	1182.246437	517.8775387	546.8527151	532.3651269	0.060822801	0.927258208	0.960895174	Not DEGs	K02071 D-methionine transport system ATP-binding protein |ABC transporter, ATP-binding protein	K02071 metN; D-methionine transport system ATP-binding protein	sae02010 ABC transporters - Staphylococcus aureus subsp. aureus Newman
NWMN_0709	691.2283916	744.1646451	608.054214	783.6902465	769.7742832	841.4770498	681.1490836	798.3138599	739.7314717	0.224545452	0.31617232	0.583797526	Not DEGs	conserved hypothetical protein	-	-
NWMN_1318	5.394201495	6.947595234	6.231887992	0	6.579267378	83.57135084	6.19122824	30.05020607	18.12071716	1.163056405	0.134587408	0.412467748	Not DEGs	truncated transposase for IS1272	-	-
NWMN_0483	1307.708562	1380.255587	1685.280567	1561.988129	1404.015659	536.7297963	1457.748239	1167.577861	1312.66305	-0.289786649	0.530772388	0.733605477	Not DEGs	K11535 nucleoside transport protein |nupC; pyrimidine nucleoside transport protein	K11535 nupC; nucleoside transport protein	-
NWMN_1382	17743.06992	25318.58094	29504.42856	18738.46518	18933.81566	178.6697846	24188.69314	12616.98354	18402.83834	-0.585089084	0.43743045	0.66150416	Not DEGs	K03530 DNA-binding protein HU-beta |DNA-binding protein HU	K03530 hupB; DNA-binding protein HU-beta	-
NWMN_1496	600.2975664	497.9109918	598.2612472	1339.103747	1282.957139	320.5969924	565.4899351	980.8859594	773.1879473	0.685185344	0.1995296	0.478426744	Not DEGs	K00969 nicotinate-nucleotide adenylyltransferase [EC:2.7.7.18] |nicotinate (nicotinamide) nucleotide adenylyltransferase	K00969 nadD; nicotinate-nucleotide adenylyltransferase [EC:2.7.7.18]	sae00760 Nicotinate and nicotinamide metabolism - Staphylococcus aureus subsp. aureus Newman sae01100 Metabolic pathways - Staphylococcus aureus subsp. aureus Newman
NWMN_0366	3050.035645	3347.968948	3290.43686	479.9204033	576.3438223	494.2236782	3229.480484	516.8293013	1873.154893	-2.589426574	5.19E-32	2.46E-29	Down	conserved hypothetical protein	-	-
NWMN_1134	8814.895843	12284.12033	10953.87855	6664.962005	8903.064616	398.4048018	10684.29824	5322.143808	8003.221024	-0.728715366	0.293977749	0.566100436	Not DEGs	K02902 large subunit ribosomal protein L28 |rpmB; 50S ribosomal protein L28	K02902 RP-L28, MRPL28, rpmB; large subunit ribosomal protein L28	sae03010 Ribosome - Staphylococcus aureus subsp. aureus Newman
NWMN_1037	0.770600214	0	0	1.797454694	1.315853476	1.440885359	0.256866738	1.51806451	0.887465624	0.783750572	0.28706662	0.56120932	Not DEGs	conserved hypothetical protein	-	-
NWMN_2514	951.6912638	1798.655211	1598.924405	104.2523722	90.79388982	327.8014192	1449.75696	174.2825604	812.0197601	-2.59225959	2.89E-06	8.46E-05	Down	K04068 anaerobic ribonucleoside-triphosphate reductase activating protein [EC:1.97.1.4] |nrdG; anaerobic ribonucleotide reductase, small subunit	K04068 nrdG; anaerobic ribonucleoside-triphosphate reductase activating protein [EC:1.97.1.4]	-
NWMN_0127	61.64801709	67.16008726	69.44103762	21.56945633	23.68536256	88.6144496	66.08304732	44.62308949	55.35306841	-0.451440737	0.437071188	0.66150416	Not DEGs	K00620 glutamate N-acetyltransferase / amino-acid N-acetyltransferase [EC:2.3.1.35 2.3.1.1] |argJ; arginine biosynthesis bifunctional protein	K00620 argJ; glutamate N-acetyltransferase / amino-acid N-acetyltransferase [EC:2.3.1.35 2.3.1.1]	sae00220 Arginine biosynthesis - Staphylococcus aureus subsp. aureus Newman sae01100 Metabolic pathways - Staphylococcus aureus subsp. aureus Newman sae01110 Biosynthesis of secondary metabolites - Staphylococcus aureus subsp. aureus Newman sae01130 Biosynthesis of antibiotics - Staphylococcus aureus subsp. aureus Newman sae01210 2-Oxocarboxylic acid metabolism - Staphylococcus aureus subsp. aure…
NWMN_2289	50.8596141	52.49294177	32.04970967	17.97454694	39.47560427	204.605721	45.13408851	87.35195741	66.24302296	0.707626778	0.302641171	0.57124442	Not DEGs	conserved hypothetical protein	-	-
NWMN_1722	697.3931933	772.726981	625.8596083	618.3244147	543.4474854	960.350092	698.6599275	707.3739974	703.0169625	0.018742659	0.956491973	0.978380606	Not DEGs	K07002 uncharacterized protein |conserved hypothetical protein	K07002 K07002; uncharacterized protein	-
NWMN_1574	2018.97256	1644.264205	2827.496609	6830.327837	4854.183472	363.8235532	2163.577791	4016.111621	3089.844706	0.655343644	0.339867978	0.597733659	Not DEGs	K02520 translation initiation factor IF-3 |infC; translation initiation factor IF-3	K02520 infC, MTIF3; translation initiation factor IF-3	-
NWMN_1187	1155.12972	1217.373076	1377.247246	965.2331706	810.565741	231.2621002	1249.916681	669.0203373	959.468509	-0.785602969	0.133480163	0.410135545	Not DEGs	conserved hypothetical protein	-	-
NWMN_0107	366.0351015	288.7111797	211.8841917	73.69564245	234.2219187	868.8538717	288.8768243	392.2571443	340.5669843	0.33633472	0.613746494	0.785027681	Not DEGs	K13012 O-antigen biosynthesis protein WbqP |capM; capsular polysaccharide biosynthesis protein CapM	K13012 wbqP; O-antigen biosynthesis protein WbqP	-
NWMN_0827	722.0524001	673.9167377	832.4021817	1756.113236	1457.965651	1061.93251	742.7904399	1425.337132	1084.063786	0.899079097	0.004278289	0.034240767	Not DEGs	K00819 ornithine--oxo-acid transaminase [EC:2.6.1.13] |ornithine-oxo-acid transaminase	K00819 rocD, OAT; ornithine--oxo-acid transaminase [EC:2.6.1.13]	sae00330 Arginine and proline metabolism - Staphylococcus aureus subsp. aureus Newman sae01100 Metabolic pathways - Staphylococcus aureus subsp. aureus Newman sae01110 Biosynthesis of secondary metabolites - Staphylococcus aureus subsp. aureus Newman sae01130 Biosynthesis of antibiotics - Staphylococcus aureus subsp. aureus Newman
NWMN_1489	282.8102784	284.0794496	245.7144408	323.5418449	385.5450684	850.122362	270.8680563	519.7364251	395.3022407	0.85459674	0.059498783	0.247719888	Not DEGs	K02340 DNA polymerase III subunit delta [EC:2.7.7.7] |holA; DNA polymerase III, delta subunit	K02340 DPO3D1, holA; DNA polymerase III subunit delta [EC:2.7.7.7]	sae00230 Purine metabolism - Staphylococcus aureus subsp. aureus Newman sae00240 Pyrimidine metabolism - Staphylococcus aureus subsp. aureus Newman sae01100 Metabolic pathways - Staphylococcus aureus subsp. aureus Newman sae03030 DNA replication - Staphylococcus aureus subsp. aureus Newman sae03430 Mismatch repair - Staphylococcus aureus subsp. aureus Newman sae03440 Homologous recombination - St…
NWMN_0672	1088.087502	1296.112489	1187.619797	877.1578906	732.9303859	865.9721009	1190.606596	825.3534592	1007.980028	-0.516545178	0.026219818	0.14378414	Not DEGs	aldo/keto reductase family protein	-	-
NWMN_0196	105.5722293	111.1615237	102.381017	41.34145796	59.2134064	143.3680932	106.37159	81.30765254	93.83962127	-0.325696346	0.525421685	0.730043385	Not DEGs	K05338 holin-like protein |lrgA; murein hydrolase regulator LrgA	K05338 lrgA; holin-like protein	sae02020 Two-component system - Staphylococcus aureus subsp. aureus Newman
NWMN_0862	89.38962478	104.2139285	43.62321594	14.37963755	67.10852726	583.5585705	79.07558974	221.6822451	150.3789174	0.945908693	0.205988508	0.483899159	Not DEGs	K02031 peptide/nickel transport system ATP-binding protein |appF; conserved hypothetical protein	K02031 ABC.PE.A; peptide/nickel transport system ATP-binding protein	sae02024 Quorum sensing - Staphylococcus aureus subsp. aureus Newman
NWMN_2504	11017.27125	10520.20309	15114.10892	11007.61255	9097.810931	658.4846092	12217.19442	6921.302695	9569.248559	-0.609389483	0.369675598	0.613714231	Not DEGs	K00116 malate dehydrogenase (quinone) [EC:1.1.5.4] |malate:quinone oxidoreductase 2	K00116 mqo; malate dehydrogenase (quinone) [EC:1.1.5.4]	sae00020 Citrate cycle (TCA cycle) - Staphylococcus aureus subsp. aureus Newman sae00620 Pyruvate metabolism - Staphylococcus aureus subsp. aureus Newman sae01100 Metabolic pathways - Staphylococcus aureus subsp. aureus Newman sae01110 Biosynthesis of secondary metabolites - Staphylococcus aureus subsp. aureus Newman sae01120 Microbial metabolism in diverse environments - Staphylococcus aureus su…
NWMN_0459	1760.821488	1610.298184	2371.678516	1011.966993	1122.423015	1064.093838	1914.266063	1066.161282	1490.213672	-0.81611903	0.003371124	0.028727315	Not DEGs	K09685 purine operon repressor |purR; pur operon repressor	K09685 purR; purine operon repressor	-
NWMN_1379	1082.6933	976.5231079	1390.601292	1473.912849	1197.426663	272.3273329	1149.939233	981.2222816	1065.580757	-0.193473566	0.73333884	0.857069418	Not DEGs	K00805 heptaprenyl diphosphate synthase [EC:2.5.1.30] |hepT; heptaprenyl diphosphate synthase component II	K00805 hepST; heptaprenyl diphosphate synthase [EC:2.5.1.30]	sae00900 Terpenoid backbone biosynthesis - Staphylococcus aureus subsp. aureus Newman sae01110 Biosynthesis of secondary metabolites - Staphylococcus aureus subsp. aureus Newman
NWMN_0136	219.6210609	160.5666454	175.3831335	98.86000816	161.8499775	827.7886389	185.1902799	362.8328749	274.0115774	0.75028853	0.250926103	0.533101062	Not DEGs	K02809 PTS system, sucrose-specific IIB component [EC:2.7.1.211] K02810 PTS system, sucrose-specific IIC component |sucrose-specific PTS transporter IIBC component protein	K02809 PTS-Scr-EIIB, scrA, sacP, sacX, ptsS; PTS system, sucrose-specific IIB component [EC:2.7.1.211] K02810 PTS-Scr-EIIC, scrA, sacP, sacX, ptsS; PTS system, sucrose-specific IIC component	sae00500 Starch and sucrose metabolism - Staphylococcus aureus subsp. aureus Newman sae02060 Phosphotransferase system (PTS) - Staphylococcus aureus subsp. aureus Newman
NWMN_2132	7005.526542	5094.131217	7553.048246	14165.74044	15288.90153	231.2621002	6550.902001	9895.301359	8223.10168	0.387345234	0.601335824	0.777694502	Not DEGs	K03076 preprotein translocase subunit SecY |secY; preprotein translocase SecY subunit	K03076 secY; preprotein translocase subunit SecY	sae02024 Quorum sensing - Staphylococcus aureus subsp. aureus Newman sae03060 Protein export - Staphylococcus aureus subsp. aureus Newman sae03070 Bacterial secretion system - Staphylococcus aureus subsp. aureus Newman
NWMN_0115	720.5111997	1205.793751	689.9590277	170.7581959	282.9084973	329.2423046	872.0879927	260.9696659	566.5288293	-1.602135558	0.000117314	0.001916666	Down	conserved hypothetical protein	-	-
NWMN_1532	1027.980685	815.1845075	1040.725295	1752.518327	1317.169329	1332.818957	961.296829	1467.502204	1214.399517	0.589384626	0.034246592	0.173726289	Not DEGs	K01876 aspartyl-tRNA synthetase [EC:6.1.1.12] |aspS; aspartyl-tRNA synthetase	K01876 DARS, aspS; aspartyl-tRNA synthetase [EC:6.1.1.12]	sae00970 Aminoacyl-tRNA biosynthesis - Staphylococcus aureus subsp. aureus Newman
NWMN_0651	3733.558035	4065.887122	3870.892713	1585.35504	1421.121754	582.8381278	3890.112623	1196.438307	2543.275465	-1.553104017	0.000409898	0.005364911	Down	conserved hypothetical protein	-	-
NWMN_0143	140.2492389	155.9349153	84.57562274	41.34145796	93.42559677	533.1275829	126.9199256	222.6315459	174.7757358	0.593048504	0.391548967	0.628441397	Not DEGs	K02031 peptide/nickel transport system ATP-binding protein K02032 peptide/nickel transport system ATP-binding protein |oligopeptide ABC transporter, ATP-binding protein	K02031 ABC.PE.A; peptide/nickel transport system ATP-binding protein K02032 ABC.PE.A1; peptide/nickel transport system ATP-binding protein	sae02024 Quorum sensing - Staphylococcus aureus subsp. aureus Newman
NWMN_2440	94.01322606	78.73941265	78.34373475	280.4029322	214.4841165	59.79674241	83.69879115	184.8945971	134.2966941	0.970094666	0.078094232	0.299846411	Not DEGs	K06518 holin-like protein |cidA; holin-like protein CidA	K06518 cidA; holin-like protein	-
NWMN_0244	442.3245226	462.4010606	240.3728225	95.26509878	284.2243507	1939.431694	381.6994686	772.9737144	577.3365915	0.705888913	0.325043318	0.590737423	Not DEGs	conserved hypothetical protein	-	-
NWMN_1787	168.7614468	152.8470952	180.7247518	109.6447363	105.2682781	251.4344952	167.4444312	155.4491699	161.4468005	-0.089244065	0.843020246	0.914848815	Not DEGs	conserved hypothetical protein	-	-
NWMN_1689	1662.184661	1395.694687	2053.852228	2462.512931	1831.668038	724.7653357	1703.910525	1672.982101	1688.446313	-0.024114759	0.960706435	0.979470726	Not DEGs	conserved hypothetical protein	-	-
NWMN_2294	298.2222827	338.1163014	458.4889022	145.5938302	103.9524246	511.5143025	364.9424954	253.6868524	309.3146739	-0.431075347	0.46238595	0.683338937	Not DEGs	K00374 nitrate reductase gamma subunit [EC:1.7.5.1 1.7.99.4] |narI; respiratory nitrate reductase, gamma subunit	K00374 narI, narV; nitrate reductase gamma subunit [EC:1.7.5.1 1.7.99.4]	sae00910 Nitrogen metabolism - Staphylococcus aureus subsp. aureus Newman sae01120 Microbial metabolism in diverse environments - Staphylococcus aureus subsp. aureus Newman sae02020 Two-component system - Staphylococcus aureus subsp. aureus Newman
NWMN_1906	0.770600214	0	0	0	0	0	0.256866738	0	0.128433369	-0.242402659	0.592994178	0.771869895	Not DEGs	conserved hypothetical protein	-	-
NWMN_0099	592.5915642	671.6008726	292.8987356	64.70836898	448.7060352	2802.522024	519.0303908	1105.312143	812.1712667	0.70928446	0.338725982	0.597707729	Not DEGs	K17716 UDP-glucose 4-epimerase [EC:5.1.3.2] |capE; capsular polysaccharide biosynthesis protein CapE	K17716 capD; UDP-glucose 4-epimerase [EC:5.1.3.2]	sae00052 Galactose metabolism - Staphylococcus aureus subsp. aureus Newman sae00520 Amino sugar and nucleotide sugar metabolism - Staphylococcus aureus subsp. aureus Newman sae01100 Metabolic pathways - Staphylococcus aureus subsp. aureus Newman
NWMN_0035	266.6276739	248.5695184	137.1015358	140.2014661	264.4865486	672.8934628	217.4329094	359.1938258	288.3133676	0.60661499	0.294347217	0.566100436	Not DEGs	LysR family regulatory protein	-	-
NWMN_2126	5046.660799	3740.122101	6569.300213	10389.28813	10053.12055	1159.192272	5118.694371	7200.533652	6159.614012	0.386422482	0.545360392	0.741450508	Not DEGs	K03040 DNA-directed RNA polymerase subunit alpha [EC:2.7.7.6] |rpoA; DNA-directed RNA polymerase alpha chain	K03040 rpoA; DNA-directed RNA polymerase subunit alpha [EC:2.7.7.6]	sae00230 Purine metabolism - Staphylococcus aureus subsp. aureus Newman sae00240 Pyrimidine metabolism - Staphylococcus aureus subsp. aureus Newman sae01100 Metabolic pathways - Staphylococcus aureus subsp. aureus Newman sae03020 RNA polymerase - Staphylococcus aureus subsp. aureus Newman
NWMN_1171	354.4760982	369.7664575	429.1100017	1238.446284	961.8888907	469.7286271	384.4508525	890.0212673	637.2360599	1.108213488	0.010104673	0.068985507	Not DEGs	K00981 phosphatidate cytidylyltransferase [EC:2.7.7.41] |cdsA; phosphatidate cytidylyltransferase	K00981 E2.7.7.41, CDS1, CDS2, cdsA; phosphatidate cytidylyltransferase [EC:2.7.7.41]	sae00564 Glycerophospholipid metabolism - Staphylococcus aureus subsp. aureus Newman sae01100 Metabolic pathways - Staphylococcus aureus subsp. aureus Newman sae01110 Biosynthesis of secondary metabolites - Staphylococcus aureus subsp. aureus Newman
NWMN_0700	10052.47979	12885.47329	13404.79107	4200.65162	3813.343372	1064.093838	12114.24805	3026.02961	7570.13883	-1.742425988	0.000838631	0.009784945	Down	K00525 ribonucleoside-diphosphate reductase alpha chain [EC:1.17.4.1] |nrdE; ribonucleotide-diphosphate reductase alpha chain	K00525 E1.17.4.1A, nrdA, nrdE; ribonucleoside-diphosphate reductase alpha chain [EC:1.17.4.1]	sae00230 Purine metabolism - Staphylococcus aureus subsp. aureus Newman sae00240 Pyrimidine metabolism - Staphylococcus aureus subsp. aureus Newman sae01100 Metabolic pathways - Staphylococcus aureus subsp. aureus Newman
NWMN_2012	1989.689751	1325.44678	2396.606068	3530.201019	2138.261898	139.0454372	1903.9142	1935.836118	1919.875159	0.016901112	0.980813602	0.989164505	Not DEGs	K02110 F-type H+-transporting ATPase subunit c |atpE; ATP synthase subunit c	K02110 ATPF0C, atpE; F-type H+-transporting ATPase subunit c	sae00190 Oxidative phosphorylation - Staphylococcus aureus subsp. aureus Newman sae01100 Metabolic pathways - Staphylococcus aureus subsp. aureus Newman
NWMN_1124	888.5020463	975.7511529	896.5016011	670.4506008	501.3401742	446.6744614	920.2516001	539.4884121	729.8700061	-0.747047694	0.008301037	0.059232399	Not DEGs	conserved hypothetical protein	-	-
NWMN_1751	318.2578882	341.9760765	380.1451675	688.4251478	464.4962769	332.1240753	346.7930441	495.0151667	420.9041054	0.478725491	0.201168191	0.479281678	Not DEGs	K07035 uncharacterized protein |phosphotransferase system, EIIC	K07035 K07035; uncharacterized protein	-
NWMN_0660	1014.880481	1161.020359	1555.301189	674.0455102	648.7157635	418.5771969	1243.73401	580.4461569	912.0900833	-1.04164247	0.003092533	0.026935411	Down	K01669 deoxyribodipyrimidine photo-lyase [EC:4.1.99.3] |conserved hypothetical protein	K01669 phrB; deoxyribodipyrimidine photo-lyase [EC:4.1.99.3]	-
NWMN_1339	162.5966451	148.98732	240.3728225	323.5418449	231.5902117	80.68958012	183.9855959	211.9405456	197.9630707	0.172192923	0.746391366	0.863801244	Not DEGs	conserved hypothetical protein	-	-
NWMN_2093	169.532047	186.8131163	143.3334238	46.73382204	111.8475454	588.6016693	166.559529	249.0610122	207.8102706	0.4332582	0.524685257	0.729876321	Not DEGs	K01220 6-phospho-beta-galactosidase [EC:3.2.1.85] |lacG; 6-phospho-beta-galactosidase	K01220 E3.2.1.85, lacG; 6-phospho-beta-galactosidase [EC:3.2.1.85]	sae00052 Galactose metabolism - Staphylococcus aureus subsp. aureus Newman sae01100 Metabolic pathways - Staphylococcus aureus subsp. aureus Newman
NWMN_2286	1256.848948	1572.472388	1578.448201	551.818591	731.6145325	407.050114	1469.256513	563.4944125	1016.375463	-1.314150804	0.000113436	0.001870327	Down	MarR family regulatory protein	-	-
NWMN_1946	10057.87399	10142.71709	12506.50893	3753.085401	6047.662574	309.7903522	10902.36667	3370.179442	7136.273055	-1.2492533	0.067473555	0.269996464	Not DEGs	K07707 two-component system, AgrA family, response regulator AgrA |agrA; staphylococcal accessory gene regulator A	K07707 agrA, blpR, fsrA; two-component system, AgrA family, response regulator AgrA	sae02020 Two-component system - Staphylococcus aureus subsp. aureus Newman sae02024 Quorum sensing - Staphylococcus aureus subsp. aureus Newman
NWMN_1776	238.115466	191.4448465	152.2361209	86.27782531	234.2219187	672.8934628	193.9321445	331.1310689	262.5316067	0.620233288	0.318612222	0.586474245	Not DEGs	conserved hypothetical protein	-	-
NWMN_1389	8216.139477	8562.525149	9770.710101	11476.74822	8641.209775	871.0151997	8849.791576	6996.324398	7923.057987	-0.260278683	0.69207129	0.82887608	Not DEGs	ebpS; elastin binding protein	-	-
NWMN_0017	2092.95018	2240.213486	2699.29777	1578.165221	1498.757109	497.105449	2344.153812	1191.342593	1767.748202	-0.871219789	0.071846568	0.281795562	Not DEGs	K07668 two-component system, OmpR family, response regulator VicR |vicR; response regulator protein	K07668 vicR; two-component system, OmpR family, response regulator VicR	sae02020 Two-component system - Staphylococcus aureus subsp. aureus Newman
NWMN_0496	242.7390673	185.2692062	283.9960385	370.2756669	517.1304159	282.4135304	237.3347707	389.9398711	313.6373209	0.670815277	0.073846771	0.287735198	Not DEGs	K03091 RNA polymerase sporulation-specific sigma factor |conserved hypothetical protein	K03091 SIG3.4; RNA polymerase sporulation-specific sigma factor	-
NWMN_2249	283.5808786	287.1672697	269.7517231	925.6891674	677.66454	208.2079344	280.1666238	603.8538806	442.0102522	0.957965948	0.070344819	0.277282656	Not DEGs	K07107 acyl-CoA thioester hydrolase [EC:3.1.2.-] |conserved hypothetical protein	K07107 ybgC; acyl-CoA thioester hydrolase [EC:3.1.2.-]	-
NWMN_2042	1197.512732	1262.146468	1231.243013	1414.596844	1022.418151	639.7530995	1230.300738	1025.589365	1127.945051	-0.247382193	0.514388015	0.723195969	Not DEGs	K03784 purine-nucleoside phosphorylase [EC:2.4.2.1] |deoD; purine nucleoside phosphorylase	K03784 deoD; purine-nucleoside phosphorylase [EC:2.4.2.1]	sae00230 Purine metabolism - Staphylococcus aureus subsp. aureus Newman sae00240 Pyrimidine metabolism - Staphylococcus aureus subsp. aureus Newman sae00760 Nicotinate and nicotinamide metabolism - Staphylococcus aureus subsp. aureus Newman sae01100 Metabolic pathways - Staphylococcus aureus subsp. aureus Newman sae01110 Biosynthesis of secondary metabolites - Staphylococcus aureus subsp. aureus …
NWMN_1980	90.9308252	89.54678302	53.41618279	48.53127674	101.3207176	275.9295463	77.964597	141.9271802	109.9458886	0.713741445	0.233567903	0.516085837	Not DEGs	K01548 K+-transporting ATPase ATPase C chain [EC:3.6.3.12] |kdpC; potassium-transporting ATPase, C	K01548 kdpC; K+-transporting ATPase ATPase C chain [EC:3.6.3.12]	sae02020 Two-component system - Staphylococcus aureus subsp. aureus Newman
NWMN_1184	5684.717776	5645.307105	7899.363164	5575.70446	4756.810314	1167.837584	6409.796015	3833.450786	5121.623401	-0.632206567	0.252158639	0.534314683	Not DEGs	K12574 ribonuclease J [EC:3.1.-.-] |RNA-metabolising metallo-beta-lactamase	K12574 rnj; ribonuclease J [EC:3.1.-.-]	sae03018 RNA degradation - Staphylococcus aureus subsp. aureus Newman
NWMN_0387	221.1622613	217.6913173	243.0436317	226.4792914	238.1694791	437.3087065	227.2990701	300.6524924	263.9757812	0.382514318	0.316665508	0.584060085	Not DEGs	conserved hypothetical protein	-	-
NWMN_0804	1199.053932	1157.160584	1180.49764	2378.03256	1975.096067	133.2818957	1178.904052	1495.470174	1337.187113	0.25402088	0.709261462	0.840961162	Not DEGs	K03739 membrane protein involved in D-alanine export |dltB; D-alanine lipoteichoic acid and wall teichoic acid esterification protein	K03739 dltB; membrane protein involved in D-alanine export	sae01503 Cationic antimicrobial peptide (CAMP) resistance - Staphylococcus aureus subsp. aureus Newman sae02020 Two-component system - Staphylococcus aureus subsp. aureus Newman sae05150 Staphylococcus aureus infection - Staphylococcus aureus subsp. aureus Newman
NWMN_2525	273.5630758	239.3060581	225.2382374	307.3647527	300.0145924	311.9516803	246.0357904	306.4436751	276.2397328	0.309118992	0.192006843	0.471361876	Not DEGs	hypothetical protein	-	-
NWMN_0514	613.39777	649.2141769	365.0105824	292.9851151	543.4474854	2298.212148	542.5408431	1044.881583	793.711213	0.739272899	0.250304923	0.532769417	Not DEGs	K00853 L-ribulokinase [EC:2.7.1.16] |araB; L-ribulokinase	K00853 araB; L-ribulokinase [EC:2.7.1.16]	sae00040 Pentose and glucuronate interconversions - Staphylococcus aureus subsp. aureus Newman sae01100 Metabolic pathways - Staphylococcus aureus subsp. aureus Newman
NWMN_1828	64.73041794	61.75640208	44.51348566	48.53127674	53.9499925	151.2929627	57.00010189	84.59141065	70.79575627	0.503901344	0.344252411	0.599381997	Not DEGs	conserved hypothetical protein	-	-
NWMN_1647	715.1169982	876.9409096	889.3794434	1135.991367	842.1462244	514.3960733	827.1457837	830.8445547	828.9951692	0.004304256	0.991170703	0.994058031	Not DEGs	polysaccharide biosynthesis protein	-	-
NWMN_1168	1221.401339	1079.193126	1190.290606	1723.759051	1293.483967	1605.14629	1163.628357	1540.796436	1352.212397	0.394363768	0.110610413	0.369108735	Not DEGs	K09903 uridylate kinase [EC:2.7.4.22] |pyrH; uridylate kinase	K09903 pyrH; uridylate kinase [EC:2.7.4.22]	sae00240 Pyrimidine metabolism - Staphylococcus aureus subsp. aureus Newman sae01100 Metabolic pathways - Staphylococcus aureus subsp. aureus Newman
NWMN_1415	316.7166878	256.2890686	264.4101048	337.9214825	406.598724	961.0705346	279.1386204	568.530247	423.8344337	0.921656983	0.052412709	0.229511473	Not DEGs	marR; maltose operon repressor	-	-
NWMN_1948	1859.458315	1781.6722	2231.906171	2200.084545	1665.8705	790.3256196	1957.678895	1552.093555	1754.886225	-0.306195685	0.487572993	0.703447271	Not DEGs	K01193 beta-fructofuranosidase [EC:3.2.1.26] |scrB; sucrose-6-phosphate hydrolase	K01193 INV, sacA; beta-fructofuranosidase [EC:3.2.1.26]	sae00052 Galactose metabolism - Staphylococcus aureus subsp. aureus Newman sae00500 Starch and sucrose metabolism - Staphylococcus aureus subsp. aureus Newman sae01100 Metabolic pathways - Staphylococcus aureus subsp. aureus Newman
NWMN_0771	123.2960342	152.0751401	146.8945027	125.8218286	97.3731572	216.8532466	140.7552257	146.6827441	143.7189849	0.062451574	0.879998271	0.936530056	Not DEGs	OsmC-like protein	-	-
NWMN_0964	211.9150587	199.9363517	130.8696478	226.4792914	251.3280138	615.9784911	180.9070194	364.5952655	272.7511424	0.899185928	0.068379188	0.27134053	Not DEGs	conserved hypothetical protein	-	-
NWMN_1107	103.2604286	85.68700789	116.6253324	242.6563837	185.5353401	150.57252	101.8575896	192.9214146	147.3895021	0.868701802	0.011083092	0.074590471	Not DEGs	K03101 signal peptidase II [EC:3.4.23.36] |lsp; lipoprotein signal peptidase	K03101 lspA; signal peptidase II [EC:3.4.23.36]	sae03060 Protein export - Staphylococcus aureus subsp. aureus Newman
NWMN_2471	90.9308252	119.653029	89.02697131	79.08800653	76.31950159	124.6365836	99.87027518	93.34803057	96.60915287	-0.080627155	0.829533189	0.90727799	Not DEGs	TetR family regulatory protein	-	-
NWMN_2227	431.5361196	419.1715791	344.534379	418.8069437	428.9682331	808.3366866	398.4140259	552.0372878	475.2256568	0.441533384	0.255473231	0.535503358	Not DEGs	Na+/H+ antiporter family protein	-	-
NWMN_0565	4.623601281	6.947595234	8.012427418	1.797454694	1.315853476	26.65637915	6.527874645	9.923229105	8.225551875	0.391118542	0.609276934	0.782868408	Not DEGs	conserved hypothetical protein	-	-
NWMN_2243	669.6515856	634.5470314	929.4415805	194.1251069	293.4353251	570.5906023	744.5467325	352.7170114	548.631872	-0.963392251	0.041517805	0.195150158	Not DEGs	conserved hypothetical protein	-	-
NWMN_0720	119.4430331	108.0737036	46.29402508	19.77200163	67.10852726	726.9266638	91.27025394	271.2690642	181.2696591	0.989721343	0.187150811	0.465714571	Not DEGs	K02242 competence protein ComFC |conserved hypothetical protein	K02242 comFC; competence protein ComFC	-
NWMN_0009	91.70142542	126.6006243	70.33130733	26.96182041	51.31828555	250.7140525	96.21111901	109.6647195	102.9379192	0.149244135	0.823245998	0.903739467	Not DEGs	conserved hypothetical protein	-	-
NWMN_1164	2859.697393	2552.855271	3272.631465	3398.986826	3042.253236	1580.651239	2895.061376	2673.963767	2784.512572	-0.107374226	0.783001921	0.887951915	Not DEGs	K03667 ATP-dependent HslUV protease ATP-binding subunit HslU |hslU; ATP-dependent protease ATP-binding subunit	K03667 hslU; ATP-dependent HslUV protease ATP-binding subunit HslU	-
NWMN_1040	285.8926792	260.9207988	157.5777392	158.1760131	476.3389582	1391.895257	234.7970724	675.4700761	455.1335743	1.198523126	0.060261457	0.249561862	Not DEGs	isdB; iron-regulated heme-iron binding protein IsdB	-	-
NWMN_2619	149.4964414	247.0256083	145.1139632	32.35418449	284.2243507	114.5503861	180.5453377	143.7096404	162.127489	-0.258914788	0.682626577	0.823392241	Not DEGs	K20335 phenol-soluble modulin alpha 1/2 |phenol-soluble modulin alpha 1	K20335 psmA1_2; phenol-soluble modulin alpha 1/2	sae02024 Quorum sensing - Staphylococcus aureus subsp. aureus Newman
NWMN_0669	8281.640495	6112.339896	10087.64612	7845.889739	5025.244423	963.2318627	8160.54217	4611.455342	6385.998756	-0.663505228	0.281023253	0.554324802	Not DEGs	K02768 PTS system, fructose-specific IIA component [EC:2.7.1.202] K02769 PTS system, fructose-specific IIB component [EC:2.7.1.202] K02770 PTS system, fructose-specific IIC component |fruA; fructose specific permease	K02768 PTS-Fru-EIIA, fruB; PTS system, fructose-specific IIA component [EC:2.7.1.202] K02769 PTS-Fru-EIIB, fruA; PTS system, fructose-specific IIB component [EC:2.7.1.202] K02770 PTS-Fru-EIIC, fruA; PTS system, fructose-specific IIC component	sae00051 Fructose and mannose metabolism - Staphylococcus aureus subsp. aureus Newman sae01100 Metabolic pathways - Staphylococcus aureus subsp. aureus Newman sae01120 Microbial metabolism in diverse environments - Staphylococcus aureus subsp. aureus Newman sae02060 Phosphotransferase system (PTS) - Staphylococcus aureus subsp. aureus Newman
NWMN_1161	1360.879977	1189.582695	1337.185109	3262.380269	2647.497193	1245.645393	1295.882594	2385.174285	1840.528439	0.80766259	0.058072372	0.245666875	Not DEGs	K04094 methylenetetrahydrofolate--tRNA-(uracil-5-)-methyltransferase [EC:2.1.1.74] |gid; glucose inhibited division protein	K04094 trmFO, gid; methylenetetrahydrofolate--tRNA-(uracil-5-)-methyltransferase [EC:2.1.1.74]	-
NWMN_0784	139.4786387	105.7578386	113.9545233	465.5407657	434.231647	131.1205677	119.7303335	343.6309935	231.6806635	1.328792438	0.009624866	0.06609075	Not DEGs	K08974 putative membrane protein |conserved hypothetical protein	K08974 K08974; putative membrane protein	-
NWMN_1638	1322.349967	1233.584132	1630.083845	2352.868194	1788.244873	792.4869476	1395.339314	1644.533338	1519.936326	0.21361778	0.640985242	0.799502445	Not DEGs	K01261 glutamyl aminopeptidase [EC:3.4.11.7] |glutamyl-aminopeptidase	K01261 pepA; glutamyl aminopeptidase [EC:3.4.11.7]	-
NWMN_2053	502.4313393	528.7891928	389.0478646	190.5301976	298.698739	1449.530671	473.4227989	646.2532027	559.8380008	0.352771285	0.582320287	0.764382531	Not DEGs	SAP domain protein	-	-
NWMN_1061	2811.149579	1814.094311	3339.401694	5262.947344	3419.903183	573.472373	2654.881861	3085.440967	2870.161414	0.171420171	0.786177872	0.890275038	Not DEGs	K00239 succinate dehydrogenase / fumarate reductase, flavoprotein subunit [EC:1.3.5.1 1.3.5.4] |sdhA; succinate dehydrogenase flavoprotein subunit	K00239 sdhA, frdA; succinate dehydrogenase / fumarate reductase, flavoprotein subunit [EC:1.3.5.1 1.3.5.4]	sae00020 Citrate cycle (TCA cycle) - Staphylococcus aureus subsp. aureus Newman sae00190 Oxidative phosphorylation - Staphylococcus aureus subsp. aureus Newman sae00650 Butanoate metabolism - Staphylococcus aureus subsp. aureus Newman sae01100 Metabolic pathways - Staphylococcus aureus subsp. aureus Newman sae01110 Biosynthesis of secondary metabolites - Staphylococcus aureus subsp. aureus Newman…
NWMN_2350	1834.028508	2235.581755	2496.316276	722.576787	669.7694191	304.0268108	2188.64218	565.4576723	1377.049926	-1.797780473	2.09E-05	0.000457848	Down	K03929 para-nitrobenzyl esterase [EC:3.1.1.-] |para-nitrobenzyl esterase chain A	K03929 pnbA; para-nitrobenzyl esterase [EC:3.1.1.-]	-
NWMN_2015	5199.239641	4528.288183	7016.215609	3956.197781	3847.555563	1175.042011	5581.247811	2992.931785	4287.089798	-0.790640614	0.118925204	0.383833526	Not DEGs	K01791 UDP-N-acetylglucosamine 2-epimerase (non-hydrolysing) [EC:5.1.3.14] |mnaA; UDP-GlcNAc 2-epimerase	K01791 wecB; UDP-N-acetylglucosamine 2-epimerase (non-hydrolysing) [EC:5.1.3.14]	sae00520 Amino sugar and nucleotide sugar metabolism - Staphylococcus aureus subsp. aureus Newman sae01100 Metabolic pathways - Staphylococcus aureus subsp. aureus Newman
NWMN_2485	192.6500534	210.7437221	190.5177186	32.35418449	46.05487165	399.8456872	197.970498	159.4182478	178.6943729	-0.220441892	0.75283227	0.867565885	Not DEGs	conserved hypothetical protein	-	-
NWMN_1219	16.18260449	16.21105555	14.24431541	3.594909388	10.52682781	78.52825208	15.54599181	30.88332976	23.21466079	0.673703831	0.35918695	0.607795633	Not DEGs	conserved hypothetical protein	-	-
NWMN_2624	7898.652189	10540.27393	10831.02133	1781.277602	7609.58065	253.5958232	9756.649148	3214.818025	6485.733586	-1.109813059	0.121297416	0.389459366	Not DEGs	hld; delta-hemolysin	-	-
NWMN_0607	1101.187705	1199.61811	1430.663429	1804.644513	1442.175409	471.1695125	1243.823082	1239.329811	1241.576447	-0.005391753	0.991540366	0.994058031	Not DEGs	K09693 teichoic acid transport system ATP-binding protein [EC:3.6.3.40] |tagH; teichoic acid translocation ATP-binding protein	K09693 tagH; teichoic acid transport system ATP-binding protein [EC:3.6.3.40]	sae02010 ABC transporters - Staphylococcus aureus subsp. aureus Newman
NWMN_2112	36.21821004	40.91361638	24.03728225	8.98727347	15.79024171	190.9173101	33.72303622	71.89827509	52.81065566	0.719046224	NA	NA	Not DEGs	conserved hypothetical protein	-	-
NWMN_1100	803.7360228	884.6604598	1022.029631	794.4749747	973.731572	23.05416575	903.4753711	597.0869041	750.2811376	-0.407522111	0.573927499	0.759148018	Not DEGs	K02221 YggT family protein |conserved hypothetical protein	K02221 yggT; YggT family protein	-
NWMN_1090	4592.777273	4814.683497	4269.733544	5545.147731	5958.184538	196.6808515	4559.064771	3900.004373	4229.534572	-0.157901399	0.824614861	0.904403984	Not DEGs	ftsL; cell division protein	-	-
NWMN_2404	779.0768159	803.6051821	754.9487167	3386.404643	1810.614382	316.2743364	779.2102382	1837.764454	1308.487346	0.975112853	0.124790679	0.395156653	Not DEGs	transcriptional regulator MerR family protein	-	-
NWMN_1951	293.5986814	336.5723913	153.1263907	64.70836898	321.0682481	1065.534723	261.0991545	483.7704467	372.4348006	0.650518167	0.346181991	0.599381997	Not DEGs	conserved hypothetical protein	-	-
NWMN_0083	2028.219762	1753.109864	2690.395073	2608.106761	1829.036331	816.261556	2157.241566	1751.134883	1954.188225	-0.26943366	0.574682811	0.759148018	Not DEGs	K01839 phosphopentomutase [EC:5.4.2.7] |phosphopentomutase	K01839 deoB; phosphopentomutase [EC:5.4.2.7]	sae00030 Pentose phosphate pathway - Staphylococcus aureus subsp. aureus Newman sae00230 Purine metabolism - Staphylococcus aureus subsp. aureus Newman
NWMN_2342	566.391157	592.86146	507.4537365	370.2756669	347.3853176	997.8131113	555.5687845	571.8246986	563.6967415	0.039116078	0.935973714	0.966207557	Not DEGs	K00077 2-dehydropantoate 2-reductase [EC:1.1.1.169] |apbA; 2-dehydropantoate 2-reductase	K00077 panE, apbA; 2-dehydropantoate 2-reductase [EC:1.1.1.169]	sae00770 Pantothenate and CoA biosynthesis - Staphylococcus aureus subsp. aureus Newman sae01100 Metabolic pathways - Staphylococcus aureus subsp. aureus Newman sae01110 Biosynthesis of secondary metabolites - Staphylococcus aureus subsp. aureus Newman
NWMN_0876	467.7543296	559.6673939	564.4309981	1389.432478	1090.842531	452.4380028	530.6175739	977.5710042	754.094289	0.793313033	0.087264705	0.321009452	Not DEGs	K07816 putative GTP pyrophosphokinase [EC:2.7.6.5] |GTP pyrophosphokinase	K07816 E2.7.6.5X; putative GTP pyrophosphokinase [EC:2.7.6.5]	sae00230 Purine metabolism - Staphylococcus aureus subsp. aureus Newman
NWMN_2341	587.967963	548.8600235	519.9175125	1294.16738	702.665756	1028.792147	552.2484996	1008.541761	780.3951302	0.825581506	0.013985653	0.086281282	Not DEGs	NAD dependent epimerase/dehydratase family protein	-	-
NWMN_0916	177.2380491	161.3386004	239.4825528	59.3160049	67.10852726	28.09726451	192.6864008	51.50726555	122.0968332	-1.746435511	8.86E-05	0.001531343	Down	sspC; cysteine protease precursor	-	-
NWMN_0744	20138.86598	16725.94955	31400.70305	7204.198413	6120.034515	971.8771748	22755.17286	4765.370034	13760.27145	-1.808966347	0.003447091	0.029175657	Down	K15633 2,3-bisphosphoglycerate-independent phosphoglycerate mutase [EC:5.4.2.12] |pgm; 2,3-bisphosphoglycerate-independent phosphoglycerate mutase	K15633 gpmI; 2,3-bisphosphoglycerate-independent phosphoglycerate mutase [EC:5.4.2.12]	sae00010 Glycolysis / Gluconeogenesis - Staphylococcus aureus subsp. aureus Newman sae00260 Glycine, serine and threonine metabolism - Staphylococcus aureus subsp. aureus Newman sae00680 Methane metabolism - Staphylococcus aureus subsp. aureus Newman sae01100 Metabolic pathways - Staphylococcus aureus subsp. aureus Newman sae01110 Biosynthesis of secondary metabolites - Staphylococcus aureus subs…
NWMN_1502	24.65920683	30.87820104	25.81782168	7.189818776	18.42194866	198.1217369	27.11840985	74.57783478	50.84812232	0.948952317	NA	NA	Not DEGs	conserved hypothetical protein	-	-
NWMN_2117	364.493901	429.2069945	306.2527813	165.3658318	164.4816845	54.03320097	366.6512256	127.9602391	247.3057323	-1.356328095	0.005582352	0.042386511	Down	conserved hypothetical protein	-	-
NWMN_2366	89.38962478	94.9504682	47.18429479	34.15163918	85.53047592	287.4566292	77.17479592	135.7129148	106.4438553	0.636014954	0.327921427	0.592108125	Not DEGs	conserved hypothetical protein	-	-
NWMN_0738	5991.416661	7061.072623	6406.380855	2742.915863	2677.761823	2059.745621	6486.290046	2493.474436	4489.882241	-1.341948267	1.29E-07	6.26E-06	Down	conserved hypothetical protein	-	-
NWMN_1780	219.6210609	197.6204867	267.0809139	183.3403788	223.6950909	489.1805795	228.1074872	298.738683	263.4230851	0.355340857	0.443573123	0.66676696	Not DEGs	phage tape measure protein	-	-
NWMN_0589	4.623601281	6.947595234	0.890269713	0	1.315853476	15.84973895	4.153822076	5.721864143	4.937843109	0.24794657	0.749555115	0.865888442	Not DEGs	conserved hypothetical protein	-	-
NWMN_2357	582.5737615	521.8415976	421.0975743	943.6637143	707.9291699	1714.653578	508.5043111	1122.082154	815.2932325	1.048681358	0.014205637	0.08741079	Not DEGs	ferredoxin-dependent glutamate synthase	-	-
NWMN_1395	292.0574809	295.658775	383.7062463	131.2141927	302.6462994	821.3046548	323.8075008	418.3883823	371.0979415	0.307247362	0.603615488	0.778848088	Not DEGs	conserved hypothetical protein	-	-
NWMN_1627	123.2960342	138.9519047	85.46589246	84.48037061	151.3231497	350.1351423	115.9046104	195.3128875	155.608749	0.649435144	0.234654923	0.516085837	Not DEGs	K04766 acetoin utilization protein AcuA [EC:2.3.1.-] |acuA; acetoin utilization protein	K04766 acuA; acetoin utilization protein AcuA [EC:2.3.1.-]	-
NWMN_2444	88.61902456	72.56377245	56.08699193	34.15163918	75.00364811	603.7309655	72.42326298	237.6287509	155.026007	1.18862317	0.097252438	0.341320037	Not DEGs	conserved hypothetical protein	-	-
NWMN_2087	3608.7208	5010.760074	5589.113259	665.0582367	892.1486565	167.8631444	4736.198044	575.0233459	2655.610695	-2.564621931	5.54E-06	0.00014902	Down	conserved hypothetical protein	-	-
NWMN_1476	4619.74828	4119.923974	6717.975255	4168.297435	3954.139694	685.1409883	5152.54917	2935.859373	4044.204271	-0.666735046	0.263104478	0.539012802	Not DEGs	conserved hypothetical protein	-	-
NWMN_0222	1129.699913	1042.139285	908.0751074	97.06255347	400.0194566	1412.788095	1026.638102	636.6233683	831.6307351	-0.516826933	0.442110578	0.664990451	Not DEGs	conserved hypothetical protein	-	-
NWMN_2105	131.7726365	168.2861957	151.3458512	149.1887396	127.6377871	229.8212148	150.4682278	168.8825805	159.6754042	0.163558805	0.654175547	0.80577527	Not DEGs	transcriptional regulator MerR family protein	-	-
NWMN_2044	561.7675557	771.955026	636.5428449	391.8451233	235.5377721	291.7792853	656.7551422	306.3873936	481.5712679	-1.049518122	0.00164957	0.016419456	Down	thiol-disulphide oxidoreductase, DCC family protein	-	-
NWMN_0974	1135.864715	917.8545259	1222.340316	3098.811892	2454.066732	1235.559196	1092.019852	2262.812607	1677.416229	0.965918833	0.022488833	0.127150464	Not DEGs	K06207 GTP-binding protein |small GTP-binding protein domain:GTP-binding protein TypA	K06207 typA, bipA; GTP-binding protein	-
NWMN_0463	2651.635335	2168.421668	3133.74939	4630.243292	3372.532458	778.078094	2651.268798	2926.951281	2789.110039	0.118993738	0.836446661	0.912312219	Not DEGs	K00948 ribose-phosphate pyrophosphokinase [EC:2.7.6.1] |prs; ribose-phosphate pyrophosphokinase	K00948 PRPS, prsA; ribose-phosphate pyrophosphokinase [EC:2.7.6.1]	sae00030 Pentose phosphate pathway - Staphylococcus aureus subsp. aureus Newman sae00230 Purine metabolism - Staphylococcus aureus subsp. aureus Newman sae01100 Metabolic pathways - Staphylococcus aureus subsp. aureus Newman sae01110 Biosynthesis of secondary metabolites - Staphylococcus aureus subsp. aureus Newman sae01120 Microbial metabolism in diverse environments - Staphylococcus aureus subs…
NWMN_0625	229.6388636	227.7267327	210.993922	319.9469355	284.2243507	265.8433488	222.7865061	290.0048783	256.3956922	0.367139325	0.126814076	0.399204844	Not DEGs	conserved hypothetical protein	-	-
NWMN_0334	0.770600214	0	1.780539426	0	1.315853476	1.440885359	0.85037988	0.918912945	0.884646412	0.074957754	0.917817395	0.95616069	Not DEGs	conserved hypothetical protein	-	-
NWMN_0814	129.4608359	142.0397248	129.0891084	161.7709225	167.1133914	208.9283771	133.5298897	179.270897	156.4003933	0.417157596	0.132809233	0.409188206	Not DEGs	conserved hypothetical protein	-	-
NWMN_1972	533.2553478	584.3699547	600.9320563	375.668031	411.8621379	589.322112	572.8524529	458.9507603	515.9016066	-0.303470907	0.319229006	0.587153351	Not DEGs	K04749 anti-sigma B factor antagonist |rsbV; anti-sigma B factor antagonist	K04749 rsbV; anti-sigma B factor antagonist	-
NWMN_0168	167.9908466	204.5680819	103.2712867	124.0243739	259.2231347	873.1765277	158.6100717	418.8080121	288.7090419	1.114539875	0.076078136	0.294973984	Not DEGs	K07516 3-hydroxyacyl-CoA dehydrogenase [EC:1.1.1.35] |fadB; 3-hydroxyacyl-CoA dehydrogenase FadB homolog	K07516 fadN; 3-hydroxyacyl-CoA dehydrogenase [EC:1.1.1.35]	sae00071 Fatty acid degradation - Staphylococcus aureus subsp. aureus Newman sae00362 Benzoate degradation - Staphylococcus aureus subsp. aureus Newman sae00650 Butanoate metabolism - Staphylococcus aureus subsp. aureus Newman sae01100 Metabolic pathways - Staphylococcus aureus subsp. aureus Newman sae01120 Microbial metabolism in diverse environments - Staphylococcus aureus subsp. aureus Newman …
NWMN_1068	75.51882093	108.0737036	118.4058718	16.17709225	31.58048342	142.6476506	100.6661321	63.46840874	82.06727044	-0.49887698	0.448127516	0.670210913	Not DEGs	conserved hypothetical protein	-	-
NWMN_0162	5468.949716	4982.969693	10305.7622	461.9458563	271.065816	1042.480557	6919.227203	591.8307433	3755.528973	-3.021337188	3.99E-08	2.30E-06	Down	K00656 formate C-acetyltransferase [EC:2.3.1.54] |pflB; formate acetyltransferase	K00656 E2.3.1.54, pflD; formate C-acetyltransferase [EC:2.3.1.54]	sae00620 Pyruvate metabolism - Staphylococcus aureus subsp. aureus Newman sae00640 Propanoate metabolism - Staphylococcus aureus subsp. aureus Newman sae00650 Butanoate metabolism - Staphylococcus aureus subsp. aureus Newman sae01100 Metabolic pathways - Staphylococcus aureus subsp. aureus Newman sae01120 Microbial metabolism in diverse environments - Staphylococcus aureus subsp. aureus Newman
NWMN_2553	1688.385068	1421.169203	2272.858578	564.4007739	565.8169945	858.7676741	1794.137616	662.9951475	1228.566382	-1.355725915	0.000129322	0.002084115	Down	conserved hypothetical protein	-	-
NWMN_0164	604.1505674	615.2481557	584.9072015	282.2003869	369.7548267	1643.329752	601.4353082	765.0949886	683.2651484	0.282557463	0.643272992	0.800374852	Not DEGs	K01126 glycerophosphoryl diester phosphodiesterase [EC:3.1.4.46] |glycerophosphoryl diester phosphodiesterase	K01126 E3.1.4.46, glpQ, ugpQ; glycerophosphoryl diester phosphodiesterase [EC:3.1.4.46]	sae00564 Glycerophospholipid metabolism - Staphylococcus aureus subsp. aureus Newman
NWMN_0153	96.3250267	89.54678302	45.40375537	43.13891265	52.63413903	386.877719	77.09185503	160.8835902	118.9877226	0.778337872	NA	NA	Not DEGs	K15771 arabinogalactan oligomer / maltooligosaccharide transport system permease protein |conserved hypothetical protein	K15771 ganP; arabinogalactan oligomer / maltooligosaccharide transport system permease protein	sae02010 ABC transporters - Staphylococcus aureus subsp. aureus Newman
NWMN_1736	1668.349462	2097.401806	2301.347208	1177.332825	1061.893755	863.8107729	2022.366159	1034.345784	1528.355971	-0.934453286	0.001099313	0.012226631	Not DEGs	conserved hypothetical protein	-	-
NWMN_1073	246.5920683	357.415177	256.3976774	23.36691102	138.1646149	447.3949041	286.8016409	202.9754767	244.8885588	-0.361547792	0.600275553	0.77750289	Not DEGs	K11032 hemolysin II |hla; alpha-hemolysin precursor	K11032 hlyII; hemolysin II	-
NWMN_0368	367.5763019	425.3472193	431.7808109	215.6945633	247.3804534	59.79674241	408.2347774	174.2905864	291.2626819	-1.069635728	0.042362032	0.198331332	Not DEGs	conserved hypothetical protein	-	-
NWMN_0530	826.8540292	840.6590233	1104.824714	2255.805641	1700.082691	122.4752555	924.1125888	1359.454529	1141.783559	0.410969175	0.547610607	0.742034396	Not DEGs	conserved hypothetical protein	-	-
NWMN_2387	320.5696888	318.8174257	239.4825528	136.6065567	215.79997	863.8107729	292.9565558	405.4057665	349.1811612	0.379845561	0.537177596	0.736117101	Not DEGs	K03574 8-oxo-dGTP diphosphatase [EC:3.6.1.55] |hydrolase	K03574 mutT, NUDT15, MTH2; 8-oxo-dGTP diphosphatase [EC:3.6.1.55]	-
NWMN_0420	239.6566664	251.6573385	244.8241711	447.5662188	268.434109	231.9825428	245.379392	315.9942902	280.6868411	0.338744244	0.35374648	0.602846807	Not DEGs	conserved hypothetical protein	-	-
NWMN_0207	3.853001068	3.85977513	2.670809139	5.392364082	6.579267378	23.77460843	3.461195112	11.9154133	7.688304204	1.311851121	0.061083678	0.252103195	Not DEGs	conserved hypothetical protein	-	-
NWMN_0436	1408.65719	1453.591314	1065.652847	219.2894727	668.4535656	3871.65896	1309.30045	1586.467333	1447.883892	0.199119143	0.776220228	0.882796794	Not DEGs	K00265 glutamate synthase (NADPH/NADH) large chain [EC:1.4.1.13 1.4.1.14] |gltB; glutamate synthase, large subunit	K00265 gltB; glutamate synthase (NADPH/NADH) large chain [EC:1.4.1.13 1.4.1.14]	sae00250 Alanine, aspartate and glutamate metabolism - Staphylococcus aureus subsp. aureus Newman sae00910 Nitrogen metabolism - Staphylococcus aureus subsp. aureus Newman sae01100 Metabolic pathways - Staphylococcus aureus subsp. aureus Newman sae01110 Biosynthesis of secondary metabolites - Staphylococcus aureus subsp. aureus Newman sae01120 Microbial metabolism in diverse environments - Staphy…
NWMN_0918	577.9501602	551.1758886	977.516145	170.7581959	231.5902117	265.8433488	702.2140646	222.7305855	462.472325	-1.543272977	6.52E-05	0.001216092	Down	K01318 glutamyl endopeptidase [EC:3.4.21.19] |sspA; V8 protease, glutamyl endopeptidase precursor	K01318 sspA; glutamyl endopeptidase [EC:3.4.21.19]	sae02024 Quorum sensing - Staphylococcus aureus subsp. aureus Newman
NWMN_2102	1.541200427	5.403685182	3.561078852	0	1.315853476	74.92603868	3.501988154	25.41396405	14.4579761	1.198920822	NA	NA	Not DEGs	conserved hypothetical protein	-	-
NWMN_0849	55.48321538	74.87963752	46.29402508	16.17709225	26.31706951	440.1904773	58.88562599	160.8948797	109.8902528	0.918856311	NA	NA	Not DEGs	conserved hypothetical protein	-	-
NWMN_1433	1548.906429	1612.614049	2052.071689	1971.807799	1743.505855	905.5964483	1737.864056	1540.303368	1639.083712	-0.162667937	0.682381491	0.823392241	Not DEGs	K02356 elongation factor P |efp; translation elongation factor EF-P	K02356 efp; elongation factor P	-
NWMN_2566	260.4628722	304.1502803	316.9360179	71.89818776	102.6365711	49.7105449	293.8497234	74.74843458	184.299079	-1.855481723	1.24E-06	4.38E-05	Down	K21461 poly-beta-1,6-N-acetyl-D-glucosamine synthesis protein |icaD; intercellular adhesion protein IcaD	K21461 icaD; poly-beta-1,6-N-acetyl-D-glucosamine synthesis protein	-
NWMN_2415	367.5763019	450.0497802	405.0727195	397.2374874	365.8072662	140.4863225	407.5662672	301.1770254	354.3716463	-0.398076636	0.385396854	0.626980495	Not DEGs	conserved hypothetical protein	-	-
NWMN_0559	387.6119074	441.5582749	454.9278234	185.1378335	232.9060652	210.3692625	428.0326686	209.4710537	318.7518611	-1.000313197	7.74E-05	0.001372139	Down	conserved hypothetical protein	-	-
NWMN_1566	11175.2443	12515.70684	14411.68612	6168.864509	4783.127384	1245.645393	12700.87908	4065.879096	8383.379089	-1.404094361	0.010455905	0.07077154	Not DEGs	K02492 glutamyl-tRNA reductase [EC:1.2.1.70] |hemA; glutamyl-tRNA reductase	K02492 hemA; glutamyl-tRNA reductase [EC:1.2.1.70]	sae00860 Porphyrin and chlorophyll metabolism - Staphylococcus aureus subsp. aureus Newman sae01100 Metabolic pathways - Staphylococcus aureus subsp. aureus Newman sae01110 Biosynthesis of secondary metabolites - Staphylococcus aureus subsp. aureus Newman sae01120 Microbial metabolism in diverse environments - Staphylococcus aureus subsp. aureus Newman
NWMN_0528	21.57680598	15.43910052	7.122157705	3.594909388	15.79024171	106.6255166	14.71268807	42.00355589	28.35812198	0.968821013	0.195507567	0.473092367	Not DEGs	conserved hypothetical protein	-	-
NWMN_0175	5758.695396	7311.958006	9830.358172	1251.028467	872.4108543	890.467152	7633.670525	1004.635491	4319.153008	-2.77045653	2.19E-15	5.19E-13	Down	K05916 nitric oxide dioxygenase [EC:1.14.12.17] |flavohemoprotein	K05916 hmp, YHB1; nitric oxide dioxygenase [EC:1.14.12.17]	-
NWMN_0662	117.1312325	143.5836348	133.540457	354.0985747	155.2707101	68.44205457	131.4184414	192.6037798	162.0111106	0.460306845	0.414373143	0.645151152	Not DEGs	conserved hypothetical protein	-	-
NWMN_2574	36.21821004	59.440537	25.81782168	10.78472816	34.21219037	307.6290242	40.49218957	117.5419809	79.01708524	0.998764585	0.178439878	0.459982666	Not DEGs	K01693 imidazoleglycerol-phosphate dehydratase [EC:4.2.1.19] |hisB; imidazole glycerol phosphate dehydratase HisB	K01693 hisB; imidazoleglycerol-phosphate dehydratase [EC:4.2.1.19]	sae00340 Histidine metabolism - Staphylococcus aureus subsp. aureus Newman sae01100 Metabolic pathways - Staphylococcus aureus subsp. aureus Newman sae01110 Biosynthesis of secondary metabolites - Staphylococcus aureus subsp. aureus Newman sae01230 Biosynthesis of amino acids - Staphylococcus aureus subsp. aureus Newman
NWMN_2311	5022.001592	6347.786179	6370.770067	3307.316637	3833.081175	442.3518053	5913.519279	2527.583206	4220.551242	-0.97899382	0.116629435	0.381096735	Not DEGs	K10010 cystine transport system ATP-binding protein [EC:3.6.3.-] |amino acid ABC transporter, ATP-binding protein	K10010 ABC.CYST.A; cystine transport system ATP-binding protein [EC:3.6.3.-]	sae02010 ABC transporters - Staphylococcus aureus subsp. aureus Newman
NWMN_1202	1034.145487	1005.857399	1131.532805	1409.20448	1210.585198	256.477594	1057.178564	958.7557572	1007.96716	-0.119576786	0.833012032	0.910242391	Not DEGs	conserved hypothetical protein	-	-
NWMN_1967	67.8128188	77.1955026	64.09941934	32.35418449	77.63535506	394.0821458	69.70258025	168.0238951	118.8632377	0.945794506	0.164500191	0.450001099	Not DEGs	K01754 threonine dehydratase [EC:4.3.1.19] |ilvA; threonine dehydratase	K01754 E4.3.1.19, ilvA, tdcB; threonine dehydratase [EC:4.3.1.19]	sae00260 Glycine, serine and threonine metabolism - Staphylococcus aureus subsp. aureus Newman sae00290 Valine, leucine and isoleucine biosynthesis - Staphylococcus aureus subsp. aureus Newman sae01100 Metabolic pathways - Staphylococcus aureus subsp. aureus Newman sae01110 Biosynthesis of secondary metabolites - Staphylococcus aureus subsp. aureus Newman sae01130 Biosynthesis of antibiotics - St…
NWMN_2593	510.9079416	622.967706	620.51799	564.4007739	485.5499325	62.67851313	584.7978792	370.8764065	477.8371429	-0.523539208	0.404900068	0.637347682	Not DEGs	K05786 chloramphenicol-sensitive protein RarD |RarD protein	K05786 rarD; chloramphenicol-sensitive protein RarD	-
NWMN_2026	2374.219258	2429.342467	2774.080426	2990.964611	1825.088771	1331.378072	2525.880717	2049.143818	2287.512267	-0.281901128	0.472241929	0.690821505	Not DEGs	K00128 aldehyde dehydrogenase (NAD+) [EC:1.2.1.3] |aldehyde dehydrogenase family protein	K00128 ALDH; aldehyde dehydrogenase (NAD+) [EC:1.2.1.3]	sae00010 Glycolysis / Gluconeogenesis - Staphylococcus aureus subsp. aureus Newman sae00053 Ascorbate and aldarate metabolism - Staphylococcus aureus subsp. aureus Newman sae00071 Fatty acid degradation - Staphylococcus aureus subsp. aureus Newman sae00280 Valine, leucine and isoleucine degradation - Staphylococcus aureus subsp. aureus Newman sae00310 Lysine degradation - Staphylococcus aureus su…
NWMN_1796	12.32960342	2.315865078	3.561078852	5.392364082	9.210974329	54.75364365	6.068849116	23.11899402	14.59392157	1.234735706	0.098916967	0.346136327	Not DEGs	conserved hypothetical protein	-	-
NWMN_0185	1313.102764	1323.90287	1632.754654	555.4135004	513.1828555	435.1473785	1423.253429	501.2479115	962.2506703	-1.464622544	1.67E-08	1.13E-06	Down	K21030 D-ribitol-5-phosphate cytidylyltransferase [EC:2.7.7.40] |conserved hypothetical protein	K21030 tarI; D-ribitol-5-phosphate cytidylyltransferase [EC:2.7.7.40]	sae00040 Pentose and glucuronate interconversions - Staphylococcus aureus subsp. aureus Newman sae01100 Metabolic pathways - Staphylococcus aureus subsp. aureus Newman
NWMN_2378	31.59460876	37.05384125	24.03728225	8.98727347	35.52804384	224.778116	30.89524409	89.76447779	60.32986094	1.044662887	0.151002711	0.435189079	Not DEGs	conserved hypothetical protein	-	-
NWMN_0124	349.0818968	382.1177379	275.9836111	113.2396457	256.5914277	799.6913744	335.7277486	389.840816	362.7842823	0.176743557	0.772537914	0.880299336	Not DEGs	4'-phosphopantetheinyl transferase superfamily protein	-	-
NWMN_0557	20.80620577	25.47451586	34.72051881	52.12618612	39.47560427	41.78567542	27.00041348	44.4624886	35.73145104	0.660628101	0.10871304	0.367211906	Not DEGs	pyridine nucleotide-disulfide oxidoreductase	-	-
NWMN_1116	102.4898284	63.30031213	36.50105824	102.4549176	86.84632939	345.8124862	67.43039959	178.3712444	122.900822	1.144628991	0.058989147	0.246671977	Not DEGs	K00762 orotate phosphoribosyltransferase [EC:2.4.2.10] |pyrE; orotate phosphoribosyltransferase	K00762 pyrE; orotate phosphoribosyltransferase [EC:2.4.2.10]	sae00240 Pyrimidine metabolism - Staphylococcus aureus subsp. aureus Newman sae01100 Metabolic pathways - Staphylococcus aureus subsp. aureus Newman
NWMN_0319	161.0554446	176.777701	130.8696478	242.6563837	207.9048492	529.5253695	156.2342645	326.6955341	241.4648993	0.965263047	0.035315376	0.176875531	Not DEGs	conserved hypothetical protein	-	-
NWMN_2070	403.0239117	494.8231717	513.6856245	505.084769	477.6548117	540.3320097	470.5109026	507.6905301	489.1007164	0.107980172	0.660460411	0.809012779	Not DEGs	K18935 MFS transporter, DHA2 family, multidrug resistance protein |conserved hypothetical protein	K18935 sdrM; MFS transporter, DHA2 family, multidrug resistance protein	-
NWMN_2258	297.4516824	366.6786374	235.0312043	422.4018531	367.1231197	746.3786161	299.720508	511.967863	405.8441855	0.716341935	0.080738007	0.307011779	Not DEGs	K21454 MarR family transcriptional regulator, teicoplanin-associated locus regulator |tcaR; teicoplanin resistance operon transcriptional regulator TcaR	K21454 tcaR; MarR family transcriptional regulator, teicoplanin-associated locus regulator	-
NWMN_0949	1398.639388	1474.4341	2180.270527	2548.790756	1594.814412	216.1328039	1684.448005	1453.245991	1568.846998	-0.165295555	0.799429988	0.894810015	Not DEGs	K11189 phosphocarrier protein |histidine-containing phosphocarrier protein	K11189 PTS-HPR; phosphocarrier protein	-
NWMN_2138	2559.93391	1562.436973	2841.740924	7822.522828	7692.479419	364.5439959	2321.370602	5293.182081	3807.276341	0.849688218	0.226058007	0.506173364	Not DEGs	K02994 small subunit ribosomal protein S8 |rpsH; 30S ribosomal protein S8	K02994 RP-S8, rpsH; small subunit ribosomal protein S8	sae03010 Ribosome - Staphylococcus aureus subsp. aureus Newman
NWMN_0819	1551.98883	1289.936848	2287.102893	2888.509693	2094.838733	393.3617031	1709.676191	1792.23671	1750.95645	0.054721024	0.92857213	0.961025503	Not DEGs	K05568 multicomponent Na+:H+ antiporter subunit D |mnhD; Na+/H+ antiporter subunit	K05568 mnhD, mrpD; multicomponent Na+:H+ antiporter subunit D	-
NWMN_1841	1343.156172	1272.953838	1503.665545	2115.604175	1848.774133	1141.901647	1373.258519	1702.093318	1537.675918	0.292959686	0.393387149	0.62975036	Not DEGs	camS; CamS sex pheromone cAM373 precursor	-	-
NWMN_0571	144.1022399	138.1799497	142.4431541	55.72109551	97.3731572	337.1671741	141.5751146	163.4204756	152.4977951	0.174962777	0.771274807	0.879282973	Not DEGs	conserved hypothetical protein	-	-
NWMN_1619	826.083429	747.2524652	942.7956262	1407.407025	1242.165681	223.3372307	838.7105068	957.6366457	898.1735762	0.157394365	0.789224068	0.891593618	Not DEGs	K02803 PTS system, N-acetylglucosamine-specific IIB component [EC:2.7.1.193] K02804 PTS system, N-acetylglucosamine-specific IIC component |PTS system, N-acetylglucosamine-specific IIBC component	K02803 PTS-Nag-EIIB, nagE; PTS system, N-acetylglucosamine-specific IIB component [EC:2.7.1.193] K02804 PTS-Nag-EIIC, nagE; PTS system, N-acetylglucosamine-specific IIC component	sae00520 Amino sugar and nucleotide sugar metabolism - Staphylococcus aureus subsp. aureus Newman sae02060 Phosphotransferase system (PTS) - Staphylococcus aureus subsp. aureus Newman
NWMN_2079	271.2512752	260.9207988	241.2630923	248.0487478	251.3280138	829.949967	257.8117221	443.1089095	350.4603158	0.679072821	0.200286546	0.479281678	Not DEGs	conserved hypothetical protein	-	-
NWMN_0537	31.59460876	31.65015607	9.792966844	3.594909388	26.31706951	151.2929627	24.34591056	60.40164721	42.37377888	0.828166675	0.270518602	0.544947763	Not DEGs	conserved hypothetical protein	-	-
NWMN_1962	167.9908466	171.3740158	94.36858959	44.93636735	136.8487615	859.4881168	144.5778173	347.0910819	245.8344496	0.884392202	0.214877853	0.494219063	Not DEGs	K00053 ketol-acid reductoisomerase [EC:1.1.1.86] |ilvC; ketol-acid reductoisomerase	K00053 ilvC; ketol-acid reductoisomerase [EC:1.1.1.86]	sae00290 Valine, leucine and isoleucine biosynthesis - Staphylococcus aureus subsp. aureus Newman sae00770 Pantothenate and CoA biosynthesis - Staphylococcus aureus subsp. aureus Newman sae01100 Metabolic pathways - Staphylococcus aureus subsp. aureus Newman sae01110 Biosynthesis of secondary metabolites - Staphylococcus aureus subsp. aureus Newman sae01130 Biosynthesis of antibiotics - Staphyloc…
NWMN_2463	1095.793504	815.1845075	1030.042058	316.3520261	372.3865336	1329.937187	980.3400231	672.8919155	826.6159693	-0.456962405	0.417554154	0.645151152	Not DEGs	K10211 4,4'-diaponeurosporenoate glycosyltransferase [EC:2.4.1.-] |glycosyl transferase, group 2 family protein	K10211 crtQ; 4,4'-diaponeurosporenoate glycosyltransferase [EC:2.4.1.-]	sae00906 Carotenoid biosynthesis - Staphylococcus aureus subsp. aureus Newman
NWMN_2361	198.0442549	185.2692062	103.2712867	70.10073306	143.4280288	680.0978896	162.194916	297.8755505	230.0352332	0.664803663	0.320032808	0.587613612	Not DEGs	K15587 nickel transport system ATP-binding protein [EC:3.6.3.24] |opp1D; peptide ABC transporter, ATP-binding protein	K15587 nikD; nickel transport system ATP-binding protein [EC:3.6.3.24]	sae02010 ABC transporters - Staphylococcus aureus subsp. aureus Newman
NWMN_0546	276.6454767	237.762148	194.0787975	235.4665649	203.9572887	810.4980146	236.1621407	416.6406227	326.4013817	0.69610655	0.213780132	0.493130607	Not DEGs	conserved hypothetical protein	-	-
NWMN_1423	1678.367265	1197.302245	1995.094427	1678.822684	1494.809548	1470.423509	1623.587979	1548.018581	1585.80328	-0.066106751	0.830695527	0.908129998	Not DEGs	K00166 2-oxoisovalerate dehydrogenase E1 component alpha subunit [EC:1.2.4.4] |2-oxoisovalerate dehydrogenase, E1 component, alpha subunit	K00166 BCKDHA, bkdA1; 2-oxoisovalerate dehydrogenase E1 component alpha subunit [EC:1.2.4.4]	sae00280 Valine, leucine and isoleucine degradation - Staphylococcus aureus subsp. aureus Newman sae00640 Propanoate metabolism - Staphylococcus aureus subsp. aureus Newman sae01100 Metabolic pathways - Staphylococcus aureus subsp. aureus Newman sae01110 Biosynthesis of secondary metabolites - Staphylococcus aureus subsp. aureus Newman sae01130 Biosynthesis of antibiotics - Staphylococcus aureus …
NWMN_1526	1727.685679	2170.737533	2072.547892	303.7698433	448.7060352	737.733304	1990.323701	496.7363941	1243.530048	-1.846900298	7.66E-06	0.000201582	Down	hypothetical protein	-	-
NWMN_2300	881.5666443	694.7595234	626.749878	93.46764408	317.1206876	2181.500434	734.3586819	864.0295886	799.1941352	0.162973568	0.820511254	0.902116519	Not DEGs	K00362 nitrite reductase (NADH) large subunit [EC:1.7.1.15] |nirB; assimilatory nitrite reductase [NAD(P)H], large subunit	K00362 nirB; nitrite reductase (NADH) large subunit [EC:1.7.1.15]	sae00910 Nitrogen metabolism - Staphylococcus aureus subsp. aureus Newman sae01120 Microbial metabolism in diverse environments - Staphylococcus aureus subsp. aureus Newman
NWMN_1654	174.9262485	203.0241718	210.993922	424.1993078	359.2279988	145.5294213	196.3147808	309.6522426	252.9835117	0.589582758	0.201775308	0.479281678	Not DEGs	conserved hypothetical protein	-	-
NWMN_0885	938.5910601	1003.541534	1224.120856	1578.165221	1402.699805	631.1077874	1055.417816	1203.990938	1129.704377	0.173293924	0.686247901	0.826293384	Not DEGs	2',5' RNA ligase	-	-
NWMN_0594	188.7970523	182.9533412	213.6647311	106.0498269	139.4804684	395.5230311	195.1383749	213.6844422	204.4114085	0.118799478	0.823013709	0.903739467	Not DEGs	K05566 multicomponent Na+:H+ antiporter subunit B |mnhB; Na+/H+ antiporter, MnhB component	K05566 mnhB, mrpB; multicomponent Na+:H+ antiporter subunit B	-
NWMN_2063	1605.930845	1506.084256	1914.970153	1995.17471	1661.92294	492.0623502	1675.661751	1383.053333	1529.357542	-0.242113274	0.641345237	0.799502445	Not DEGs	conserved hypothetical protein	-	-
NWMN_0934	391.4649085	339.6602115	413.9754166	186.9352882	243.432893	404.888786	381.7001788	278.418989	330.0595839	-0.418619068	0.28702613	0.56120932	Not DEGs	K01589 5-(carboxyamino)imidazole ribonucleotide synthase [EC:6.3.4.18] |purK; phosphoribosylaminoimidazole carboxylase, ATPase subunit	K01589 purK; 5-(carboxyamino)imidazole ribonucleotide synthase [EC:6.3.4.18]	sae00230 Purine metabolism - Staphylococcus aureus subsp. aureus Newman sae01100 Metabolic pathways - Staphylococcus aureus subsp. aureus Newman sae01110 Biosynthesis of secondary metabolites - Staphylococcus aureus subsp. aureus Newman sae01130 Biosynthesis of antibiotics - Staphylococcus aureus subsp. aureus Newman
NWMN_1957	224.2446622	230.8145528	215.4452706	309.1622074	267.1182556	347.9738143	223.5014952	308.0847591	265.7931271	0.452589687	0.074632216	0.290154177	Not DEGs	K03789 ribosomal-protein-alanine N-acetyltransferase [EC:2.3.1.128] |rimJ; ribosomal-protein-alanine N-acetyltransferase	K03789 rimI; ribosomal-protein-alanine N-acetyltransferase [EC:2.3.1.128]	-
NWMN_2537	2162.304199	2301.969888	2526.585446	499.6924049	628.9779614	990.6086845	2330.286511	706.4263503	1518.356431	-1.620772755	7.51E-06	0.00019991	Down	isaB; immunodominant antigen B	-	-
NWMN_1158	72.43642008	84.91505286	34.72051881	48.53127674	68.42438073	540.3320097	64.02399725	219.0958891	141.5599432	1.259515913	NA	NA	Not DEGs	fmhC; methicillin resistance-related protein FmhC	-	-
NWMN_1436	124.0666344	135.0921296	139.772345	120.4294645	143.4280288	36.02213398	132.9770363	99.95987577	116.468456	-0.365196219	0.48677571	0.702724958	Not DEGs	conserved hypothetical protein	-	-
NWMN_0064	78.60122179	57.89662695	41.84267652	19.77200163	68.42438073	306.1881388	59.44684175	131.4615071	95.45417441	0.831541655	0.232453838	0.515974956	Not DEGs	sbnE; siderophore biosynthesis IucA family protein	-	-
NWMN_2445	953.2324642	914.7667058	1185.839258	1421.786663	1046.103513	780.9598647	1017.946143	1082.950014	1050.448078	0.083339328	0.809859374	0.897663883	Not DEGs	K00054 hydroxymethylglutaryl-CoA reductase [EC:1.1.1.88] |mvaA; hydroxymethylglutaryl-CoA reductase, degradative	K00054 mvaA; hydroxymethylglutaryl-CoA reductase [EC:1.1.1.88]	sae00900 Terpenoid backbone biosynthesis - Staphylococcus aureus subsp. aureus Newman sae01110 Biosynthesis of secondary metabolites - Staphylococcus aureus subsp. aureus Newman sae01130 Biosynthesis of antibiotics - Staphylococcus aureus subsp. aureus Newman
NWMN_1369	593.3621645	632.2311663	841.3048789	1073.080452	826.3559827	1357.314008	688.9660699	1085.583481	887.2747755	0.624604775	0.063452647	0.259618862	Not DEGs	glycosyl transferase, group 1 family protein	-	-
NWMN_1211	257.3804713	331.1687062	303.5819722	298.3774792	365.8072662	261.5206927	297.3770499	308.5684794	302.9727646	0.049666726	0.864056786	0.927235206	Not DEGs	K00791 tRNA dimethylallyltransferase [EC:2.5.1.75] |miaA; tRNA delta(2)-isopentenylpyrophosphate transferase	K00791 miaA, TRIT1; tRNA dimethylallyltransferase [EC:2.5.1.75]	sae01100 Metabolic pathways - Staphylococcus aureus subsp. aureus Newman sae01110 Biosynthesis of secondary metabolites - Staphylococcus aureus subsp. aureus Newman
NWMN_2422	3063.906449	3167.331472	3769.401965	1252.825922	794.7754993	1084.986676	3333.546629	1044.196032	2188.87133	-1.609523558	9.52E-08	4.80E-06	Down	K03778 D-lactate dehydrogenase [EC:1.1.1.28] |D-isomer specific 2-hydroxyacid dehydrogenase family protein	K03778 ldhA; D-lactate dehydrogenase [EC:1.1.1.28]	sae00620 Pyruvate metabolism - Staphylococcus aureus subsp. aureus Newman sae01120 Microbial metabolism in diverse environments - Staphylococcus aureus subsp. aureus Newman
NWMN_0948	1322.349967	1547.769827	2145.550009	454.7560376	509.2352951	773.0349953	1671.889934	579.008776	1125.449355	-1.434064546	0.000120265	0.001951428	Down	conserved hypothetical protein	-	-
NWMN_0335	269.7100748	332.7126162	167.3707061	125.8218286	190.798754	714.6791382	256.597799	343.7665736	300.1821863	0.342604456	0.577438657	0.761242169	Not DEGs	K03817 ribosomal-protein-serine acetyltransferase [EC:2.3.1.-] |conserved hypothetical protein	K03817 rimL; ribosomal-protein-serine acetyltransferase [EC:2.3.1.-]	-
NWMN_1368	697.3931933	575.1064944	831.511912	1389.432478	1000.048641	476.9330539	701.3371999	955.4713913	828.4042956	0.401948234	0.381034917	0.621674737	Not DEGs	K00974 tRNA nucleotidyltransferase (CCA-adding enzyme) [EC:2.7.7.72 3.1.3.- 3.1.4.-] |conserved hypothetical protein	K00974 cca; tRNA nucleotidyltransferase (CCA-adding enzyme) [EC:2.7.7.72 3.1.3.- 3.1.4.-]	-
NWMN_2561	50.8596141	69.47595234	40.06213709	39.54400327	53.9499925	255.7571513	53.46590118	116.417049	84.94147509	0.881946945	0.171204935	0.455451848	Not DEGs	K01104 protein-tyrosine phosphatase [EC:3.1.3.48] |capC; capsular polysaccharide biosynthesis protein, CapC	K01104 E3.1.3.48; protein-tyrosine phosphatase [EC:3.1.3.48]	-
NWMN_0125	626.4979736	683.9521531	979.2966844	80.88546123	76.31950159	87.89400692	763.248937	81.69965658	422.4742968	-3.06914032	8.95E-21	3.53E-18	Down	K08996 putative membrane protein |conserved hypothetical protein	K08996 yagU; putative membrane protein	-
NWMN_1680	573.3265589	561.9832589	815.4870572	898.727347	798.7230597	496.3850063	650.265625	731.278471	690.772048	0.157683377	0.670412399	0.815309721	Not DEGs	K00789 S-adenosylmethionine synthetase [EC:2.5.1.6] |metK; S-adenosylmethionine synthetase	K00789 metK; S-adenosylmethionine synthetase [EC:2.5.1.6]	sae00270 Cysteine and methionine metabolism - Staphylococcus aureus subsp. aureus Newman sae01100 Metabolic pathways - Staphylococcus aureus subsp. aureus Newman sae01110 Biosynthesis of secondary metabolites - Staphylococcus aureus subsp. aureus Newman sae01230 Biosynthesis of amino acids - Staphylococcus aureus subsp. aureus Newman
NWMN_2171	302.8458839	274.8159893	372.1327401	566.1982286	346.0694641	249.9936098	316.5982044	387.4204342	352.0093193	0.26611637	0.515470855	0.723430365	Not DEGs	K03635 molybdopterin synthase catalytic subunit [EC:2.8.1.12] |moaE; molybdopterin synthase large subunit	K03635 MOCS2B, moaE; molybdopterin synthase catalytic subunit [EC:2.8.1.12]	sae00790 Folate biosynthesis - Staphylococcus aureus subsp. aureus Newman sae01100 Metabolic pathways - Staphylococcus aureus subsp. aureus Newman sae04122 Sulfur relay system - Staphylococcus aureus subsp. aureus Newman
NWMN_1820	513.9903425	555.0356637	606.2736746	224.6818367	286.8560577	653.4415104	558.4332269	388.3264683	473.3798476	-0.467318841	0.320723152	0.587613612	Not DEGs	conserved hypothetical protein	-	-
NWMN_0055	1190.57733	1235.128042	740.7044013	580.5778661	301.3304459	686.5818737	1055.469924	522.8300619	789.1499931	-0.926910012	0.032463517	0.166463361	Not DEGs	K14196 immunoglobulin G-binding protein A |spa; immunoglobulin G binding protein A precursor (protein A)	K14196 spa; immunoglobulin G-binding protein A	sae05150 Staphylococcus aureus infection - Staphylococcus aureus subsp. aureus Newman
NWMN_0661	130.2314361	128.1445343	86.35616217	125.8218286	118.4268128	361.6622252	114.9107109	201.9702889	158.4404999	0.71240384	0.173934203	0.456699886	Not DEGs	conserved hypothetical protein	-	-
NWMN_1867	1028.751285	1050.63079	1232.133283	1608.721951	2651.444753	1277.344871	1103.838453	1845.837192	1474.837822	0.694565945	0.066769441	0.268521757	Not DEGs	K01990 ABC-2 type transport system ATP-binding protein |ABC transporter ATP-binding protein	K01990 ABC-2.A; ABC-2 type transport system ATP-binding protein	-
NWMN_2029	9499.959433	11509.84944	13336.2403	12384.46284	8612.260998	343.6511582	11448.68306	7113.458332	9281.070695	-0.476238955	0.506527981	0.719834905	Not DEGs	K01624 fructose-bisphosphate aldolase, class II [EC:4.1.2.13] |fbaA; fructose-bisphosphate aldolase	K01624 FBA, fbaA; fructose-bisphosphate aldolase, class II [EC:4.1.2.13]	sae00010 Glycolysis / Gluconeogenesis - Staphylococcus aureus subsp. aureus Newman sae00030 Pentose phosphate pathway - Staphylococcus aureus subsp. aureus Newman sae00051 Fructose and mannose metabolism - Staphylococcus aureus subsp. aureus Newman sae00680 Methane metabolism - Staphylococcus aureus subsp. aureus Newman sae01100 Metabolic pathways - Staphylococcus aureus subsp. aureus Newman sae0…
NWMN_0508	4378.550414	2386.88494	5833.04716	10385.69322	8953.067048	201.0035076	4199.494171	6513.254592	5356.374382	0.416253577	0.572761985	0.759148018	Not DEGs	K02992 small subunit ribosomal protein S7 |rpsG; 30S ribosomal protein S7	K02992 RP-S7, MRPS7, rpsG; small subunit ribosomal protein S7	sae03010 Ribosome - Staphylococcus aureus subsp. aureus Newman
NWMN_1409	356.0172987	408.3642088	300.911163	186.9352882	240.801186	541.7728951	355.0975568	323.1697898	339.1336733	-0.117869879	0.80469677	0.896673325	Not DEGs	K07124 uncharacterized protein |short-chain oxidoreductase family protein	K07124 K07124; uncharacterized protein	-
NWMN_0167	209.6032581	186.8131163	105.9420959	98.86000816	228.9585048	734.1310906	167.4528234	353.9832012	260.7180123	0.857048781	0.174807056	0.456699886	Not DEGs	K00632 acetyl-CoA acyltransferase [EC:2.3.1.16] |fadA; acetyl-CoA acetyltransferase homolog	K00632 fadA, fadI; acetyl-CoA acyltransferase [EC:2.3.1.16]	sae00071 Fatty acid degradation - Staphylococcus aureus subsp. aureus Newman sae00280 Valine, leucine and isoleucine degradation - Staphylococcus aureus subsp. aureus Newman sae00281 Geraniol degradation - Staphylococcus aureus subsp. aureus Newman sae00362 Benzoate degradation - Staphylococcus aureus subsp. aureus Newman sae00592 alpha-Linolenic acid metabolism - Staphylococcus aureus subsp. aur…
NWMN_1729	852.2838362	1064.525981	1005.114506	1346.293566	1151.371791	497.105449	973.9747744	998.2569353	986.1158548	0.031183839	0.943687474	0.971153617	Not DEGs	K02503 histidine triad (HIT) family protein |Hit-family protein involved in cell-cycle regulation	K02503 HINT1, hinT, hit; histidine triad (HIT) family protein	-
NWMN_1431	1474.158209	1362.500621	1728.013513	2618.891489	2318.533824	1372.443305	1521.557448	2103.289539	1812.423493	0.440235825	0.218978692	0.498808194	Not DEGs	K01961 acetyl-CoA carboxylase, biotin carboxylase subunit [EC:6.4.1.2 6.3.4.14] |accC; biotin carboxylase subunit of acetyl-CoA carboxylase	K01961 accC; acetyl-CoA carboxylase, biotin carboxylase subunit [EC:6.4.1.2 6.3.4.14]	sae00061 Fatty acid biosynthesis - Staphylococcus aureus subsp. aureus Newman sae00620 Pyruvate metabolism - Staphylococcus aureus subsp. aureus Newman sae00640 Propanoate metabolism - Staphylococcus aureus subsp. aureus Newman sae01100 Metabolic pathways - Staphylococcus aureus subsp. aureus Newman sae01110 Biosynthesis of secondary metabolites - Staphylococcus aureus subsp. aureus Newman sae011…
NWMN_0619	378.3647049	412.2239839	176.2734032	474.5280392	471.0755443	1676.470116	322.287364	874.0245663	598.1559652	1.198147048	0.039334658	0.186741093	Not DEGs	K05878 dihydroxyacetone kinase, N-terminal domain [EC:2.7.1.-] |conserved hypothetical protein	K05878 dhaK; dihydroxyacetone kinase, N-terminal domain [EC:2.7.1.-]	sae00561 Glycerolipid metabolism - Staphylococcus aureus subsp. aureus Newman sae01100 Metabolic pathways - Staphylococcus aureus subsp. aureus Newman
NWMN_2452	171.0732474	212.2876322	224.3479677	321.7443902	364.4914128	226.2190014	202.5696158	304.1516015	253.3606086	0.55574388	0.092480404	0.334482559	Not DEGs	conserved hypothetical protein	-	-
NWMN_0108	40.07121111	44.77339151	53.41618279	30.5567298	42.10731122	75.64648136	46.08692847	49.43684079	47.76188463	0.114061437	0.806703509	0.896673325	Not DEGs	K01784 UDP-glucose 4-epimerase [EC:5.1.3.2] |capN; capsular polysaccharide biosynthesis protein CapN	K01784 galE, GALE; UDP-glucose 4-epimerase [EC:5.1.3.2]	sae00052 Galactose metabolism - Staphylococcus aureus subsp. aureus Newman sae00520 Amino sugar and nucleotide sugar metabolism - Staphylococcus aureus subsp. aureus Newman sae01100 Metabolic pathways - Staphylococcus aureus subsp. aureus Newman
NWMN_0173	1236.042743	1272.181883	1906.957725	826.8291592	801.3547667	796.089161	1471.72745	808.091029	1139.90924	-0.83122798	0.005751799	0.043257183	Not DEGs	K02035 peptide/nickel transport system substrate-binding protein |ABC transporter, substrate-binding protein	K02035 ABC.PE.S; peptide/nickel transport system substrate-binding protein	sae02024 Quorum sensing - Staphylococcus aureus subsp. aureus Newman
NWMN_0907	154.8906429	157.4788253	114.844793	138.4040114	190.798754	157.0565042	142.4047537	162.0864232	152.2455885	0.179475592	0.570078808	0.758291239	Not DEGs	K15977 putative oxidoreductase |conserved hypothetical protein	K15977 K15977; putative oxidoreductase	-
NWMN_2520	326.7344906	244.7097432	316.9360179	125.8218286	110.531692	105.1846312	296.1267506	113.8460506	204.9864006	-1.334926566	3.96E-06	0.000113156	Down	conserved hypothetical protein	-	-
NWMN_1205	1249.913546	1211.969391	1156.460357	1682.417593	1842.194866	2659.874373	1206.114432	2061.495611	1633.805021	0.74426026	0.013060094	0.082947356	Not DEGs	K03572 DNA mismatch repair protein MutL |mutL; DNA mismatch repair protein MutL	K03572 mutL; DNA mismatch repair protein MutL	sae03430 Mismatch repair - Staphylococcus aureus subsp. aureus Newman
NWMN_0252	706.6403959	725.6377245	654.3482391	945.461169	689.5072212	570.5906023	695.5421198	735.1863308	715.3642253	0.074347903	0.810075012	0.897663883	Not DEGs	conserved hypothetical protein	-	-
NWMN_2416	225.0152624	234.6743279	140.6626147	68.30327837	169.7450984	1035.996573	200.1174016	424.68165	312.3995258	0.780892793	0.264289842	0.539609925	Not DEGs	K06999 phospholipase/carboxylesterase |phospholipase/carboxylesterase family protein	K06999 K06999; phospholipase/carboxylesterase	-
NWMN_0726	1645.231456	1692.897372	2213.210507	1427.179027	1335.591278	2009.314634	1850.446445	1590.694979	1720.570712	-0.207979738	0.510377194	0.720980066	Not DEGs	K03702 excinuclease ABC subunit B |uvrB; excinuclease ABC subunit B	K03702 uvrB; excinuclease ABC subunit B	sae03420 Nucleotide excision repair - Staphylococcus aureus subsp. aureus Newman
NWMN_0867	13628.83538	17518.74736	21014.81658	12129.22427	14209.90168	140.4863225	17387.46644	8826.537427	13107.00193	-0.615651266	0.412254806	0.64394644	Not DEGs	K16509 regulatory protein spx |conserved hypothetical protein	K16509 spxA; regulatory protein spx	-
NWMN_2572	422.288917	380.5738278	158.4680089	64.70836898	239.4853326	1431.519604	320.4435846	578.571102	449.5073433	0.58411229	0.419026648	0.645151152	Not DEGs	K01814 phosphoribosylformimino-5-aminoimidazole carboxamide ribotide isomerase [EC:5.3.1.16] |hisA; phosphoribosylformimino-5-aminoimidazole carboxamide ribotide isomerase	K01814 hisA; phosphoribosylformimino-5-aminoimidazole carboxamide ribotide isomerase [EC:5.3.1.16]	sae00340 Histidine metabolism - Staphylococcus aureus subsp. aureus Newman sae01100 Metabolic pathways - Staphylococcus aureus subsp. aureus Newman sae01110 Biosynthesis of secondary metabolites - Staphylococcus aureus subsp. aureus Newman sae01230 Biosynthesis of amino acids - Staphylococcus aureus subsp. aureus Newman
NWMN_2465	325.9638903	334.2565263	332.070603	57.51855021	85.53047592	140.4863225	330.7636732	94.51178288	212.637728	-1.656486636	5.44E-05	0.001031072	Down	K10212 glycosyl-4,4'-diaponeurosporenoate acyltransferase [EC:2.3.1.-] |conserved hypothetical protein	K10212 K10212, crtO; glycosyl-4,4'-diaponeurosporenoate acyltransferase [EC:2.3.1.-]	sae00906 Carotenoid biosynthesis - Staphylococcus aureus subsp. aureus Newman
NWMN_0211	298.2222827	263.2366639	422.8781137	37.74654857	68.42438073	148.411192	328.1123534	84.8607071	206.4865303	-1.677575478	0.001530468	0.015560855	Down	K01990 ABC-2 type transport system ATP-binding protein |conserved hypothetical protein	K01990 ABC-2.A; ABC-2 type transport system ATP-binding protein	-
NWMN_2560	107.1134297	96.49437825	72.11184676	61.11345959	67.10852726	352.2964703	91.90655157	160.1728191	126.0396853	0.6378281	0.31450022	0.583797526	Not DEGs	acetyltransferase, GNAT family protein	-	-
NWMN_2493	412.2711143	436.9265447	250.1657894	143.7963755	494.7609068	1619.555144	366.4544828	752.7041421	559.5793124	0.795005947	0.22808513	0.509268307	Not DEGs	K06978 uncharacterized protein |hydrolase CocE/NonD family protein	K06978 K06978; uncharacterized protein	-
NWMN_2427	391.4649085	408.3642088	275.0933413	136.6065567	265.8024021	1054.728083	358.3074862	485.7123473	422.0099167	0.348328883	0.582715591	0.764382531	Not DEGs	K03823 phosphinothricin acetyltransferase [EC:2.3.1.183] |acetyltransferase, GNAT family protein	K03823 pat; phosphinothricin acetyltransferase [EC:2.3.1.183]	sae00440 Phosphonate and phosphinate metabolism - Staphylococcus aureus subsp. aureus Newman sae01130 Biosynthesis of antibiotics - Staphylococcus aureus subsp. aureus Newman
NWMN_0777	384.5295066	486.3316664	441.5737777	221.0869274	238.1694791	628.2260167	437.4783169	362.494141	399.986229	-0.238067477	0.624635454	0.790282689	Not DEGs	conserved hypothetical protein	-	-
NWMN_2345	857.6780377	1157.932539	1296.232702	1308.547017	832.9352501	876.0582984	1103.94776	1005.846855	1054.897307	-0.128250707	0.710132715	0.841571227	Not DEGs	K05845 osmoprotectant transport system substrate-binding protein |opuCC; glycine betaine/carnitine/choline ABC transporter	K05845 opuC; osmoprotectant transport system substrate-binding protein	sae02010 ABC transporters - Staphylococcus aureus subsp. aureus Newman
NWMN_0188	571.7853585	582.0540896	555.528301	1366.065567	955.3096233	383.9959483	569.7892497	901.7903796	735.7898147	0.588443512	0.22586499	0.506173364	Not DEGs	K21591 teichoic acid glycerol-phosphate transferase [EC:2.7.8.45] |conserved hypothetical protein	K21591 tarF; teichoic acid glycerol-phosphate transferase [EC:2.7.8.45]	-
NWMN_1143	659.6337828	577.4223595	511.905085	415.2120343	448.7060352	1383.970388	582.9870758	749.2961524	666.1416141	0.316549622	0.545068946	0.741450508	Not DEGs	K03685 ribonuclease III [EC:3.1.26.3] |rnc; ribonuclease III	K03685 rnc, DROSHA, RNT1; ribonuclease III [EC:3.1.26.3]	-
NWMN_2275	453.8835258	583.5979997	629.4206872	253.4411118	159.2182706	278.0908743	555.6340709	230.2500856	392.9420782	-1.199834053	0.000690374	0.008448973	Down	conserved hypothetical protein	-	-
NWMN_2597	542.5025504	636.8628965	809.2551692	143.7963755	110.531692	203.1648357	662.8735387	152.4976344	407.6855865	-1.984462145	1.01E-07	4.98E-06	Down	conserved hypothetical protein	-	-
NWMN_2309	70.89521965	91.09069307	79.23400447	91.67018939	52.63413903	292.4997279	80.40663906	145.6013521	113.0039956	0.709742172	0.233180798	0.516085837	Not DEGs	conserved hypothetical protein	-	-
NWMN_0504	8752.477226	7174.550012	9836.59006	21229.73739	16537.64648	2445.182455	8587.872433	13404.18878	10996.0306	0.514193722	0.408005775	0.640533917	Not DEGs	K03043 DNA-directed RNA polymerase subunit beta [EC:2.7.7.6] |rpoB; DNA-directed RNA polymerase beta chain	K03043 rpoB; DNA-directed RNA polymerase subunit beta [EC:2.7.7.6]	sae00230 Purine metabolism - Staphylococcus aureus subsp. aureus Newman sae00240 Pyrimidine metabolism - Staphylococcus aureus subsp. aureus Newman sae01100 Metabolic pathways - Staphylococcus aureus subsp. aureus Newman sae03020 RNA polymerase - Staphylococcus aureus subsp. aureus Newman
NWMN_2186	566.391157	803.6051821	459.379172	190.5301976	357.9121454	1398.379241	609.791837	648.940528	629.3661825	0.072291483	0.908983074	0.950845359	Not DEGs	acyl-CoA dehydrogenase-related protein	-	-
NWMN_2222	87.07782413	107.3017486	92.58805016	89.8727347	81.58291549	233.4234282	95.6558743	134.9596928	115.3077836	0.447503918	0.368230161	0.613714231	Not DEGs	K03453 bile acid:Na+ symporter, BASS family |sodium/bile acid symporter family protein	K03453 TC.BASS; bile acid:Na+ symporter, BASS family	-
NWMN_1310	170.3026472	171.3740158	197.6398763	141.9989208	105.2682781	211.0897051	179.7721798	152.7856347	166.2789072	-0.213149692	0.57154611	0.759148018	Not DEGs	K01775 alanine racemase [EC:5.1.1.1] |alr2; alanine racemase 2	K01775 alr; alanine racemase [EC:5.1.1.1]	sae00473 D-Alanine metabolism - Staphylococcus aureus subsp. aureus Newman sae01100 Metabolic pathways - Staphylococcus aureus subsp. aureus Newman sae01502 Vancomycin resistance - Staphylococcus aureus subsp. aureus Newman
NWMN_1044	99.40742755	107.3017486	63.20914963	25.16436571	175.0085123	556.9021914	89.97277527	252.3583564	171.1655659	1.064255283	0.129597576	0.40435382	Not DEGs	K02016 iron complex transport system substrate-binding protein |isdE; iron compound ABC transporter	K02016 ABC.FEV.S; iron complex transport system substrate-binding protein	sae02010 ABC transporters - Staphylococcus aureus subsp. aureus Newman
NWMN_0600	1678.367265	1733.039033	2269.297499	1473.912849	1551.391248	847.2405913	1893.567932	1290.848229	1592.208081	-0.52145242	0.152164186	0.43641278	Not DEGs	K03316 monovalent cation:H+ antiporter, CPA1 family |conserved hypothetical protein	K03316 TC.CPA1; monovalent cation:H+ antiporter, CPA1 family	-
NWMN_2277	83.22482307	88.77482799	39.17186738	25.16436571	72.37194116	317.7152217	70.39050615	138.4171762	104.4038412	0.716869442	0.298947731	0.567473698	Not DEGs	transcriptional regulator TetR family protein	-	-
NWMN_0561	2.311800641	1.543910052	1.780539426	0	0	22.33372307	1.87875004	7.444574356	4.661662198	0.748117987	NA	NA	Not DEGs	conserved hypothetical protein	-	-
NWMN_0915	1105.040706	1004.313489	1517.019591	1736.341234	1106.632773	618.8602618	1208.791262	1153.944756	1181.368009	-0.061631227	0.892545418	0.942123681	Not DEGs	K01661 naphthoate synthase [EC:4.1.3.36] |memB; naphthoate synthase	K01661 menB; naphthoate synthase [EC:4.1.3.36]	sae00130 Ubiquinone and other terpenoid-quinone biosynthesis - Staphylococcus aureus subsp. aureus Newman sae01100 Metabolic pathways - Staphylococcus aureus subsp. aureus Newman sae01110 Biosynthesis of secondary metabolites - Staphylococcus aureus subsp. aureus Newman
NWMN_0825	2254.005625	2860.865326	2851.533891	1053.308451	1319.801036	575.633701	2655.468281	982.9143959	1819.191338	-1.332366493	0.000878264	0.010111263	Down	conserved hypothetical protein	-	-
NWMN_0729	722.0524001	683.180198	787.8886961	736.9564245	598.7133314	693.7863005	731.0404314	676.4853521	703.7628918	-0.109640339	0.637106487	0.798899819	Not DEGs	K13292 phosphatidylglycerol:prolipoprotein diacylglycerol transferase [EC:2.-.-.-] |lgt; prolipoprotein diacylglyceryl transferase	K13292 lgt, umpA; phosphatidylglycerol:prolipoprotein diacylglycerol transferase [EC:2.-.-.-]	-
NWMN_2146	1652.166858	988.8743883	2052.961958	7367.76679	5304.20536	437.3087065	1564.667735	4369.760286	2967.21401	1.091682246	0.110516591	0.369108735	Not DEGs	K02982 small subunit ribosomal protein S3 |rpsC; 30S ribosomal protein S3	K02982 RP-S3, rpsC; small subunit ribosomal protein S3	sae03010 Ribosome - Staphylococcus aureus subsp. aureus Newman
NWMN_1226	120.2136333	148.215365	173.6025941	43.13891265	75.00364811	199.5626223	147.3438641	105.9017277	126.6227959	-0.393420597	0.483635574	0.700263706	Not DEGs	conserved hypothetical protein	-	-
NWMN_0480	218.0798604	223.8669575	105.9420959	107.8472816	213.1682631	974.0385029	182.6296379	431.6846825	307.1571602	0.94282317	0.156491596	0.441275791	Not DEGs	K00375 GntR family transcriptional regulator / MocR family aminotransferase |GntR family regulatory protein	K00375 K00375; GntR family transcriptional regulator / MocR family aminotransferase	-
NWMN_1346	263.545273	348.9236718	461.1597114	55.72109551	85.53047592	467.5672991	357.8762187	202.9396235	280.4079211	-0.621206191	0.347235938	0.599564094	Not DEGs	K08170 MFS transporter, DHA2 family, multidrug resistance protein |conserved hypothetical protein	K08170 norB, norC; MFS transporter, DHA2 family, multidrug resistance protein	-
NWMN_0183	144.1022399	126.6006243	75.67292561	77.29055184	113.1633989	577.7950291	115.4585966	256.0829933	185.7707949	0.88638114	0.176330219	0.456699886	Not DEGs	K00008 L-iditol 2-dehydrogenase [EC:1.1.1.14] |sorbitol dehydrogenase	K00008 SORD, gutB; L-iditol 2-dehydrogenase [EC:1.1.1.14]	sae00040 Pentose and glucuronate interconversions - Staphylococcus aureus subsp. aureus Newman sae00051 Fructose and mannose metabolism - Staphylococcus aureus subsp. aureus Newman sae01100 Metabolic pathways - Staphylococcus aureus subsp. aureus Newman
NWMN_0367	287.4338797	309.5539654	251.9463288	147.3912849	246.0645999	729.8084345	282.978058	374.4214398	328.6997489	0.342805098	0.546150754	0.741450508	Not DEGs	K01834 2,3-bisphosphoglycerate-dependent phosphoglycerate mutase [EC:5.4.2.11] |phosphoglycerate mutase family protein	K01834 PGAM, gpmA; 2,3-bisphosphoglycerate-dependent phosphoglycerate mutase [EC:5.4.2.11]	sae00010 Glycolysis / Gluconeogenesis - Staphylococcus aureus subsp. aureus Newman sae00260 Glycine, serine and threonine metabolism - Staphylococcus aureus subsp. aureus Newman sae00680 Methane metabolism - Staphylococcus aureus subsp. aureus Newman sae01100 Metabolic pathways - Staphylococcus aureus subsp. aureus Newman sae01110 Biosynthesis of secondary metabolites - Staphylococcus aureus subs…
NWMN_1663	301.3046835	301.0624601	273.3128019	120.4294645	185.5353401	653.4415104	291.8933152	319.802105	305.8477101	0.112018466	0.849087547	0.919327422	Not DEGs	conserved hypothetical protein	-	-
NWMN_1490	350.6230972	350.4675818	310.7041299	145.5938302	263.1706951	1006.458423	337.2649363	471.7409829	404.5029596	0.39127161	0.526219226	0.730294872	Not DEGs	K02238 competence protein ComEC |comEC; DNA internalization-related competence protein ComEC/Rec2	K02238 comEC; competence protein ComEC	-
NWMN_2608	98.63682734	120.4249841	76.56319533	32.35418449	19.73780213	372.4688654	98.54166891	141.520284	120.0309765	0.354648191	NA	NA	Not DEGs	conserved hypothetical protein	-	-
NWMN_0852	23.11800641	16.98301057	11.57350627	5.392364082	6.579267378	51.15143025	17.22484108	21.04102057	19.13293083	0.224972128	0.753346852	0.867565885	Not DEGs	conserved hypothetical protein	-	-
NWMN_1175	871.5488416	825.2199228	940.124817	1324.724109	1256.640069	334.2854034	878.9645271	971.883194	925.4238606	0.125294705	0.810330238	0.897663883	Not DEGs	K09748 ribosome maturation factor RimP |conserved hypothetical protein	K09748 rimP; ribosome maturation factor RimP	-
NWMN_1827	8.476602349	6.175640208	10.68323656	7.189818776	5.263413903	29.53814987	8.445159705	13.99712751	11.22114361	0.576586891	0.400035194	0.632632426	Not DEGs	conserved hypothetical protein	-	-
NWMN_2016	1701.485272	1509.944031	2469.608184	1319.331745	1093.474238	105.9050739	1893.679162	839.5703525	1366.624757	-0.896170218	0.175046375	0.456699886	Not DEGs	K00761 uracil phosphoribosyltransferase [EC:2.4.2.9] |upp; uracil phosphoribosyltransferase	K00761 upp, UPRT; uracil phosphoribosyltransferase [EC:2.4.2.9]	sae00240 Pyrimidine metabolism - Staphylococcus aureus subsp. aureus Newman sae01100 Metabolic pathways - Staphylococcus aureus subsp. aureus Newman
NWMN_2008	5846.54382	4352.282437	7772.944865	9077.146204	6866.123436	538.8911244	5990.590374	5494.053588	5742.321981	-0.092635026	0.891828118	0.942123681	Not DEGs	K02115 F-type H+-transporting ATPase subunit gamma |atpG; ATP synthase, gamma subunit	K02115 ATPF1G, atpG; F-type H+-transporting ATPase subunit gamma	sae00190 Oxidative phosphorylation - Staphylococcus aureus subsp. aureus Newman sae01100 Metabolic pathways - Staphylococcus aureus subsp. aureus Newman
NWMN_2362	63.95981773	50.94903172	26.70809139	16.17709225	39.47560427	182.271998	47.20564695	79.30823149	63.25693922	0.554699938	0.421453444	0.646228614	Not DEGs	K15586 nickel transport system permease protein |opp1C; oligopeptide transporter putative membrane permease	K15586 nikC; nickel transport system permease protein	sae02010 ABC transporters - Staphylococcus aureus subsp. aureus Newman
NWMN_0991	657.3219822	666.1971875	738.0335922	1835.201242	1439.543702	163.5404883	687.1842539	1146.095144	916.6396992	0.574493306	0.37314721	0.616447518	Not DEGs	K02911 large subunit ribosomal protein L32 |rpmF; ribosomal protein L32	K02911 RP-L32, MRPL32, rpmF; large subunit ribosomal protein L32	sae03010 Ribosome - Staphylococcus aureus subsp. aureus Newman
NWMN_2558	319.0284884	298.7465951	200.3106854	141.9989208	190.798754	718.2813516	272.6952563	350.3596755	311.5274659	0.299513024	0.615412096	0.785183258	Not DEGs	conserved hypothetical protein	-	-
NWMN_1871	2915.180608	3357.232408	3904.722962	2680.004949	2131.682631	409.211442	3392.378659	1740.299674	2566.339166	-0.795895514	0.17695251	0.457143397	Not DEGs	aspartate transaminase	-	-
NWMN_1544	574.0971591	487.1036214	444.2445868	796.2724294	882.9376822	469.7286271	501.8151225	716.3129129	609.0640177	0.482456796	0.181153071	0.461271381	Not DEGs	K03550 holliday junction DNA helicase RuvA [EC:3.6.4.12] |ruvA; Holliday junction DNA helicase RuvA	K03550 ruvA; holliday junction DNA helicase RuvA [EC:3.6.4.12]	sae03440 Homologous recombination - Staphylococcus aureus subsp. aureus Newman
NWMN_1644	2922.11601	3271.5454	3725.778749	3668.60503	2792.241075	788.8847342	3306.480053	2416.576947	2861.5285	-0.389928731	0.46846153	0.688204035	Not DEGs	K01439 succinyl-diaminopimelate desuccinylase [EC:3.5.1.18] |peptidase M20/M25/M40 family protein	K01439 dapE; succinyl-diaminopimelate desuccinylase [EC:3.5.1.18]	sae00300 Lysine biosynthesis - Staphylococcus aureus subsp. aureus Newman sae01100 Metabolic pathways - Staphylococcus aureus subsp. aureus Newman sae01120 Microbial metabolism in diverse environments - Staphylococcus aureus subsp. aureus Newman sae01230 Biosynthesis of amino acids - Staphylococcus aureus subsp. aureus Newman
NWMN_2240	262.7746728	317.2735157	238.5922831	197.7200163	103.9524246	499.266777	272.8801572	266.9797393	269.9299483	-0.023690434	0.966101611	0.980501932	Not DEGs	K09771 small multidrug resistance family-3 protein |conserved hypothetical protein	K09771 TC.SMR3; small multidrug resistance family-3 protein	-
NWMN_1305	498.5783382	521.0696426	411.3046075	321.7443902	410.5462844	631.1077874	476.9841961	454.466154	465.725175	-0.062426482	0.865585626	0.927860791	Not DEGs	K00133 aspartate-semialdehyde dehydrogenase [EC:1.2.1.11] |asd; aspartate-semialdehyde dehydrogenase	K00133 asd; aspartate-semialdehyde dehydrogenase [EC:1.2.1.11]	sae00260 Glycine, serine and threonine metabolism - Staphylococcus aureus subsp. aureus Newman sae00261 Monobactam biosynthesis - Staphylococcus aureus subsp. aureus Newman sae00270 Cysteine and methionine metabolism - Staphylococcus aureus subsp. aureus Newman sae00300 Lysine biosynthesis - Staphylococcus aureus subsp. aureus Newman sae01100 Metabolic pathways - Staphylococcus aureus subsp. aure…
NWMN_1085	346.7700961	412.9959389	335.6316818	327.1367543	492.1291999	886.8649386	365.1325723	568.7102976	466.9214349	0.584866887	0.18645124	0.465221364	Not DEGs	K07025 putative hydrolase of the HAD superfamily |conserved hypothetical protein	K07025 K07025; putative hydrolase of the HAD superfamily	-
NWMN_2577	37.75941047	40.91361638	24.92755197	5.392364082	34.21219037	208.9283771	34.53352627	82.84431052	58.68891839	0.829806791	0.262073649	0.538318428	Not DEGs	K00765 ATP phosphoribosyltransferase [EC:2.4.2.17] |ATP phosphoribosyltransferase	K00765 hisG; ATP phosphoribosyltransferase [EC:2.4.2.17]	sae00340 Histidine metabolism - Staphylococcus aureus subsp. aureus Newman sae01100 Metabolic pathways - Staphylococcus aureus subsp. aureus Newman sae01110 Biosynthesis of secondary metabolites - Staphylococcus aureus subsp. aureus Newman sae01230 Biosynthesis of amino acids - Staphylococcus aureus subsp. aureus Newman
NWMN_1471	203.4384564	242.3938782	298.2403539	336.1240278	228.9585048	76.36692404	248.0242295	213.8164855	230.9203575	-0.188902148	0.724924432	0.851024934	Not DEGs	K01489 cytidine deaminase [EC:3.5.4.5] |cytidine deaminase, homotetrameric	K01489 cdd, CDA; cytidine deaminase [EC:3.5.4.5]	sae00240 Pyrimidine metabolism - Staphylococcus aureus subsp. aureus Newman sae01100 Metabolic pathways - Staphylococcus aureus subsp. aureus Newman
NWMN_1065	608.0035685	689.3558382	684.6174094	735.1589698	601.3450384	236.3051989	660.6589387	524.2697357	592.4643372	-0.302473441	0.516619341	0.723755895	Not DEGs	K07095 uncharacterized protein |conserved hypothetical protein	K07095 K07095; uncharacterized protein	-
NWMN_0197	277.4160769	277.9038094	242.153362	86.27782531	90.79388982	404.888786	265.8244161	193.9868337	229.9056249	-0.368961977	0.535047023	0.735782259	Not DEGs	K05339 holin-like protein LrgB |lrgB; antiholin-like protein LrgB	K05339 lrgB; holin-like protein LrgB	sae02020 Two-component system - Staphylococcus aureus subsp. aureus Newman
NWMN_1987	1407.11599	1614.157959	1897.164759	3896.881776	2447.487465	679.3774469	1639.479569	2341.248896	1990.364233	0.432614488	0.445364934	0.66825124	Not DEGs	K01921 D-alanine-D-alanine ligase [EC:6.3.2.4] |ddl; D-alanine-D-alanine ligase	K01921 ddl; D-alanine-D-alanine ligase [EC:6.3.2.4]	sae00473 D-Alanine metabolism - Staphylococcus aureus subsp. aureus Newman sae00550 Peptidoglycan biosynthesis - Staphylococcus aureus subsp. aureus Newman sae01100 Metabolic pathways - Staphylococcus aureus subsp. aureus Newman sae01502 Vancomycin resistance - Staphylococcus aureus subsp. aureus Newman
NWMN_0566	35.44760982	28.56233596	48.96483422	19.77200163	28.94877646	45.38788882	37.65826	31.36955564	34.51390782	-0.206343117	0.670584232	0.815309721	Not DEGs	conserved hypothetical protein	-	-
NWMN_1581	807.5890238	736.4450948	831.511912	1157.560823	930.3084073	1121.729252	791.8486769	1069.866161	930.8574188	0.42417374	0.068327028	0.27134053	Not DEGs	K00859 dephospho-CoA kinase [EC:2.7.1.24] |dephospho-CoA kinase	K00859 coaE; dephospho-CoA kinase [EC:2.7.1.24]	sae00770 Pantothenate and CoA biosynthesis - Staphylococcus aureus subsp. aureus Newman sae01100 Metabolic pathways - Staphylococcus aureus subsp. aureus Newman
NWMN_0801	1216.007137	1264.462333	1375.466707	1353.483385	1076.368143	740.6150747	1285.312059	1056.822201	1171.06713	-0.270332922	0.416270413	0.645151152	Not DEGs	D-isomer specific 2-hydroxyacid dehydrogenase	-	-
NWMN_0112	14.64140406	16.21105555	15.13458512	32.35418449	67.10852726	20.17239503	15.32901491	39.87836893	27.60369192	1.167233447	0.034202745	0.173726289	Not DEGs	K09790 uncharacterized protein |conserved hypothetical protein	K09790 K09790; uncharacterized protein	-
NWMN_2088	9836.711726	12684.76499	15893.09492	1939.453615	2281.689927	82.85090816	12804.85721	1434.664817	7119.761014	-2.206313837	0.001852379	0.017911375	Down	conserved hypothetical protein	-	-
NWMN_0122	508.596141	697.8473435	462.9402508	381.0603951	676.3486865	521.6005001	556.4612451	526.3365272	541.3988862	-0.074783606	0.837088635	0.912592258	Not DEGs	conserved hypothetical protein	-	-
NWMN_1961	171.8438476	196.0765766	123.7474901	71.89818776	196.0621679	706.7542687	163.8893048	324.9048748	244.3970898	0.765298522	0.240251339	0.520727743	Not DEGs	K01652 acetolactate synthase I/II/III large subunit [EC:2.2.1.6] |ilvB; acetolactate synthase, large subunit, biosynthetic type	K01652 E2.2.1.6L, ilvB, ilvG, ilvI; acetolactate synthase I/II/III large subunit [EC:2.2.1.6]	sae00290 Valine, leucine and isoleucine biosynthesis - Staphylococcus aureus subsp. aureus Newman sae00650 Butanoate metabolism - Staphylococcus aureus subsp. aureus Newman sae00660 C5-Branched dibasic acid metabolism - Staphylococcus aureus subsp. aureus Newman sae00770 Pantothenate and CoA biosynthesis - Staphylococcus aureus subsp. aureus Newman sae01100 Metabolic pathways - Staphylococcus aur…
NWMN_1777	28.5122079	24.70256083	46.29402508	34.15163918	27.63292299	20.89283771	33.16959794	27.55913329	30.36436562	-0.257062293	0.583370036	0.764382531	Not DEGs	conserved hypothetical protein	-	-
NWMN_2041	1034.145487	886.2043699	1276.646769	1473.912849	1001.364495	798.9709317	1065.665542	1091.416092	1078.540817	0.031272842	0.931468309	0.963181329	Not DEGs	K01619 deoxyribose-phosphate aldolase [EC:4.1.2.4] |deoC; deoxyribose-phosphate aldolase	K01619 deoC, DERA; deoxyribose-phosphate aldolase [EC:4.1.2.4]	sae00030 Pentose phosphate pathway - Staphylococcus aureus subsp. aureus Newman
NWMN_1524	748.2528074	926.3460312	967.7231781	1384.040114	1036.892539	278.811317	880.7740056	899.9146567	890.3443311	0.025477162	0.963016015	0.980290168	Not DEGs	K04487 cysteine desulfurase [EC:2.8.1.7] |aminotransferase, class V	K04487 iscS, NFS1; cysteine desulfurase [EC:2.8.1.7]	sae00730 Thiamine metabolism - Staphylococcus aureus subsp. aureus Newman sae01100 Metabolic pathways - Staphylococcus aureus subsp. aureus Newman sae04122 Sulfur relay system - Staphylococcus aureus subsp. aureus Newman
NWMN_0186	1481.864211	1533.102682	1603.375753	503.2873143	560.5535806	801.1322598	1539.447549	621.6577182	1080.552633	-1.254529362	3.08E-05	0.000628342	Down	K05352 ribitol-5-phosphate 2-dehydrogenase (NADP+) [EC:1.1.1.405] |zinc-containing alcohol dehydrogenase	K05352 tarJ; ribitol-5-phosphate 2-dehydrogenase (NADP+) [EC:1.1.1.405]	sae00040 Pentose and glucuronate interconversions - Staphylococcus aureus subsp. aureus Newman sae01100 Metabolic pathways - Staphylococcus aureus subsp. aureus Newman
NWMN_1473	737.4644044	780.4465313	826.1702938	729.7666057	655.2950309	932.9732701	781.3604098	772.6783022	777.019356	-0.013911782	0.95868754	0.978935682	Not DEGs	K07042 probable rRNA maturation factor |conserved hypothetical protein	K07042 ybeY, yqfG; probable rRNA maturation factor	-
NWMN_0006	126.378435	140.4958147	117.5156021	111.442191	126.3219337	314.1130083	128.1299506	183.9590443	156.0444975	0.471520537	0.330766109	0.59274138	Not DEGs	conserved hypothetical protein	-	-
NWMN_1615	380.6765055	507.1744521	576.0045044	709.9946041	564.501141	155.6156188	487.9518207	476.703788	482.3278043	-0.030624682	0.955253186	0.97753555	Not DEGs	osmotic stress-related protein	-	-
NWMN_1852	1289.984758	1733.810988	2160.684594	278.6054776	377.6499475	607.3331789	1728.160113	421.1962013	1074.678157	-1.873053026	7.90E-06	0.00020436	Down	K00491 nitric-oxide synthase, bacterial [EC:1.14.13.165] |nitric oxide synthase oxygenase	K00491 nos; nitric-oxide synthase, bacterial [EC:1.14.13.165]	sae00220 Arginine biosynthesis - Staphylococcus aureus subsp. aureus Newman sae00330 Arginine and proline metabolism - Staphylococcus aureus subsp. aureus Newman sae01100 Metabolic pathways - Staphylococcus aureus subsp. aureus Newman sae01110 Biosynthesis of secondary metabolites - Staphylococcus aureus subsp. aureus Newman sae01130 Biosynthesis of antibiotics - Staphylococcus aureus subsp. aure…
NWMN_1741	242.7390673	304.1502803	310.7041299	260.6309306	225.0109443	373.9097507	285.8644925	286.5172086	286.1908505	0.007265954	0.982814816	0.989918494	Not DEGs	sensor histidine kinase	-	-
NWMN_1183	5392.660295	5574.287243	7762.261629	4996.924049	4376.52866	1654.856835	6243.069722	3676.103181	4959.586452	-0.684545426	0.150183844	0.43411269	Not DEGs	K00962 polyribonucleotide nucleotidyltransferase [EC:2.7.7.8] |pnpA; polyribonucleotide nucleotidyltransferase	K00962 pnp, PNPT1; polyribonucleotide nucleotidyltransferase [EC:2.7.7.8]	sae00230 Purine metabolism - Staphylococcus aureus subsp. aureus Newman sae00240 Pyrimidine metabolism - Staphylococcus aureus subsp. aureus Newman sae03018 RNA degradation - Staphylococcus aureus subsp. aureus Newman
NWMN_0246	557.9145546	591.3175499	800.3524721	154.5811037	198.6938748	130.400125	649.8615255	161.2250345	405.54328	-1.916680495	8.85E-09	6.77E-07	Down	conserved hypothetical protein	-	-
NWMN_0429	2500.597693	2684.087625	2054.742498	3891.489412	2661.971581	410.6523274	2413.142605	2321.371107	2367.256856	-0.044831956	0.94298546	0.971075713	Not DEGs	N-acetylmuramoyl-L-alanine amidase aaa precursor	-	-
NWMN_2475	367.5763019	353.5554019	197.6398763	111.442191	238.1694791	1407.744996	306.2571934	585.7855554	446.0213744	0.683732136	0.322187665	0.587819292	Not DEGs	conserved hypothetical protein	-	-
NWMN_0925	3023.835238	3977.884249	3508.552939	5367.199716	4176.518932	340.7693875	3503.424142	3294.829345	3399.126744	-0.066700043	0.920984161	0.957775012	Not DEGs	conserved hypothetical protein	-	-
NWMN_0040	124.0666344	100.3541534	107.7226353	59.3160049	78.95120854	318.4356644	110.7144744	152.2342926	131.4743835	0.38061389	0.528771829	0.732121837	Not DEGs	conserved hypothetical protein	-	-
NWMN_2201	924.7202563	963.3998725	869.7935097	864.5757078	715.8242907	814.8206707	919.3045462	798.4068897	858.8557179	-0.199785128	0.363839651	0.60949698	Not DEGs	K04940 opine dehydrogenase [EC:1.5.1.28] |dehydrogenase family protein	K04940 odh; opine dehydrogenase [EC:1.5.1.28]	-
NWMN_0515	816.0656262	407.5922537	713.9963099	2236.033639	1590.866852	737.733304	645.8847299	1521.544598	1083.714664	1.092251556	0.028240204	0.150678028	Not DEGs	capD; polysaccharide biosynthesis protein CapD	-	-
NWMN_1692	208.8326579	171.3740158	140.6626147	134.809102	172.3768053	605.8922936	173.6230961	304.3594003	238.9912482	0.67981451	0.238528905	0.518893458	Not DEGs	conserved hypothetical protein	-	-
NWMN_1854	612.6271698	517.2098674	597.3709775	415.2120343	436.8633539	1014.383293	575.7360049	622.1528937	598.9444493	0.103898543	0.816124525	0.900288045	Not DEGs	K14445 solute carrier family 13 (sodium-dependent dicarboxylate transporter), member 2/3/5 |sodium-dependent transporter	K14445 SLC13A2_3_5; solute carrier family 13 (sodium-dependent dicarboxylate transporter), member 2/3/5	-
NWMN_1026	120.2136333	88.00287297	101.4907473	73.69564245	77.63535506	417.1363115	103.2357512	189.489103	146.3624271	0.698469258	0.268601484	0.544239927	Not DEGs	conserved hypothetical protein	-	-
NWMN_0475	3211.09109	3801.106548	3328.718457	2705.169314	2738.291083	1475.466608	3446.972032	2306.309002	2876.640517	-0.548129794	0.123877357	0.392858714	Not DEGs	K01738 cysteine synthase A [EC:2.5.1.47] |cysteine synthase homolog	K01738 cysK; cysteine synthase A [EC:2.5.1.47]	sae00270 Cysteine and methionine metabolism - Staphylococcus aureus subsp. aureus Newman sae00920 Sulfur metabolism - Staphylococcus aureus subsp. aureus Newman sae01100 Metabolic pathways - Staphylococcus aureus subsp. aureus Newman sae01110 Biosynthesis of secondary metabolites - Staphylococcus aureus subsp. aureus Newman sae01120 Microbial metabolism in diverse environments - Staphylococcus au…
NWMN_0213	510.9079416	508.7183621	781.6568081	39.54400327	127.6377871	418.5771969	600.427704	195.2529958	397.8403499	-1.248328255	0.055251832	0.238853266	Not DEGs	K01992 ABC-2 type transport system permease protein |conserved hypothetical protein	K01992 ABC-2.P; ABC-2 type transport system permease protein	-
NWMN_1303	1079.610899	978.838973	938.3442776	2257.603096	1968.5168	1955.281433	998.9313833	2060.467109	1529.699246	1.023276815	2.29E-06	7.42E-05	Up	ABC transporter ATP-binding protein	-	-
NWMN_1127	759.8118106	698.6192986	765.6319533	1375.052841	1264.53519	1005.017538	741.3543541	1214.868523	978.1114386	0.691852431	0.006333252	0.046885858	Not DEGs	K03500 16S rRNA (cytosine967-C5)-methyltransferase [EC:2.1.1.176] |conserved hypothetical protein	K03500 rsmB, sun; 16S rRNA (cytosine967-C5)-methyltransferase [EC:2.1.1.176]	-
NWMN_0588	1886.429323	2059.576009	2900.498725	2306.134372	2413.275274	686.5818737	2282.168019	1801.997173	2042.082596	-0.298704661	0.561303699	0.752113686	Not DEGs	sarA; staphylococcal accessory regulator A	-	-
NWMN_1442	681.2105888	851.4663937	740.7044013	1256.420831	1355.32908	379.6732922	757.7937946	997.1410677	877.4674312	0.347872647	0.490148889	0.70544515	Not DEGs	K00891 shikimate kinase [EC:2.7.1.71] |conserved hypothetical protein	K00891 E2.7.1.71, aroK, aroL; shikimate kinase [EC:2.7.1.71]	sae00400 Phenylalanine, tyrosine and tryptophan biosynthesis - Staphylococcus aureus subsp. aureus Newman sae01100 Metabolic pathways - Staphylococcus aureus subsp. aureus Newman sae01110 Biosynthesis of secondary metabolites - Staphylococcus aureus subsp. aureus Newman sae01130 Biosynthesis of antibiotics - Staphylococcus aureus subsp. aureus Newman sae01230 Biosynthesis of amino acids - Staphyl…
NWMN_1694	161.0554446	189.9009364	137.9918055	159.9734678	168.4292449	579.2359144	162.9827289	302.546209	232.7644689	0.764746856	0.164961701	0.45036238	Not DEGs	conserved hypothetical protein	-	-
NWMN_2208	25.42980705	33.96602115	20.4762034	23.36691102	18.42194866	52.59231561	26.62401053	31.46039176	29.04220115	0.22917359	0.672313995	0.815525596	Not DEGs	hypothetical protein	-	-
NWMN_2033	283.5808786	243.1658332	275.9836111	1560.190674	914.5181656	715.3995809	267.5767743	1063.369474	665.4731239	1.852420045	2.49E-06	7.86E-05	Up	acetyltransferase, GNAT family protein	-	-
NWMN_1983	483.1663339	578.9662695	405.0727195	177.9480147	340.8060502	786.0029635	489.068441	434.9190095	461.9937252	-0.14300373	0.791555967	0.892100897	Not DEGs	K07646 two-component system, OmpR family, sensor histidine kinase KdpD [EC:2.7.13.3] |kdpD; sensor histidine kinase KdpD	K07646 kdpD; two-component system, OmpR family, sensor histidine kinase KdpD [EC:2.7.13.3]	sae02020 Two-component system - Staphylococcus aureus subsp. aureus Newman
NWMN_2285	469.2955301	531.8770129	486.0872634	307.3647527	321.0682481	536.7297963	495.7532688	388.387599	442.0704339	-0.329724415	0.342139264	0.599381997	Not DEGs	conserved hypothetical protein	-	-
NWMN_2155	896.2080484	869.9933143	1306.025669	1459.533211	1034.260832	457.4811016	1024.075677	983.7583816	1003.917029	-0.052768804	0.912932662	0.953401777	Not DEGs	K06901 putative MFS transporter, AGZA family, xanthine/uracil permease |xanthine/uracil permeases family protein	K06901 pbuG; putative MFS transporter, AGZA family, xanthine/uracil permease	-
NWMN_1628	167.9908466	131.2323544	116.6253324	100.6574629	193.4304609	474.0512832	138.6161778	256.0464023	197.3312901	0.754819036	0.176456044	0.456699886	Not DEGs	K04768 acetoin utilization protein AcuC |acuC; acetoin utilization protein AcuC	K04768 acuC; acetoin utilization protein AcuC	-
NWMN_0382	245.8214681	231.5865078	122.8572204	53.92364082	186.8511935	673.6139055	200.0883988	304.7962466	252.4423227	0.456492987	0.498970762	0.713374613	Not DEGs	conserved hypothetical protein	-	-
NWMN_0103	110.1958305	97.26633328	56.97726164	12.58218286	63.16096683	369.5870947	88.14647515	148.4434148	118.294945	0.510144092	0.484122711	0.700263706	Not DEGs	capI; capsular polysaccharide biosynthesis protein CapI	-	-
NWMN_0650	599.5269662	556.5795738	1002.443697	497.8949502	361.8597058	61.95807045	719.5167456	307.2375755	513.3771606	-0.982159884	0.115270599	0.379272291	Not DEGs	K09768 uncharacterized protein |conserved hypothetical protein	K09768 K09768; uncharacterized protein	-
NWMN_0879	783.7004172	673.1447827	673.0439031	853.7909796	703.9816095	1452.412442	709.9630343	1003.39501	856.6790224	0.468413883	0.21845234	0.498088155	Not DEGs	K06213 magnesium transporter |magnesium transporter	K06213 mgtE; magnesium transporter	-
NWMN_1220	87.07782413	86.45896291	56.08699193	17.97454694	67.10852726	393.3617031	76.54125966	159.4815924	118.011426	0.738327859	0.30286323	0.57124442	Not DEGs	conserved hypothetical protein	-	-
NWMN_0158	289.7456803	270.1842591	135.3209964	57.51855021	202.6414352	1420.712964	231.7503119	560.2909832	396.0206476	0.862397278	0.235530237	0.516085837	Not DEGs	K07784 MFS transporter, OPA family, hexose phosphate transport protein UhpT |sugar phosphate transport protein	K07784 uhpT; MFS transporter, OPA family, hexose phosphate transport protein UhpT	sae02020 Two-component system - Staphylococcus aureus subsp. aureus Newman
NWMN_1579	728.2172018	812.8686424	987.3091118	821.4367951	777.6694041	539.6115671	842.7983187	712.9059221	777.8521204	-0.232787401	0.45985399	0.680871313	Not DEGs	K07738 transcriptional repressor NrdR |nrdR; NrdR repressor protein	K07738 nrdR; transcriptional repressor NrdR	-
NWMN_1132	308.2400854	298.7465951	397.060292	530.2491347	332.9109293	97.98020443	334.6823242	320.3800895	327.5312068	-0.056078726	0.920569418	0.957775012	Not DEGs	K01783 ribulose-phosphate 3-epimerase [EC:5.1.3.1] |rpe; ribulose-phosphate 3-epimerase	K01783 rpe, RPE; ribulose-phosphate 3-epimerase [EC:5.1.3.1]	sae00030 Pentose phosphate pathway - Staphylococcus aureus subsp. aureus Newman sae00040 Pentose and glucuronate interconversions - Staphylococcus aureus subsp. aureus Newman sae01100 Metabolic pathways - Staphylococcus aureus subsp. aureus Newman sae01110 Biosynthesis of secondary metabolites - Staphylococcus aureus subsp. aureus Newman sae01120 Microbial metabolism in diverse environments - Sta…
NWMN_2001	262.7746728	287.9392247	194.9690672	183.3403788	251.3280138	667.850364	248.5609882	367.5062522	308.0336202	0.491825806	0.352629885	0.602395984	Not DEGs	K03111 single-strand DNA-binding protein |conserved hypothetical protein	K03111 ssb; single-strand DNA-binding protein	sae03030 DNA replication - Staphylococcus aureus subsp. aureus Newman sae03430 Mismatch repair - Staphylococcus aureus subsp. aureus Newman sae03440 Homologous recombination - Staphylococcus aureus subsp. aureus Newman
NWMN_0478	376.8235044	341.9760765	275.0933413	226.4792914	256.5914277	840.0361645	331.2976408	441.0356279	386.1666343	0.35597381	0.513929178	0.723195969	Not DEGs	K00950 2-amino-4-hydroxy-6-hydroxymethyldihydropteridine diphosphokinase [EC:2.7.6.3] |folK; 2-amino-4-hydroxy-6-hydroxymethyldihydropteridine pyrophosphokinase	K00950 folK; 2-amino-4-hydroxy-6-hydroxymethyldihydropteridine diphosphokinase [EC:2.7.6.3]	sae00790 Folate biosynthesis - Staphylococcus aureus subsp. aureus Newman sae01100 Metabolic pathways - Staphylococcus aureus subsp. aureus Newman
NWMN_2134	2139.956793	1239.759772	1889.152331	5388.769172	4942.345654	479.094382	1756.289632	3603.40307	2679.846351	0.795704978	0.225627328	0.506165852	Not DEGs	K02907 large subunit ribosomal protein L30 |rpmD; 50S ribosomal protein L30	K02907 RP-L30, MRPL30, rpmD; large subunit ribosomal protein L30	sae03010 Ribosome - Staphylococcus aureus subsp. aureus Newman
NWMN_2223	151.0376419	199.1643967	196.7496066	2823.801324	1446.12297	87.17356424	182.3172151	1452.365953	817.3415839	2.079902781	0.003472584	0.029275982	Up	conserved hypothetical protein	-	-
NWMN_0643	117.9018327	97.26633328	122.8572204	230.0742008	165.7975379	274.4886609	112.6751288	223.4534666	168.0642977	0.9419711	0.005361942	0.04124169	Not DEGs	K09793 uncharacterized protein |conserved hypothetical protein	K09793 K09793; uncharacterized protein	-
NWMN_1383	1486.487812	1519.979446	1741.367559	1286.977561	1340.854692	1080.664019	1582.611606	1236.165424	1409.388515	-0.348771641	0.140091503	0.423852835	Not DEGs	K00057 glycerol-3-phosphate dehydrogenase (NAD(P)+) [EC:1.1.1.94] |gpsA; glycerol-3-phosphate dehydrogenase	K00057 gpsA; glycerol-3-phosphate dehydrogenase (NAD(P)+) [EC:1.1.1.94]	sae00564 Glycerophospholipid metabolism - Staphylococcus aureus subsp. aureus Newman sae01110 Biosynthesis of secondary metabolites - Staphylococcus aureus subsp. aureus Newman
NWMN_1285	49.31841367	54.80880685	50.74537365	57.51855021	67.10852726	141.9272079	51.62419805	88.85142845	70.23781325	0.719915392	0.120328476	0.387307282	Not DEGs	K01695 tryptophan synthase alpha chain [EC:4.2.1.20] |trpA; tryptophan synthase alpha chain	K01695 trpA; tryptophan synthase alpha chain [EC:4.2.1.20]	sae00260 Glycine, serine and threonine metabolism - Staphylococcus aureus subsp. aureus Newman sae00400 Phenylalanine, tyrosine and tryptophan biosynthesis - Staphylococcus aureus subsp. aureus Newman sae01100 Metabolic pathways - Staphylococcus aureus subsp. aureus Newman sae01110 Biosynthesis of secondary metabolites - Staphylococcus aureus subsp. aureus Newman sae01130 Biosynthesis of antibiot…
NWMN_1755	503.9725397	614.4762007	490.5386119	814.2469763	569.764555	350.855585	536.3291174	578.2890388	557.3090781	0.098316335	0.806968142	0.896673325	Not DEGs	K03564 peroxiredoxin Q/BCP [EC:1.11.1.15] |bacterioferritin comigratory protein	K03564 BCP, PRXQ, DOT5; peroxiredoxin Q/BCP [EC:1.11.1.15]	-
NWMN_1726	1555.071231	1953.046216	1930.104738	2336.691102	1623.763189	109.5072873	1812.740728	1356.653859	1584.697294	-0.305791029	0.657721003	0.807418999	Not DEGs	RNAIII-activating protein TRAP	-	-
NWMN_0846	36.21821004	38.5977513	22.25674283	8.98727347	25.00121604	95.09843371	32.35756806	43.02897441	37.69327123	0.321971298	0.634310184	0.796982977	Not DEGs	LysR family regulatory protein	-	-
NWMN_1247	1565.089034	1831.077322	1754.721605	2822.003869	3208.050774	77.8078094	1716.962653	2035.954151	1876.458402	0.167504333	0.817158531	0.900367255	Not DEGs	K02913 large subunit ribosomal protein L33 |rpmG; 50S ribosomal protein L33	K02913 RP-L33, MRPL33, rpmG; large subunit ribosomal protein L33	sae03010 Ribosome - Staphylococcus aureus subsp. aureus Newman
NWMN_0490	2848.138389	2836.162766	3439.111902	2636.866036	2634.338658	1451.691999	3041.137686	2240.965565	2641.051625	-0.416743625	0.240708343	0.520765357	Not DEGs	K09698 nondiscriminating glutamyl-tRNA synthetase [EC:6.1.1.24] |gltX; glutamyl-tRNA synthetase	K09698 gltX; nondiscriminating glutamyl-tRNA synthetase [EC:6.1.1.24]	sae00970 Aminoacyl-tRNA biosynthesis - Staphylococcus aureus subsp. aureus Newman sae01100 Metabolic pathways - Staphylococcus aureus subsp. aureus Newman
NWMN_0715	361.4115002	385.205558	412.1948772	938.2713502	665.8218587	158.4973895	386.2706451	587.5301995	486.9004223	0.50602391	0.376306634	0.618218041	Not DEGs	GGDEF domain protein	-	-
NWMN_1621	2137.644992	2326.672448	2275.529387	12625.32177	8666.210991	499.266777	2246.615609	7263.599846	4755.107728	1.215467213	0.081901994	0.30895832	Not DEGs	conserved hypothetical protein	-	-
NWMN_1047	110.1958305	106.5297936	57.86753135	44.93636735	92.10974329	688.0227591	91.53105183	275.0229566	183.2770042	1.114355771	0.117134976	0.381695679	Not DEGs	K07145 heme oxygenase (staphylobilin-producing) [EC:1.14.99.48] |isdG; cytoplasmic heme-iron binding protein	K07145 isdG, isdI; heme oxygenase (staphylobilin-producing) [EC:1.14.99.48]	sae00860 Porphyrin and chlorophyll metabolism - Staphylococcus aureus subsp. aureus Newman sae01110 Biosynthesis of secondary metabolites - Staphylococcus aureus subsp. aureus Newman
NWMN_0946	2129.93899	2482.607364	2608.490259	6596.658727	4473.901817	449.5562321	2407.012204	3840.038925	3123.525565	0.512010124	0.44079947	0.663861376	Not DEGs	conserved hypothetical protein	-	-
NWMN_2238	292.8280812	321.9052459	294.679275	242.6563837	272.3816695	600.8491948	303.137534	371.962416	337.549975	0.272613278	0.538182701	0.736117101	Not DEGs	conserved hypothetical protein	-	-
NWMN_2346	391.4649085	514.8940024	535.9423673	559.0084098	359.2279988	474.7717259	480.7670927	464.3360448	472.5515688	-0.048790318	0.878919963	0.936223648	Not DEGs	K05846 osmoprotectant transport system permease protein |opuCB; amino acid ABC transporter, permease protein	K05846 opuBD; osmoprotectant transport system permease protein	sae02010 ABC transporters - Staphylococcus aureus subsp. aureus Newman
NWMN_2037	465.442529	517.2098674	355.2176155	368.4782123	373.7023871	1520.134054	445.9566707	754.1048845	600.0307776	0.633984705	0.272366551	0.546810475	Not DEGs	conserved hypothetical protein	-	-
NWMN_0070	252.7568701	241.6219231	198.530146	186.9352882	217.1158235	429.3838371	230.9696464	277.8116496	254.390648	0.249299501	0.559092633	0.750844924	Not DEGs	conserved hypothetical protein	-	-
NWMN_1847	664.2573841	629.9153012	711.3255008	80.88546123	168.4292449	464.6855284	668.4993954	238.0000782	453.2497368	-1.240112869	0.03160324	0.163467414	Not DEGs	K08258 staphopain A [EC:3.4.22.48] |sspB; staphopain thiol proteinase	K08258 sspB2, sspP, scpA; staphopain A [EC:3.4.22.48]	-
NWMN_1427	1561.236033	1337.79806	1678.158409	2886.712238	2422.486249	828.5090816	1525.730834	2045.902523	1785.816678	0.375056474	0.445688881	0.66825124	Not DEGs	K13789 geranylgeranyl diphosphate synthase, type II [EC:2.5.1.1 2.5.1.10 2.5.1.29] |ispA; geranyltranstransferase	K13789 GGPS; geranylgeranyl diphosphate synthase, type II [EC:2.5.1.1 2.5.1.10 2.5.1.29]	sae00900 Terpenoid backbone biosynthesis - Staphylococcus aureus subsp. aureus Newman sae01100 Metabolic pathways - Staphylococcus aureus subsp. aureus Newman sae01110 Biosynthesis of secondary metabolites - Staphylococcus aureus subsp. aureus Newman sae01130 Biosynthesis of antibiotics - Staphylococcus aureus subsp. aureus Newman
NWMN_0926	569.4735578	602.1249203	537.7229067	4716.521117	3743.603138	605.1718509	569.7737949	3021.765369	1795.769582	1.950475583	0.001339841	0.013800365	Up	autolysis and methicillin resistant-related protein FmtA	-	-
NWMN_2556	96.3250267	120.4249841	121.076681	37.74654857	93.42559677	291.0588426	112.6088972	140.7436626	126.6762799	0.26351752	0.672318062	0.815525596	Not DEGs	conserved hypothetical protein	-	-
NWMN_1635	379.9059053	352.7834469	523.4785913	645.2862351	481.6023721	289.6179572	418.7226478	472.1688548	445.4457513	0.157715491	0.701509647	0.836374612	Not DEGs	K06878 tRNA-binding protein |conserved hypothetical protein	K06878 K06878; tRNA-binding protein	-
NWMN_1135	819.9186273	754.9720155	811.0357086	1632.088862	1281.641285	626.7851313	795.3087838	1180.17176	987.7402717	0.522577579	0.21621988	0.496341954	Not DEGs	conserved hypothetical protein	-	-
NWMN_2299	577.17956	510.2622722	313.374939	88.07528	398.7036031	1644.050195	466.9389237	710.2763594	588.6076415	0.436979758	0.531197227	0.733764567	Not DEGs	K00363 nitrite reductase (NADH) small subunit [EC:1.7.1.15] |nirD; assimilatory nitrite reductase [NAD(P)H], small subunit	K00363 nirD; nitrite reductase (NADH) small subunit [EC:1.7.1.15]	sae00910 Nitrogen metabolism - Staphylococcus aureus subsp. aureus Newman sae01120 Microbial metabolism in diverse environments - Staphylococcus aureus subsp. aureus Newman
NWMN_2513	379.9059053	325.765021	280.4349596	2333.096193	1498.757109	793.2073903	328.701962	1541.686897	935.1944296	2.015707206	1.02E-05	0.000247525	Up	K03451 betaine/carnitine transporter, BCCT family |choline transporter	K03451 TC.BCT; betaine/carnitine transporter, BCCT family	-
NWMN_1372	109.4252303	95.72242323	130.8696478	264.22584	177.6402192	136.1636665	112.0057671	192.6765752	152.3411712	0.725347788	0.058737491	0.246671977	Not DEGs	conserved hypothetical protein	-	-
NWMN_0945	205.750257	181.4094311	208.3231129	562.6033192	482.9182256	92.93710567	198.494267	379.4862168	288.9902419	0.773897109	0.185271339	0.465221364	Not DEGs	K16925 energy-coupling factor transport system substrate-specific component |conserved hypothetical protein	K16925 ykoE; energy-coupling factor transport system substrate-specific component	-
NWMN_1272	1608.242646	1657.387441	1911.409074	2636.866036	2250.109443	631.1077874	1725.67972	1839.361089	1782.520405	0.079502784	0.879482286	0.936401589	Not DEGs	K14205 phosphatidylglycerol lysyltransferase [EC:2.3.2.3] |fmtC; oxacillin resistance-related FmtC protein	K14205 mprF, fmtC; phosphatidylglycerol lysyltransferase [EC:2.3.2.3]	sae01503 Cationic antimicrobial peptide (CAMP) resistance - Staphylococcus aureus subsp. aureus Newman sae02020 Two-component system - Staphylococcus aureus subsp. aureus Newman sae05150 Staphylococcus aureus infection - Staphylococcus aureus subsp. aureus Newman
NWMN_1301	7.706002136	6.947595234	0	1.797454694	10.52682781	41.78567542	4.884532457	18.03665264	11.46059255	0.974543642	0.209884639	0.488638721	Not DEGs	truncated transposase for IS1272	-	-
NWMN_0932	1647.543257	1397.238597	1782.319966	2218.059092	1769.822925	660.6459372	1609.03394	1549.509318	1579.271629	-0.049222557	0.918754529	0.956716254	Not DEGs	K01491 methylenetetrahydrofolate dehydrogenase (NADP+) / methenyltetrahydrofolate cyclohydrolase [EC:1.5.1.5 3.5.4.9] |folD; FolD bifunctional protein	K01491 folD; methylenetetrahydrofolate dehydrogenase (NADP+) / methenyltetrahydrofolate cyclohydrolase [EC:1.5.1.5 3.5.4.9]	sae00670 One carbon pool by folate - Staphylococcus aureus subsp. aureus Newman sae01100 Metabolic pathways - Staphylococcus aureus subsp. aureus Newman sae01120 Microbial metabolism in diverse environments - Staphylococcus aureus subsp. aureus Newman sae01200 Carbon metabolism - Staphylococcus aureus subsp. aureus Newman
NWMN_0484	535.5671484	532.648968	635.6525752	8273.683956	5019.98101	433.7064931	567.9562305	4575.790486	2571.873358	2.215468055	0.001153607	0.012652294	Up	K03708 transcriptional regulator of stress and heat shock response |ctsR; transcriptional regulator CtsR	K03708 ctsR; transcriptional regulator of stress and heat shock response	-
NWMN_2028	1088.858102	1211.969391	1243.706789	9140.057119	5897.655278	1080.664019	1181.511427	5372.792139	3277.151783	1.763927961	0.003961163	0.032470572	Up	K00790 UDP-N-acetylglucosamine 1-carboxyvinyltransferase [EC:2.5.1.7] |murZ; UDP-N-acetylglucosamine 1-carboxyvinyltransferase 2	K00790 murA; UDP-N-acetylglucosamine 1-carboxyvinyltransferase [EC:2.5.1.7]	sae00520 Amino sugar and nucleotide sugar metabolism - Staphylococcus aureus subsp. aureus Newman sae00550 Peptidoglycan biosynthesis - Staphylococcus aureus subsp. aureus Newman sae01100 Metabolic pathways - Staphylococcus aureus subsp. aureus Newman
NWMN_0410	225.0152624	248.5695184	144.2236935	89.8727347	202.6414352	1040.319229	205.9361581	444.2777998	325.1069789	0.826578557	0.223267741	0.50373455	Not DEGs	lpl7nm; staphylococcal tandem lipoprotein	-	-
NWMN_1233	134.0844372	158.2507803	148.6750421	154.5811037	164.4816845	221.8963453	147.0034199	180.3197112	163.6615655	0.29037194	0.339096322	0.597707729	Not DEGs	K07778 two-component system, NarL family, sensor histidine kinase DesK [EC:2.7.13.3] |sensor histidine kinase	K07778 desK; two-component system, NarL family, sensor histidine kinase DesK [EC:2.7.13.3]	sae02020 Two-component system - Staphylococcus aureus subsp. aureus Newman
NWMN_0373	577.9501602	674.6886927	828.8411029	1608.721951	939.5193816	687.3023164	693.8266519	1078.51455	886.1706008	0.585017247	0.163029025	0.448998588	Not DEGs	K19285 FMN reductase (NADPH) [EC:1.5.1.38] |nitroreductase family protein	K19285 nfrA1; FMN reductase (NADPH) [EC:1.5.1.38]	sae00740 Riboflavin metabolism - Staphylococcus aureus subsp. aureus Newman sae01100 Metabolic pathways - Staphylococcus aureus subsp. aureus Newman
NWMN_0519	80.14242221	121.1969391	119.2961416	91.67018939	97.3731572	104.4641885	106.878501	97.83584505	102.357173	-0.117057469	0.724933861	0.851024934	Not DEGs	K15518 deoxyguanosine kinase [EC:2.7.1.113] |deoxynucleoside kinase	K15518 dgk; deoxyguanosine kinase [EC:2.7.1.113]	sae00230 Purine metabolism - Staphylococcus aureus subsp. aureus Newman
NWMN_2507	409.1887134	355.871267	389.0478646	188.7327429	177.6402192	340.7693875	384.702615	235.7141165	310.2083658	-0.656593029	0.081746916	0.308865143	Not DEGs	conserved hypothetical protein	-	-
NWMN_0210	141.0198391	139.7238597	130.8696478	3690.174487	1544.81198	146.9703066	137.2044489	1793.985591	965.59502	2.633954182	0.000163886	0.002488749	Up	K08259 lysostaphin [EC:3.4.24.75] |lytM; peptidoglycan hydrolase	K08259 lytM; lysostaphin [EC:3.4.24.75]	-
NWMN_0983	1422.527994	1749.250089	1708.427579	1376.850296	1279.009578	717.5609089	1626.735221	1124.473594	1375.604408	-0.503219294	0.165140175	0.45036238	Not DEGs	conserved hypothetical protein	-	-
NWMN_0818	1279.196355	1176.45946	1637.206002	1869.352882	1656.659526	85.0122362	1364.287272	1203.674881	1283.981077	-0.13075554	0.851229235	0.920384326	Not DEGs	K05569 multicomponent Na+:H+ antiporter subunit E |mnhE; Na+/H+ antiporter subunit	K05569 mnhE, mrpE; multicomponent Na+:H+ antiporter subunit E	-
NWMN_2151	2269.417629	1286.077073	2522.134097	7691.308635	5921.34064	128.238797	2025.876267	4580.296024	3303.086145	0.770049346	0.297476941	0.567066709	Not DEGs	K02926 large subunit ribosomal protein L4 |rplD; 50S ribosomal protein L4	K02926 RP-L4, MRPL4, rplD; large subunit ribosomal protein L4	sae03010 Ribosome - Staphylococcus aureus subsp. aureus Newman
NWMN_0177	134.8550374	185.2692062	154.9069301	113.2396457	105.2682781	359.5008971	158.3437246	192.669607	175.5066658	0.249237178	0.643174128	0.800374852	Not DEGs	K02790 PTS system, maltose/glucose-specific IIB component [EC:2.7.1.199 2.7.1.208] K02791 PTS system, maltose/glucose-specific IIC component |conserved hypothetical protein	K02790 PTS-MalGlc-EIIB, malX; PTS system, maltose/glucose-specific IIB component [EC:2.7.1.199 2.7.1.208] K02791 PTS-MalGlc-EIIC, malX; PTS system, maltose/glucose-specific IIC component	sae00010 Glycolysis / Gluconeogenesis - Staphylococcus aureus subsp. aureus Newman sae00500 Starch and sucrose metabolism - Staphylococcus aureus subsp. aureus Newman sae00520 Amino sugar and nucleotide sugar metabolism - Staphylococcus aureus subsp. aureus Newman sae02060 Phosphotransferase system (PTS) - Staphylococcus aureus subsp. aureus Newman
NWMN_0953	333.6698925	312.6417855	266.1906442	1761.5056	861.8840265	675.0547908	304.1674407	1099.481472	701.8244566	1.685160539	0.000155526	0.002394942	Up	K00426 cytochrome d ubiquinol oxidase subunit II [EC:1.10.3.14] |cydB; cytochrome D ubiquinol oxidase, subunit II	K00426 cydB; cytochrome d ubiquinol oxidase subunit II [EC:1.10.3.14]	sae00190 Oxidative phosphorylation - Staphylococcus aureus subsp. aureus Newman sae01100 Metabolic pathways - Staphylococcus aureus subsp. aureus Newman sae02020 Two-component system - Staphylococcus aureus subsp. aureus Newman
NWMN_1088	5552.174539	5894.648579	6418.844631	8014.85048	8799.112192	1435.121818	5955.222583	6083.028163	6019.125373	0.025317626	0.96543944	0.980501932	Not DEGs	K03925 MraZ protein |conserved hypothetical protein	K03925 mraZ; MraZ protein	-
NWMN_1172	806.0478234	795.1136768	1006.004776	3316.30391	2258.004564	415.6954262	869.0554253	1996.667967	1432.861696	0.972783002	0.110060288	0.368787584	Not DEGs	K11749 regulator of sigma E protease [EC:3.4.24.-] |conserved hypothetical protein	K11749 rseP; regulator of sigma E protease [EC:3.4.24.-]	sae02024 Quorum sensing - Staphylococcus aureus subsp. aureus Newman
NWMN_1608	80.91302243	81.82723276	79.23400447	197.7200163	139.4804684	317.7152217	80.65808655	218.3052355	149.481661	1.332880235	0.001169149	0.012763658	Up	K07090 uncharacterized protein |conserved hypothetical protein	K07090 K07090; uncharacterized protein	-
NWMN_1256	40.07121111	32.42211109	41.84267652	106.0498269	77.63535506	80.68958012	38.11199957	88.12492071	63.11846014	1.13848465	0.001074202	0.012034924	Up	conserved hypothetical protein	-	-
NWMN_0881	841.4954332	865.3615842	1077.226353	2158.743087	1448.754677	399.8456872	928.0277901	1335.78115	1131.90447	0.445011325	0.425259825	0.64912405	Not DEGs	K00208 enoyl-[acyl-carrier protein] reductase I [EC:1.3.1.9 1.3.1.10] |enoyl-(acyl carrier protein) reductase	K00208 fabI; enoyl-[acyl-carrier protein] reductase I [EC:1.3.1.9 1.3.1.10]	sae00061 Fatty acid biosynthesis - Staphylococcus aureus subsp. aureus Newman sae00780 Biotin metabolism - Staphylococcus aureus subsp. aureus Newman sae01100 Metabolic pathways - Staphylococcus aureus subsp. aureus Newman sae01212 Fatty acid metabolism - Staphylococcus aureus subsp. aureus Newman
NWMN_2174	275.1042762	384.433603	358.7786944	257.0360212	276.3292299	152.7338481	339.4388579	228.6996997	284.0692788	-0.540059384	0.143265084	0.427116103	Not DEGs	K03637 cyclic pyranopterin monophosphate synthase [EC:4.6.1.17] |moaC; molybdenum cofactor biosynthesis protein C	K03637 moaC, CNX3; cyclic pyranopterin monophosphate synthase [EC:4.6.1.17]	sae00790 Folate biosynthesis - Staphylococcus aureus subsp. aureus Newman sae01100 Metabolic pathways - Staphylococcus aureus subsp. aureus Newman sae04122 Sulfur relay system - Staphylococcus aureus subsp. aureus Newman
NWMN_1993	392.2355087	447.7339151	645.445542	569.793138	422.3889657	288.8975145	495.1383219	427.0265394	461.0824307	-0.200816747	0.615590534	0.785183258	Not DEGs	K06950 uncharacterized protein |conserved hypothetical protein	K06950 K06950; uncharacterized protein	-
NWMN_1541	774.4532146	497.9109918	873.3545886	3248.000632	2130.366777	425.061181	715.2395983	1934.476197	1324.857897	1.158903902	0.058538169	0.246671977	Not DEGs	K00773 queuine tRNA-ribosyltransferase [EC:2.4.2.29] |tgt; queuine tRNA-ribosyltransferase	K00773 tgt, QTRT1; queuine tRNA-ribosyltransferase [EC:2.4.2.29]	-
NWMN_0315	265.8570737	267.096439	215.4452706	133.0116473	286.8560577	545.3751085	249.4662611	321.7476045	285.6069328	0.323639612	0.533280016	0.734927491	Not DEGs	NADH-dependent flavin oxidoreductase Oye family protein	-	-
NWMN_2535	35.44760982	37.05384125	42.73294623	8.98727347	34.21219037	118.8730421	38.41146577	54.02416866	46.21781721	0.380018537	0.574723044	0.759148018	Not DEGs	argR; arginine repressor	-	-
NWMN_2337	114.8194318	81.05527773	87.24643188	343.3138465	235.5377721	286.7361865	94.37371381	288.5292684	191.4514911	1.53514145	2.69E-06	8.11E-05	Up	K11737 D-serine/D-alanine/glycine transporter |amino acid permease	K11737 cycA; D-serine/D-alanine/glycine transporter	-
NWMN_0628	150.2670416	161.3386004	149.5653118	147.3912849	139.4804684	344.3716009	153.7236513	210.4144514	182.0690513	0.416085961	0.360461552	0.608214684	Not DEGs	K19078 two-component system, OmpR family, response regulator protein GraR |graR; two-component DNA-binding response regulator	K19078 graR; two-component system, OmpR family, response regulator protein GraR	sae01503 Cationic antimicrobial peptide (CAMP) resistance - Staphylococcus aureus subsp. aureus Newman sae02020 Two-component system - Staphylococcus aureus subsp. aureus Newman
NWMN_0071	550.2085525	570.4747642	514.5758942	1373.255386	1030.313271	600.8491948	545.0864036	1001.472617	773.2795105	0.81658065	0.03670824	0.18012636	Not DEGs	K03366 meso-butanediol dehydrogenase / (S,S)-butanediol dehydrogenase / diacetyl reductase [EC:1.1.1.- 1.1.1.76 1.1.1.304] |glucose/ribitol dehydrogenase	K03366 butA, budC; meso-butanediol dehydrogenase / (S,S)-butanediol dehydrogenase / diacetyl reductase [EC:1.1.1.- 1.1.1.76 1.1.1.304]	sae00650 Butanoate metabolism - Staphylococcus aureus subsp. aureus Newman
NWMN_0930	16251.1879	15484.64587	26321.71434	6763.822013	4887.079809	373.9097507	19352.51604	4008.270524	11680.39328	-1.666788283	0.0150049	0.092089659	Not DEGs	K02826 cytochrome aa3-600 menaquinol oxidase subunit II [EC:1.10.3.12] |qoxA; quinol oxidase polypeptide II QoxA	K02826 qoxA; cytochrome aa3-600 menaquinol oxidase subunit II [EC:1.10.3.12]	sae00190 Oxidative phosphorylation - Staphylococcus aureus subsp. aureus Newman sae01100 Metabolic pathways - Staphylococcus aureus subsp. aureus Newman
NWMN_1737	2112.215185	2107.437221	2480.291421	4960.974955	3440.956839	350.1351423	2233.314609	2917.355645	2575.335127	0.29383039	0.657011988	0.807293257	Not DEGs	conserved hypothetical protein	-	-
NWMN_1602	760.5824108	803.6051821	924.0999622	1394.824842	1019.786444	463.244643	829.429185	959.2853097	894.3572474	0.188629181	0.679238678	0.82139685	Not DEGs	K01271 Xaa-Pro dipeptidase [EC:3.4.13.9] |proline dipeptidase homolog	K01271 pepQ; Xaa-Pro dipeptidase [EC:3.4.13.9]	-
NWMN_0510	20054.09996	13496.08972	26958.25718	47472.57592	33009.50029	949.5434518	20169.48229	27143.87322	23656.67775	0.286196959	0.696025602	0.832677311	Not DEGs	K02358 elongation factor Tu |tufA; translation elongation factor Tu (EF-Tu)	K02358 tuf, TUFM; elongation factor Tu	-
NWMN_1399	2451.279279	2234.037845	2917.41385	1472.115394	1425.069314	1185.128208	2534.243658	1360.770972	1947.507315	-0.872614907	0.000691896	0.008448973	Not DEGs	K07651 two-component system, OmpR family, sensor histidine kinase ResE [EC:2.7.13.3] |srrB; staphylococcal respiratory response protein SrrB	K07651 resE; two-component system, OmpR family, sensor histidine kinase ResE [EC:2.7.13.3]	sae02020 Two-component system - Staphylococcus aureus subsp. aureus Newman
NWMN_1165	1375.521381	1266.778198	1613.16872	1470.31794	1307.958355	876.0582984	1418.489433	1218.111531	1318.300482	-0.21081753	0.516171816	0.723556823	Not DEGs	K03706 transcriptional pleiotropic repressor |codY; GTP-sensing transcriptional pleiotropic repressor CodY	K03706 codY; transcriptional pleiotropic repressor	-
NWMN_2478	100.1780278	91.09069307	103.2712867	125.8218286	106.5841315	307.6290242	98.18000252	180.0116614	139.095832	0.784439828	0.107796095	0.36584118	Not DEGs	oxidoreductase	-	-
NWMN_2158	790.6358191	794.3417218	945.4664353	1008.372083	701.3499025	719.0017943	843.4813254	809.5745934	826.5279594	-0.058549397	0.839976415	0.913218966	Not DEGs	K05340 glucose uptake protein |glucose uptake protein	K05340 glcU; glucose uptake protein	-
NWMN_0344	257.3804713	271.7281692	275.0933413	260.6309306	294.7511785	419.2976396	268.0673273	324.8932496	296.4802884	0.270728173	0.38603449	0.626980495	Not DEGs	conserved hypothetical protein	-	-
NWMN_2257	1002.550878	992.7341635	962.3815599	4739.888028	3776.499475	1128.213236	985.8888671	3214.866913	2100.37789	1.486348696	0.004234723	0.034033764	Up	K21463 membrane-associated protein TcaA |tcaA; teicoplanin resistance associated protein A	K21463 tcaA; membrane-associated protein TcaA	-
NWMN_2245	141.0198391	108.0737036	71.22157705	53.92364082	88.16218287	311.2312376	106.7717066	151.1056871	128.9386968	0.408419607	0.508208566	0.720063452	Not DEGs	K03652 DNA-3-methyladenine glycosylase [EC:3.2.2.21] |3-methyladenine DNA glycosylase	K03652 MPG; DNA-3-methyladenine glycosylase [EC:3.2.2.21]	sae03410 Base excision repair - Staphylococcus aureus subsp. aureus Newman
NWMN_0666	258.1510715	283.3074946	169.1512455	136.6065567	206.5889957	762.2283551	236.8699372	368.4746358	302.6722865	0.521002094	0.389885944	0.62826813	Not DEGs	K03976 Cys-tRNA(Pro)/Cys-tRNA(Cys) deacylase [EC:3.1.1.-] |conserved hypothetical protein	K03976 ybaK, ebsC; Cys-tRNA(Pro)/Cys-tRNA(Cys) deacylase [EC:3.1.1.-]	-
NWMN_1265	290.5162805	316.5015607	365.9008521	397.2374874	326.331662	284.5748585	324.3062311	336.0480026	330.1771168	0.045951555	0.87137572	0.930698413	Not DEGs	conserved hypothetical protein	-	-
NWMN_1569	2993.01123	2457.904803	3367.890325	10493.5405	7405.623361	2336.39561	2939.602119	6745.186491	4842.394305	1.035690989	0.051694846	0.227207959	Not DEGs	K03545 trigger factor |tig; trigger factor, prolyl isomerase	K03545 tig; trigger factor	-
NWMN_0988	224.2446622	246.2536533	191.4079883	381.0603951	325.0158085	726.2062211	220.6354346	477.4274749	349.0314547	1.029230726	0.01359635	0.085151995	Not DEGs	K00954 pantetheine-phosphate adenylyltransferase [EC:2.7.7.3] |phosphopantetheine adenyltransferase homolog	K00954 E2.7.7.3A, coaD, kdtB; pantetheine-phosphate adenylyltransferase [EC:2.7.7.3]	sae00770 Pantothenate and CoA biosynthesis - Staphylococcus aureus subsp. aureus Newman sae01100 Metabolic pathways - Staphylococcus aureus subsp. aureus Newman
NWMN_1314	295.1398818	515.6659574	496.7704999	420.6043984	336.8584898	371.7484227	435.8587797	376.4037703	406.131275	-0.201060452	0.562405319	0.752337484	Not DEGs	conserved hypothetical protein	-	-
NWMN_0389	144.8728402	156.7068703	86.35616217	19.77200163	134.2170545	702.4316127	129.3119575	285.4735563	207.3927569	0.766630177	0.294400902	0.566100436	Not DEGs	ssl2nm; staphylococcal enterotoxin-like toxin	-	-
NWMN_2336	366.0351015	355.871267	228.7993163	140.2014661	228.9585048	1243.484065	316.9018949	537.548012	427.2249534	0.581961005	0.379920569	0.620972336	Not DEGs	metallophosphoesterase	-	-
NWMN_2116	1149.735519	1244.391502	1124.410648	438.5789453	557.9218737	1217.548129	1172.845889	738.0163159	955.4311026	-0.603137014	0.185572113	0.465221364	Not DEGs	conserved hypothetical protein	-	-
NWMN_0093	225.0152624	215.3754523	144.2236935	70.10073306	136.8487615	821.3046548	194.8714694	342.7513831	268.8114262	0.602420294	0.378940746	0.620394353	Not DEGs	truncated IS200 transposase family protein	-	-
NWMN_1332	1198.283332	1313.095499	1338.075379	2383.424924	1992.202162	1059.771182	1283.151403	1811.799423	1547.475413	0.463476652	0.234244523	0.516085837	Not DEGs	K03797 carboxyl-terminal processing protease [EC:3.4.21.102] |ctpA; carboxyl-terminal protease	K03797 E3.4.21.102, prc, ctpA; carboxyl-terminal processing protease [EC:3.4.21.102]	-
NWMN_2528	239.6566664	228.4986877	195.8593369	294.7825698	272.3816695	261.5206927	221.3382303	276.2283107	248.7832705	0.308355461	0.213013291	0.49258694	Not DEGs	estA; tributyrin esterase	-	-
NWMN_2519	243.5096675	243.1658332	267.9711836	127.6192833	128.9536406	287.4566292	251.5488948	181.3431844	216.4460396	-0.424860809	0.326552648	0.590985617	Not DEGs	K00432 glutathione peroxidase [EC:1.11.1.9] |glutathione peroxidase	K00432 gpx; glutathione peroxidase [EC:1.11.1.9]	sae00480 Glutathione metabolism - Staphylococcus aureus subsp. aureus Newman sae00590 Arachidonic acid metabolism - Staphylococcus aureus subsp. aureus Newman
NWMN_0698	208.8326579	196.0765766	216.3355403	327.1367543	273.6975229	110.22773	207.0815916	237.0206691	222.0511303	0.170892683	0.711695886	0.841571227	Not DEGs	conserved hypothetical protein	-	-
NWMN_1521	371.4293029	415.311804	515.4661639	408.0222155	380.2816545	136.8841091	434.0690903	308.395993	371.2325417	-0.444441271	0.351621529	0.602395984	Not DEGs	conserved hypothetical protein	-	-
NWMN_0679	158.743644	145.8994999	137.9918055	393.642578	378.965801	378.9528495	147.5449831	383.8537428	265.699363	1.347337632	4.67E-09	3.69E-07	Up	K10026 7-carboxy-7-deazaguanine synthase [EC:4.3.99.3] |conserved hypothetical protein	K10026 queE; 7-carboxy-7-deazaguanine synthase [EC:4.3.99.3]	sae00790 Folate biosynthesis - Staphylococcus aureus subsp. aureus Newman sae01100 Metabolic pathways - Staphylococcus aureus subsp. aureus Newman
NWMN_2196	278.1866771	320.3613358	427.3294623	364.8833029	296.067032	258.638922	341.9591584	306.5297523	324.2444553	-0.153252486	0.639085039	0.799388567	Not DEGs	conserved hypothetical protein	-	-
NWMN_1658	305.1576846	250.8853835	480.7456451	560.8058645	515.8145625	471.8899552	345.5962377	516.1701274	430.8831825	0.545530205	0.130566186	0.404857714	Not DEGs	K00318 proline dehydrogenase [EC:1.5.-.-] |putA; proline dehydrogenase	K00318 PRODH; proline dehydrogenase [EC:1.5.-.-]	sae00330 Arginine and proline metabolism - Staphylococcus aureus subsp. aureus Newman sae01100 Metabolic pathways - Staphylococcus aureus subsp. aureus Newman sae01110 Biosynthesis of secondary metabolites - Staphylococcus aureus subsp. aureus Newman sae01130 Biosynthesis of antibiotics - Staphylococcus aureus subsp. aureus Newman
NWMN_0772	95.55442648	102.6700185	81.90481361	134.809102	128.9536406	179.3902272	93.37641952	147.7176566	120.5470381	0.639271378	0.042782233	0.199903568	Not DEGs	K03785 3-dehydroquinate dehydratase I [EC:4.2.1.10] |3-dehydroquinate dehydratase, type I	K03785 aroD; 3-dehydroquinate dehydratase I [EC:4.2.1.10]	sae00400 Phenylalanine, tyrosine and tryptophan biosynthesis - Staphylococcus aureus subsp. aureus Newman sae01100 Metabolic pathways - Staphylococcus aureus subsp. aureus Newman sae01110 Biosynthesis of secondary metabolites - Staphylococcus aureus subsp. aureus Newman sae01130 Biosynthesis of antibiotics - Staphylococcus aureus subsp. aureus Newman sae01230 Biosynthesis of amino acids - Staphyl…
NWMN_0116	199.5854553	296.43073	163.8096272	19.77200163	65.79267378	214.6919185	219.9419375	100.0855313	160.0137344	-0.86399061	0.18894363	0.4669482	Not DEGs	K02049 NitT/TauT family transport system ATP-binding protein |conserved hypothetical protein	K02049 ABC.SN.A; NitT/TauT family transport system ATP-binding protein	-
NWMN_1298	124.0666344	93.40655815	63.20914963	64.70836898	130.2694941	502.1485477	93.56078072	232.3754703	162.9681255	1.025831796	0.111678201	0.370540136	Not DEGs	K02038 phosphate transport system permease protein |phosphate ABC transporter, permease protein	K02038 pstA; phosphate transport system permease protein	sae02010 ABC transporters - Staphylococcus aureus subsp. aureus Newman
NWMN_0444	1147.423718	1138.633663	1530.373637	1116.219365	957.9413303	272.3273329	1272.143673	782.162676	1027.153174	-0.609939982	0.247284666	0.530937072	Not DEGs	K06187 recombination protein RecR |recR; recombination protein RecR	K06187 recR; recombination protein RecR	sae03440 Homologous recombination - Staphylococcus aureus subsp. aureus Newman
NWMN_2517	539.4201495	578.9662695	624.0790689	940.0688049	682.9279539	601.5696375	580.8218293	741.5221321	661.1719807	0.336767803	0.260514522	0.538318428	Not DEGs	K02304 precorrin-2 dehydrogenase / sirohydrochlorin ferrochelatase [EC:1.3.1.76 4.99.1.4] |cysG; siroheme synthase	K02304 MET8; precorrin-2 dehydrogenase / sirohydrochlorin ferrochelatase [EC:1.3.1.76 4.99.1.4]	sae00860 Porphyrin and chlorophyll metabolism - Staphylococcus aureus subsp. aureus Newman sae01100 Metabolic pathways - Staphylococcus aureus subsp. aureus Newman sae01110 Biosynthesis of secondary metabolites - Staphylococcus aureus subsp. aureus Newman sae01120 Microbial metabolism in diverse environments - Staphylococcus aureus subsp. aureus Newman
NWMN_1373	100.948628	93.40655815	138.8820752	264.22584	169.7450984	23.77460843	111.0790871	152.5818489	131.830468	0.350376092	0.590256446	0.769998635	Not DEGs	conserved hypothetical protein	-	-
NWMN_1963	117.1312325	111.1615237	68.55076791	44.93636735	101.3207176	636.8713288	98.94784137	261.0428046	179.995323	1.006499152	0.150230623	0.43411269	Not DEGs	K01649 2-isopropylmalate synthase [EC:2.3.3.13] |leuA; 2-isopropylmalate synthase	K01649 leuA, IMS; 2-isopropylmalate synthase [EC:2.3.3.13]	sae00290 Valine, leucine and isoleucine biosynthesis - Staphylococcus aureus subsp. aureus Newman sae00620 Pyruvate metabolism - Staphylococcus aureus subsp. aureus Newman sae01100 Metabolic pathways - Staphylococcus aureus subsp. aureus Newman sae01110 Biosynthesis of secondary metabolites - Staphylococcus aureus subsp. aureus Newman sae01210 2-Oxocarboxylic acid metabolism - Staphylococcus aure…
NWMN_0440	614.1683702	503.314677	684.6174094	789.0826106	482.9182256	643.3553129	600.7001522	638.4520497	619.5761009	0.083137256	0.798098371	0.894368515	Not DEGs	K03486 GntR family transcriptional regulator, trehalose operon transcriptional repressor |treR; trehalose operon repressor	K03486 treR2, treR; GntR family transcriptional regulator, trehalose operon transcriptional repressor	-
NWMN_0399	376.8235044	371.3103675	329.3997938	165.3658318	288.1719112	1091.47066	359.1778886	515.0028009	437.0903447	0.422036485	0.49072481	0.705845219	Not DEGs	K01154 type I restriction enzyme, S subunit [EC:3.1.21.3] |hsdS; type I restriction modification system, site specificity determination subunit	K01154 hsdS; type I restriction enzyme, S subunit [EC:3.1.21.3]	-
NWMN_1212	124.8372346	208.427857	156.6874695	170.7581959	247.3804534	185.1537687	163.3175204	201.0974727	182.2074965	0.283798007	0.427187312	0.651646324	Not DEGs	K03666 host factor-I protein |RNA chaperone, host factor-1 protein	K03666 hfq; host factor-I protein	sae02024 Quorum sensing - Staphylococcus aureus subsp. aureus Newman sae03018 RNA degradation - Staphylococcus aureus subsp. aureus Newman
NWMN_0090	14.64140406	16.21105555	5.341618279	0	11.84268128	84.29179352	12.06469263	32.04482493	22.05475878	0.758284997	0.328361412	0.592332565	Not DEGs	conserved hypothetical protein	-	-
NWMN_2253	696.6225931	630.6872563	590.2488198	2823.801324	1951.410704	1628.920899	639.186223	2134.710976	1386.948599	1.658122803	4.05E-07	1.57E-05	Up	drug resistance transporter EmrB/QacA subfamily protein	-	-
NWMN_1764	321.3402891	342.7480316	297.3500842	267.8207494	263.1706951	519.439172	320.4794683	350.1435388	335.3115036	0.122948572	0.753729224	0.867565885	Not DEGs	conserved hypothetical protein	-	-
NWMN_2036	629.5803745	707.8827589	577.7850438	496.0974955	502.6560277	1214.666358	638.4160591	737.806627	688.111343	0.190978688	0.673261418	0.815878874	Not DEGs	conserved hypothetical protein	-	-
NWMN_0615	382.2177059	439.2424098	369.4619309	625.5142335	523.7096833	547.5364365	396.9740156	565.5867844	481.2804	0.496829364	0.037356492	0.181475225	Not DEGs	conserved hypothetical protein	-	-
NWMN_0820	390.6943083	355.099312	586.6877409	602.1473225	502.6560277	659.9254946	444.1604537	588.2429482	516.201701	0.386473121	0.249497266	0.532006321	Not DEGs	K05567 multicomponent Na+:H+ antiporter subunit C |mnhC; Na+/H+ antiporter subunit	K05567 mnhC, mrpC; multicomponent Na+:H+ antiporter subunit C	-
NWMN_1485	1511.147019	1223.548716	1689.731915	24574.80058	18195.62186	407.050114	1474.809217	14392.49085	7933.650033	2.136929208	0.003693781	0.030811857	Up	K03705 heat-inducible transcriptional repressor |hrcA; heat-inducible transcription repressor	K03705 hrcA; heat-inducible transcriptional repressor	-
NWMN_0221	891.5844471	876.9409096	860.0005429	71.89818776	336.8584898	1167.837584	876.1752998	525.5314204	700.8533601	-0.547950843	0.419057997	0.645151152	Not DEGs	conserved hypothetical protein	-	-
NWMN_0499	3498.52497	2545.907676	4253.708689	14512.6492	12899.31162	139.7658799	3432.713778	9183.9089	6308.311339	0.887016019	0.238296252	0.518863806	Not DEGs	K02867 large subunit ribosomal protein L11 |rplK; 50S ribosomal protein L11	K02867 RP-L11, MRPL11, rplK; large subunit ribosomal protein L11	sae03010 Ribosome - Staphylococcus aureus subsp. aureus Newman
NWMN_2584	101.7192282	100.3541534	56.08699193	26.96182041	65.79267378	465.4059711	86.05345783	186.0534884	136.0534731	0.778342993	0.275973514	0.549396012	Not DEGs	K09134 adenosyl-fluoride synthase [EC:2.5.1.63] |conserved hypothetical protein	K09134 flA; adenosyl-fluoride synthase [EC:2.5.1.63]	-
NWMN_2191	146.4140406	148.215365	91.69778045	467.3382204	339.4901967	369.5870947	128.7757287	392.1385039	260.4571163	1.52006246	1.08E-05	0.000259567	Up	K03187 urease accessory protein |ureE; urease accessory protein UreE	K03187 ureE; urease accessory protein	-
NWMN_0451	160.2848444	137.4079946	217.22581	109.6447363	122.3743732	495.6645636	171.6395497	242.5612244	207.100387	0.415108893	0.483871958	0.700263706	Not DEGs	conserved hypothetical protein	-	-
NWMN_0194	1274.572753	1211.969391	1256.170565	559.0084098	796.0913528	1720.417119	1247.570903	1025.172294	1136.371598	-0.253056415	0.590930556	0.770268541	Not DEGs	K07704 two-component system, LytT family, sensor histidine kinase LytS [EC:2.7.13.3] |lytS; autolysin sensor histidine kinase protein	K07704 lytS; two-component system, LytT family, sensor histidine kinase LytS [EC:2.7.13.3]	sae02020 Two-component system - Staphylococcus aureus subsp. aureus Newman
NWMN_0552	1579.730438	1554.717422	2288.883432	2013.149257	1507.968083	352.2964703	1807.777098	1291.137937	1549.457517	-0.406879129	0.479200077	0.696457045	Not DEGs	K16869 octanoyl-[GcvH]:protein N-octanoyltransferase [EC:2.3.1.204] |lipoate-protein ligase A protein	K16869 lipL; octanoyl-[GcvH]:protein N-octanoyltransferase [EC:2.3.1.204]	-
NWMN_0894	607.2329683	734.9011848	624.0790689	745.943698	778.9852576	1176.482896	655.4044073	900.4706171	777.9375122	0.439911153	0.16674866	0.451695971	Not DEGs	5' nucleotidase family protein	-	-
NWMN_2522	48.54781346	41.68557141	31.15943996	46.73382204	53.9499925	177.2288992	40.46427494	92.63757125	66.55092309	1.010883614	0.077912112	0.299806015	Not DEGs	K19083 bacitracin transport system ATP-binding protein |ABC transporter, ATP-binding protein	K19083 braD, bceA; bacitracin transport system ATP-binding protein	sae02010 ABC transporters - Staphylococcus aureus subsp. aureus Newman sae02020 Two-component system - Staphylococcus aureus subsp. aureus Newman
NWMN_0578	525.5493457	683.9521531	565.3212678	397.2374874	332.9109293	249.9936098	591.6075888	326.7140088	459.1607988	-0.823905554	0.009197209	0.063894983	Not DEGs	conserved hypothetical protein	-	-
NWMN_0467	528.6317465	494.0512167	751.3876379	580.5778661	525.0255368	445.233576	591.356867	516.9456596	554.1512633	-0.18709345	0.550526434	0.743445146	Not DEGs	K03328 polysaccharide transporter, PST family |conserved hypothetical protein	K03328 TC.PST; polysaccharide transporter, PST family	-
NWMN_1844	295.910482	280.2196744	337.4122213	402.6298514	292.1194716	287.4566292	304.5141259	327.4019841	315.958055	0.097147119	0.737024932	0.859523558	Not DEGs	K07094 putative glycerol-1-phosphate prenyltransferase [EC:2.5.1.-] |pcrB; geranylgeranylglyceryl phosphate synthase family protein PcrB	K07094 pcrB; putative glycerol-1-phosphate prenyltransferase [EC:2.5.1.-]	-
NWMN_1259	9.247202563	10.80737036	8.902697131	12.58218286	9.210974329	124.6365836	9.652423353	48.80991359	29.23116847	1.568490615	NA	NA	Not DEGs	conserved hypothetical protein	-	-
NWMN_0417	237.3448658	218.4632724	127.308569	57.51855021	138.1646149	1145.503861	194.3722357	447.0623419	320.7172888	0.823940958	0.253894233	0.535503358	Not DEGs	cobW; cobalamin synthesis protein	-	-
NWMN_0228	2495.974092	2364.498245	2129.525154	672.2480555	1473.755893	4250.61181	2329.999163	2132.205253	2231.102208	-0.105191895	0.858606957	0.92498403	Not DEGs	conserved hypothetical protein	-	-
NWMN_0045	0	0	0	0	0	0.72044268	0	0.24014756	0.12007378	0.297135515	0.507267586	0.720063452	Not DEGs	conserved hypothetical protein	-	-
NWMN_0732	2439.720276	2541.275946	2896.047377	3418.758828	2844.875214	547.5364365	2625.6812	2270.39016	2448.03568	-0.174637471	0.764526493	0.875007262	Not DEGs	K00384 thioredoxin reductase (NADPH) [EC:1.8.1.9] |trxB; thioredoxin reductase	K00384 trxB; thioredoxin reductase (NADPH) [EC:1.8.1.9]	sae00450 Selenocompound metabolism - Staphylococcus aureus subsp. aureus Newman
NWMN_0743	13819.17363	10797.33495	21897.96413	5471.452088	4150.201862	429.3838371	15504.82424	3350.345929	9427.585083	-1.6724934	0.011982633	0.079072026	Not DEGs	K01803 triosephosphate isomerase (TIM) [EC:5.3.1.1] |tpi; triosephosphate isomerase	K01803 TPI, tpiA; triosephosphate isomerase (TIM) [EC:5.3.1.1]	sae00010 Glycolysis / Gluconeogenesis - Staphylococcus aureus subsp. aureus Newman sae00051 Fructose and mannose metabolism - Staphylococcus aureus subsp. aureus Newman sae00562 Inositol phosphate metabolism - Staphylococcus aureus subsp. aureus Newman sae01100 Metabolic pathways - Staphylococcus aureus subsp. aureus Newman sae01110 Biosynthesis of secondary metabolites - Staphylococcus aureus su…
NWMN_2074	247.3626686	267.868394	322.2776361	567.9956833	482.9182256	226.9394441	279.1695662	425.9511176	352.5603419	0.555935592	0.196309011	0.47406325	Not DEGs	conserved hypothetical protein	-	-
NWMN_0375	1827.093106	2042.592999	2659.235633	1752.518327	1404.015659	579.2359144	2176.307246	1245.256633	1710.78194	-0.724389973	0.123362658	0.391750853	Not DEGs	conserved hypothetical protein	-	-
NWMN_1269	607.2329683	612.1603356	791.4497749	1238.446284	997.4169345	492.7827929	670.2810263	909.5486705	789.9148484	0.402981806	0.34491018	0.599381997	Not DEGs	K03310 alanine or glycine:cation symporter, AGCS family |sodium:alanine symporter family protein	K03310 TC.AGCS; alanine or glycine:cation symporter, AGCS family	-
NWMN_1329	260.4628722	244.7097432	276.8738808	541.0338629	321.0682481	340.0489448	260.6821654	400.7170186	330.699592	0.586872476	0.079765901	0.304782933	Not DEGs	K19302 undecaprenyl-diphosphatase [EC:3.6.1.27] |conserved hypothetical protein	K19302 bcrC; undecaprenyl-diphosphatase [EC:3.6.1.27]	sae00550 Peptidoglycan biosynthesis - Staphylococcus aureus subsp. aureus Newman
NWMN_1292	213.4562592	200.7083068	110.3934444	255.2385665	275.0133764	920.7257446	174.8526701	483.6592292	329.2559496	1.238180577	0.028863211	0.1521456	Not DEGs	K02034 peptide/nickel transport system permease protein |oligopeptide transport system permease domain	K02034 ABC.PE.P1; peptide/nickel transport system permease protein	sae02024 Quorum sensing - Staphylococcus aureus subsp. aureus Newman
NWMN_0058	18.49440513	16.98301057	8.902697131	12.58218286	31.58048342	25.21549379	14.79337094	23.12605335	18.95971215	0.561498886	0.307257519	0.575864764	Not DEGs	K02015 iron complex transport system permease protein |sirB; siderophore compound ABC transporter permease protein SirB	K02015 ABC.FEV.P; iron complex transport system permease protein	sae02010 ABC transporters - Staphylococcus aureus subsp. aureus Newman
NWMN_1683	220.3916611	212.2876322	169.1512455	280.4029322	310.5414203	424.3407383	200.6101796	338.4283636	269.5192716	0.724894955	0.022822255	0.128118298	Not DEGs	conserved hypothetical protein	-	-
NWMN_1482	789.0946187	651.530042	787.8886961	5244.972797	3244.894671	1092.911545	742.8377856	3194.259671	1968.548728	1.810070049	0.000777885	0.009122825	Up	K03686 molecular chaperone DnaJ |dnaJ; chaperone protein DnaJ	K03686 dnaJ; molecular chaperone DnaJ	-
NWMN_2069	264.3158733	365.9066823	429.1100017	695.6149665	607.9243057	216.8532466	353.1108524	506.7975063	429.9541794	0.459373777	0.355109093	0.603914889	Not DEGs	conserved hypothetical protein	-	-
NWMN_0088	278.9572773	239.3060581	183.3955609	84.48037061	194.7463144	897.6715788	233.8862988	392.2994213	313.09286	0.567809253	0.39372747	0.62975036	Not DEGs	conserved hypothetical protein	-	-
NWMN_1816	1578.189237	1658.159396	1686.170837	1484.697577	1330.327864	488.4601368	1640.839823	1101.161859	1371.000841	-0.519460191	0.263476921	0.539012802	Not DEGs	thioesterase superfamily protein	-	-
NWMN_2429	377.5941047	347.3797617	328.5095241	1020.954266	660.5584448	883.9831679	351.1611302	855.1652929	603.1632116	1.236077643	2.43E-05	0.000519137	Up	K01752 L-serine dehydratase [EC:4.3.1.17] |sdhA; L-serine dehydratase, iron-sulfur-dependent, alpha subunit	K01752 E4.3.1.17, sdaA, sdaB, tdcG; L-serine dehydratase [EC:4.3.1.17]	sae00260 Glycine, serine and threonine metabolism - Staphylococcus aureus subsp. aureus Newman sae00270 Cysteine and methionine metabolism - Staphylococcus aureus subsp. aureus Newman sae01100 Metabolic pathways - Staphylococcus aureus subsp. aureus Newman sae01110 Biosynthesis of secondary metabolites - Staphylococcus aureus subsp. aureus Newman sae01130 Biosynthesis of antibiotics - Staphylococ…
NWMN_0755	233.4918647	210.7437221	119.2961416	120.4294645	198.6938748	753.5830429	187.8439095	357.5687941	272.7063518	0.742901011	0.234581223	0.516085837	Not DEGs	conserved hypothetical protein	-	-
NWMN_1103	2173.863203	1655.071576	2592.465405	3057.470434	2329.060652	1404.863225	2140.466728	2263.798104	2202.132416	0.074372172	0.854425756	0.922360957	Not DEGs	K01870 isoleucyl-tRNA synthetase [EC:6.1.1.5] |ileS; isoleucyl-tRNA synthetase	K01870 IARS, ileS; isoleucyl-tRNA synthetase [EC:6.1.1.5]	sae00970 Aminoacyl-tRNA biosynthesis - Staphylococcus aureus subsp. aureus Newman
NWMN_1320	328.275691	287.1672697	350.766267	754.9309714	634.2413753	226.9394441	322.0697425	538.7039303	430.3868364	0.659007746	0.174538171	0.456699886	Not DEGs	K03311 branched-chain amino acid:cation transporter, LIVCS family |branched-chain amino acid transporter protein	K03311 TC.LIVCS; branched-chain amino acid:cation transporter, LIVCS family	-
NWMN_2142	1748.491885	873.0811344	1921.202041	6573.291816	4501.53474	440.9109199	1514.258353	3838.579159	2676.418756	0.998303085	0.140999356	0.424431352	Not DEGs	K02874 large subunit ribosomal protein L14 |rplN; 50S ribosomal protein L14	K02874 RP-L14, MRPL14, rplN; large subunit ribosomal protein L14	sae03010 Ribosome - Staphylococcus aureus subsp. aureus Newman
NWMN_1641	2022.05496	1885.886129	2490.974657	1686.012503	1818.509503	648.3984117	2132.971915	1384.306806	1758.639361	-0.564595833	0.217634789	0.497181114	Not DEGs	K03439 tRNA (guanine-N7-)-methyltransferase [EC:2.1.1.33] |tRNA (guanine-N(7)-)-methyltransferase	K03439 trmB, METTL1; tRNA (guanine-N7-)-methyltransferase [EC:2.1.1.33]	-
NWMN_1390	877.7136433	848.3785736	1025.590709	530.2491347	700.034049	1103.718185	917.2276421	778.0004563	847.6140492	-0.220580589	0.558575087	0.750713582	Not DEGs	K03654 ATP-dependent DNA helicase RecQ [EC:3.6.4.12] |conserved hypothetical protein	K03654 recQ; ATP-dependent DNA helicase RecQ [EC:3.6.4.12]	sae03018 RNA degradation - Staphylococcus aureus subsp. aureus Newman
NWMN_1592	5335.635879	5197.57319	8699.715636	4995.126594	4210.731122	1126.772351	6410.974902	3444.210022	4927.592462	-0.764479053	0.165582792	0.45036238	Not DEGs	K00873 pyruvate kinase [EC:2.7.1.40] |pykA; pyruvate kinase	K00873 PK, pyk; pyruvate kinase [EC:2.7.1.40]	sae00010 Glycolysis / Gluconeogenesis - Staphylococcus aureus subsp. aureus Newman sae00230 Purine metabolism - Staphylococcus aureus subsp. aureus Newman sae00620 Pyruvate metabolism - Staphylococcus aureus subsp. aureus Newman sae01100 Metabolic pathways - Staphylococcus aureus subsp. aureus Newman sae01110 Biosynthesis of secondary metabolites - Staphylococcus aureus subsp. aureus Newman sae01…
NWMN_0408	252.7568701	242.3938782	133.540457	52.12618612	218.431677	1160.633157	209.5637351	477.0636733	343.3137042	0.827939138	0.246550251	0.530497315	Not DEGs	lpl5nm; staphylococcal tandem lipoprotein	-	-
NWMN_0800	739.0056048	826.7638329	917.8680742	817.8418857	589.5023571	376.7915215	827.8791706	594.7119214	711.295546	-0.448654156	0.241752793	0.521595962	Not DEGs	hydrolase	-	-
NWMN_2047	1108.123107	1143.265394	1479.628263	904.119711	936.8876747	513.6756306	1243.672255	784.8943388	1014.283297	-0.626815602	0.085133769	0.316612087	Not DEGs	K01809 mannose-6-phosphate isomerase [EC:5.3.1.8] |manA1; mannose-6-phosphate isomerase, class I	K01809 manA, MPI; mannose-6-phosphate isomerase [EC:5.3.1.8]	sae00051 Fructose and mannose metabolism - Staphylococcus aureus subsp. aureus Newman sae00520 Amino sugar and nucleotide sugar metabolism - Staphylococcus aureus subsp. aureus Newman sae01100 Metabolic pathways - Staphylococcus aureus subsp. aureus Newman sae01110 Biosynthesis of secondary metabolites - Staphylococcus aureus subsp. aureus Newman sae01130 Biosynthesis of antibiotics - Staphylococ…
NWMN_2411	207.2914575	240.8499681	105.0518261	53.92364082	203.9572887	1084.986676	184.3977506	447.622535	316.0101428	0.894379673	0.209976453	0.488638721	Not DEGs	transcriptional regulator MarR family protein	-	-
NWMN_1562	834.5600313	696.3034335	938.3442776	970.6255347	764.5108693	1002.85621	823.0692475	912.6642047	867.8667261	0.144559368	0.602876695	0.778318742	Not DEGs	K01698 porphobilinogen synthase [EC:4.2.1.24] |hemB; delta-aminolevulinic acid dehydratase	K01698 hemB, ALAD; porphobilinogen synthase [EC:4.2.1.24]	sae00860 Porphyrin and chlorophyll metabolism - Staphylococcus aureus subsp. aureus Newman sae01100 Metabolic pathways - Staphylococcus aureus subsp. aureus Newman sae01110 Biosynthesis of secondary metabolites - Staphylococcus aureus subsp. aureus Newman sae01120 Microbial metabolism in diverse environments - Staphylococcus aureus subsp. aureus Newman
NWMN_1997	173.3850481	141.2677698	97.03939873	233.6691102	202.6414352	732.6902052	137.2307388	389.6669169	263.4488279	1.282515187	0.020767047	0.11854731	Not DEGs	K00941 hydroxymethylpyrimidine/phosphomethylpyrimidine kinase [EC:2.7.1.49 2.7.4.7] |thiD; phosphomethylpyrimidine kinase	K00941 thiD; hydroxymethylpyrimidine/phosphomethylpyrimidine kinase [EC:2.7.1.49 2.7.4.7]	sae00730 Thiamine metabolism - Staphylococcus aureus subsp. aureus Newman sae01100 Metabolic pathways - Staphylococcus aureus subsp. aureus Newman
NWMN_1120	2980.681626	3835.844524	3307.351984	1980.795073	1823.772917	855.1654607	3374.626045	1553.244484	2463.935264	-1.035612355	0.011778928	0.078382811	Not DEGs	K00942 guanylate kinase [EC:2.7.4.8] |gmk; guanylate kinase	K00942 E2.7.4.8, gmk; guanylate kinase [EC:2.7.4.8]	sae00230 Purine metabolism - Staphylococcus aureus subsp. aureus Newman sae01100 Metabolic pathways - Staphylococcus aureus subsp. aureus Newman
NWMN_0068	272.0218754	262.4647088	160.2485484	77.29055184	230.2743582	772.3145526	231.5783775	359.9598209	295.7690992	0.493692948	0.448963795	0.670614899	Not DEGs	sbnI; SbnI protein	-	-
NWMN_1464	1286.131756	1467.486504	2000.436045	1716.569233	1436.911995	680.8183323	1584.684769	1278.099853	1431.392311	-0.283609667	0.520771909	0.726993903	Not DEGs	K03086 RNA polymerase primary sigma factor |sigA; RNA polymerase sigma factor	K03086 SIG1, rpoD; RNA polymerase primary sigma factor	-
NWMN_1197	957.0854653	971.8913778	931.2221199	952.6509878	1025.049858	495.6645636	953.3996543	824.4551363	888.9273953	-0.198106804	0.597754105	0.776127707	Not DEGs	K09769 uncharacterized protein |conserved hypothetical protein	K09769 K09769; uncharacterized protein	-
NWMN_1486	266.6276739	234.6743279	204.762034	257.0360212	271.065816	1015.103736	235.3546786	514.4018576	374.8782681	0.954482695	0.090470879	0.328720112	Not DEGs	hemN; oxygen-independent coproporphyrinogen III oxidase	-	-
NWMN_2022	1089.628702	929.4338513	1146.66739	1903.504521	1629.026603	1203.139275	1055.243315	1578.5568	1316.900057	0.557164503	0.065879914	0.266334755	Not DEGs	K02835 peptide chain release factor 1 |prfA; peptide chain release factor 1	K02835 prfA, MTRF1, MRF1; peptide chain release factor 1	-
NWMN_1112	537.8789491	511.8061823	436.2321594	479.9204033	460.5487165	600.8491948	495.3057636	513.7727715	504.5392676	0.053177501	0.841813107	0.914795987	Not DEGs	K01465 dihydroorotase [EC:3.5.2.3] |pyrC; dihydroorotase multifunctional complex type	K01465 URA4, pyrC; dihydroorotase [EC:3.5.2.3]	sae00240 Pyrimidine metabolism - Staphylococcus aureus subsp. aureus Newman sae01100 Metabolic pathways - Staphylococcus aureus subsp. aureus Newman
NWMN_0338	258.9216718	239.3060581	129.0891084	46.73382204	173.6926588	1044.641885	209.1056127	421.6894554	315.3975341	0.700065338	0.330019548	0.59274138	Not DEGs	K07243 high-affinity iron transporter |conserved hypothetical protein	K07243 FTR, FTH1, efeU; high-affinity iron transporter	-
NWMN_2353	102.4898284	75.65159255	71.22157705	64.70836898	40.79145774	284.5748585	83.12099933	130.0248951	106.5729472	0.512780255	0.422060148	0.646547378	Not DEGs	K02068 putative ABC transport system ATP-binding protein |ABC transporter, ATP-binding protein	K02068 ABC.X2.A; putative ABC transport system ATP-binding protein	-
NWMN_2372	300.5340833	291.7989998	201.2009552	185.1378335	248.6963069	817.7024414	264.5113461	417.1788606	340.8451033	0.555009343	0.329625892	0.59274138	Not DEGs	conserved hypothetical protein	-	-
NWMN_0780	359.8702997	379.0299178	288.447387	267.8207494	435.5475004	1103.718185	342.4492015	602.362145	472.4056733	0.704812922	0.187893505	0.46609394	Not DEGs	K02071 D-methionine transport system ATP-binding protein |ABC transporter ATP-binding protein	K02071 metN; D-methionine transport system ATP-binding protein	sae02010 ABC transporters - Staphylococcus aureus subsp. aureus Newman
NWMN_2162	2352.642452	2400.008176	2643.210778	2847.168235	2417.222835	2086.402	2465.287135	2450.264357	2457.775746	-0.009224096	0.970471959	0.981687716	Not DEGs	K03296 hydrophobic/amphiphilic exporter-1 (mainly G- bacteria), HAE1 family |acriflavin resistance protein	K03296 TC.HAE1; hydrophobic/amphiphilic exporter-1 (mainly G- bacteria), HAE1 family	-
NWMN_1784	27.74160769	16.98301057	22.25674283	1.797454694	18.42194866	125.3570263	22.32712036	48.52547654	35.42629845	0.700306689	0.353972102	0.602846807	Not DEGs	conserved hypothetical protein	-	-
NWMN_2323	131.7726365	128.1445343	68.55076791	53.92364082	92.10974329	890.467152	109.4893129	345.5001787	227.4947458	1.135471934	NA	NA	Not DEGs	K00652 8-amino-7-oxononanoate synthase [EC:2.3.1.47] |bioF; 8-amino-7-oxononanoate synthase	K00652 bioF; 8-amino-7-oxononanoate synthase [EC:2.3.1.47]	sae00780 Biotin metabolism - Staphylococcus aureus subsp. aureus Newman sae01100 Metabolic pathways - Staphylococcus aureus subsp. aureus Newman
NWMN_0874	119.4430331	189.9009364	210.1036523	149.1887396	146.0597358	288.8975145	173.1492073	194.71533	183.9322686	0.160178021	0.716381593	0.845173304	Not DEGs	conserved hypothetical protein	-	-
NWMN_0521	507.8255407	629.1433462	559.9796495	526.6542253	464.4962769	270.8864475	565.6495122	420.6789833	493.1642477	-0.405665626	0.265098892	0.540083042	Not DEGs	hydrolase, haloacid dehalogenase-like protein	-	-
NWMN_0677	48.54781346	41.68557141	32.93997938	30.5567298	55.26584598	162.8200456	41.05778808	82.88087379	61.96933094	0.840314528	0.160896938	0.445806837	Not DEGs	conserved hypothetical protein	-	-
NWMN_0260	137.9374382	138.9519047	114.844793	120.4294645	148.6914427	566.2679462	130.5780453	278.4629511	204.5204982	0.910198531	0.1194087	0.384869673	Not DEGs	K01788 N-acylglucosamine-6-phosphate 2-epimerase [EC:5.1.3.9] |nanE; N-acetylmannosamine-6-phosphate 2-epimerase	K01788 nanE; N-acylglucosamine-6-phosphate 2-epimerase [EC:5.1.3.9]	sae00520 Amino sugar and nucleotide sugar metabolism - Staphylococcus aureus subsp. aureus Newman
NWMN_0406	188.0264521	145.1275449	81.01454389	61.11345959	103.9524246	949.5434518	138.0561803	371.5364453	254.7963128	0.984334707	NA	NA	Not DEGs	lpl3nm; staphylococcal tandem lipoprotein	-	-
NWMN_1425	2459.755882	2251.792811	3268.180117	1784.872511	1713.241225	707.4747114	2659.909603	1401.862816	2030.88621	-0.841380209	0.059038839	0.246671977	Not DEGs	K03631 DNA repair protein RecN (Recombination protein N) |recN; DNA repair protein RecN	K03631 recN; DNA repair protein RecN (Recombination protein N)	-
[truncated: 1,234 more rows]
