# Supplementary material for: Integrative omics analysis reveals insights into small colony variants of Staphylococcus aureus induced by sulfamethoxazole-trimethoprim
Source: BMC Microbiol. 2024 Jun 14;24:212. doi: 10.1186/s12866-024-03364-8 (PMC11179224; doi:10.1186/s12866-024-03364-8)
Supplement: Supplementary file 1 — Additional file 1: Table S1. Information of S. aureus used for the induction of SCVs. Table S2. Sequences of primers used for PCR in this study. Table S3. The minimal inhibitory concentrations of SCVs compared with those of the corresponding parental strains.Table S4. Transcriptic data. Table S5. The representative DEGs. Table S6. GO data. Table S7. KEGG data. Table S8. All differentially expressed ions in metabolomic analysis. Table S9. KEGG pathhways enriched by differentially expressed ions. [file 12866_2024_3364_MOESM1_ESM.zip › Table S8 all differentially expressed ions in metabolomic analysis.xlsx]

## Sheet: SCVstrain15_strain15.significan
Table S8. all differentially expressed ions in metabolomic analysis
ID	ratio	t.test_p.value	wilcox.test_p.value	t.test_p.value_BHcorrect	wilcox.test_p.value_BHcorrect	VIP	cv	regulated	MZ	RT	MS2Metabolite	MS2superclass	MS2class	MS2hmdb	MS2kegg	MS2keggPathway	MS1hmdbName	MS1hmdbID	MS1keggName	MS1keggID
pos-M231T148	104.964	4.68294e-08	0.0021645	7.12985e-06	0.0176544	3.79985	0.0437179	up	231.17	2.4746	Ile-Val	Organic acids and derivatives	Carboxylic acids and derivatives	HMDB0028920	NA	-	Isoleucyl-Valine;Leucyl-Valine;Valyl-Isoleucine;Valyl-Leucine;2-nonenoylglycine;3-nonenoylglycine;4-nonenoylglycine;5-nonenoylglycine;6-nonenoylglycine;7-nonenoylglycine;8-nonenoylglycine	HMDB0028920;HMDB0028942;HMDB0029130;HMDB0029131;HMDB0094807;HMDB0094808;HMDB0094809;HMDB0094810;HMDB0094811;HMDB0094812;HMDB0094813	N-Heptanoylhomoserine_lactone	C11844
pos-M219T115	103.987	7.54426e-08	0.0021645	9.76638e-06	0.0176544	3.86143	0.109573	up	219.134	1.92082	Thr-Val	Organic acids and derivatives	Carboxylic acids and derivatives	HMDB0029074	NA	-	Meprobamate;Isoleucyl-Serine;Leucyl-Serine;Serylisoleucine;Serylleucine;Threoninyl-Valine;Valyl-Threonine;L-Lysopine;Pantothenamide;Dihydro-5-(2-octenyl)-2(3H)-furanone;Methyl 2-undecynoate;6-Heptyl-5,6-dihydro-2H-pyran-2-one;cis-3-Hexenyl trans-4-hexenoate;alpha-Terpineol acetate;alpha-Campholene acetate;(Z)-4-Hydroxy-6-dodecenoic acid lactone;Yuzu lactone;(3R,3aR,7aS)-3-Butylhexahydro-1(3H)-iso…	HMDB0014515;HMDB0028916;HMDB0028938;HMDB0029042;HMDB0029043;HMDB0029074;HMDB0029137;HMDB0033675;HMDB0041313;HMDB0030867;HMDB0030945;HMDB0031030;HMDB0031692;HMDB0032051;HMDB0032193;HMDB0032331;HMDB0032901;HMDB0034903;HMDB0035157;HMDB0036048;HMDB0036599;HMDB0037301;HMDB0038270;HMDB0038280;HMDB0039522;HMDB0040206;HMDB0040227;HMDB0040397;HMDB0040725;HMDB0041469;HMDB0041494;HMDB0061816	D-Lysopine;Ethyl(E,Z)-decadienoate;(1S,2R,4S)-(-)-Bornyl_acetate;Geranyl_acetate;Linalyl_acetate;Bornyl_acetate;alpha-Terpinyl_acetate;beta-Terpinyl_acetate;gamma-Terpinyl_acetate;Allyl_cyclohexylpropionate;L-Dihydroanticapsin	C04020;C08486;C09837;C09861;C09863;C11338;C12300;C12301;C12302;C12306;C20940
neg-M173T113	64.7969	1.24633e-08	0.0021645	2.71812e-06	0.0176544	3.73151	0.0679401	up	173.093	1.8786	Gly-Val	Organic acids and derivatives	Carboxylic acids and derivatives	HMDB0028854	NA	-	Gly-Norvaline;N-Acetylornithine;Glycyl-Valine;Valyl-Glycine;L-Theanine;N(5)-ethyl-L-glutamine;3-Methylcrotonylglycine;Tiglylglycine;Paramethadione;N-Acetylproline	HMDB0094702;HMDB0003357;HMDB0028854;HMDB0029127;HMDB0034365;HMDB0062764;HMDB0000459;HMDB0000959;HMDB0014755;HMDB0094701	N-Acetylornithine;N5-Ethyl-L-glutamine;Paramethadione;2-Hydroxyethylclavam;Ethadione;3-Methylcrotonylglycine	C00437;C01047;C07411;C17361;C17724;C20828
pos-M260T108	64.1537	1.25836e-08	0.0021645	2.71986e-06	0.0176544	3.67568	0.0260041	up	260.16	1.80183	Leu-Gln	Organic acids and derivatives	Carboxylic acids and derivatives	HMDB0028927	NA	-	Glutaminylisoleucine;Glutaminylleucine;Hydroxyprolyl-Lysine;Isoleucyl-Glutamine;Isoleucyl-Gamma-glutamate;Leucyl-Glutamine;Leucyl-Gamma-glutamate;Lysyl-Hydroxyproline	HMDB0028800;HMDB0028801;HMDB0028868;HMDB0028905;HMDB0028921;HMDB0028927;HMDB0028943;HMDB0028952	-	-
neg-M217T115	59.2117	1.34576e-06	0.0021645	8.59584e-05	0.0176544	3.63178	0.105074	up	217.12	1.91937	Thr-Val	Organic acids and derivatives	Carboxylic acids and derivatives	HMDB0029074	NA	-	Meprobamate;Isoleucyl-Serine;Leucyl-Serine;Serylisoleucine;Serylleucine;Threoninyl-Valine;Valyl-Threonine;L-Lysopine;Pantothenamide	HMDB0014515;HMDB0028916;HMDB0028938;HMDB0029042;HMDB0029043;HMDB0029074;HMDB0029137;HMDB0033675;HMDB0041313	D-Lysopine;L-Dihydroanticapsin	C04020;C20940
pos-M246T83	55.6382	1.6002e-06	0.0021645	9.85689e-05	0.0176544	3.55266	0.153786	up	246.144	1.37853	Isoleucyl-Asparagine	Organic acids and derivatives	Carboxylic acids and derivatives	HMDB0028902	null	-	Glutaminylvaline;Asparaginyl-Isoleucine;Asparaginyl-Leucine;Isoleucyl-Asparagine;Leucyl-Asparagine;Valyl-Glutamine;Valyl-Gamma-glutamate;Dihydrodioscorine;Tigloidine;Dumetorine;Pyroglutamylvaline;Prolylhydroxyproline;Hydroxyprolyl-Proline;Prolyl-Hydroxyproline;Tetraacetylethylenediamine	HMDB0028810;HMDB0028734;HMDB0028735;HMDB0028902;HMDB0028924;HMDB0029125;HMDB0029141;HMDB0029828;HMDB0029875;HMDB0030268;HMDB0094651;HMDB0006695;HMDB0028871;HMDB0029018;HMDB0040573	Tigloidine;(S)-ATPA	C10868;C13733
pos-M623T199	42.616	6.3737e-05	0.0021645	0.00166208	0.0176544	3.40351	0.0424339	up	623.306	3.31532	-	Unknown	-	-	-	-	Isotetrandrine	HMDB0030174	Thalmidine;Obaberine;Rodiasine;(+)-Tetrandrine;Isotetrandrine;Cycleanine	C09590;C09596;C09624;C09654;C17060;C17387
pos-M358T170	39.0063	5.51761e-06	0.0021645	0.000256866	0.0176544	3.48088	0.13767	up	358.267	2.83975	-	Unknown	-	-	-	-	-	-	-	-
pos-M232T149	37.503	2.39246e-07	0.0021645	2.28018e-05	0.0176544	3.33497	0.0679338	up	232.172	2.48065	-	Unknown	-	-	-	-	-	-	-	-
pos-M269T86	33.3758	4.94483e-05	0.0021645	0.00138455	0.0176544	3.22689	0.0316931	up	269.159	1.42693	His-Leu	Organic acids and derivatives	Carboxylic acids and derivatives	HMDB0028889	C05010	-	Histidinyl-Isoleucine;Histidinyl-Leucine;Isoleucyl-Histidine;Leucyl-Histidine;Hesperaline	HMDB0028888;HMDB0028889;HMDB0028909;HMDB0028931;HMDB0029560	Histidylleucine	C05010
pos-M559T207	31.9276	2.64593e-05	0.0021645	0.000855177	0.0176544	3.29925	0.101518	up	559.346	3.45635	-	Unknown	-	-	-	-	LysoPC(20:5(5Z,8Z,11Z,14Z,17Z))	HMDB0010397	-	-
pos-M218T172_1	31.2518	9.2509e-07	0.0021645	6.34408e-05	0.0176544	3.31058	0.206432	up	217.641	2.87122	-	Unknown	-	-	-	-	-	-	-	-
pos-M229T118	29.6483	3.88697e-06	0.0021645	0.000196853	0.0176544	3.41962	0.060008	up	229.118	1.97068	Pyroglutamylvaline	Organic acids and derivatives	Carboxylic acids and derivatives	HMDB0094651	null	-	-	-	-	-
neg-M621T199	28.4682	0.000114177	0.0021645	0.00254982	0.0176544	3.18412	0.0805154	up	621.294	3.32392	-	Unknown	-	-	-	-	Isotetrandrine	HMDB0030174	Thalmidine;Obaberine;Rodiasine;(+)-Tetrandrine;Isotetrandrine;Cycleanine	C09590;C09596;C09624;C09654;C17060;C17387
neg-M364T140	28.3671	4.23888e-05	0.0021645	0.00122873	0.0176544	3.38611	0.0301108	up	364.199	2.32905	-	Unknown	-	-	-	-	Foeniculoside VIII;Foeniculoside IX;(1S,2S,4R,5S,7S)-2,5,7-Fenchanetriol 2-O-b-D-glucoside;cis-10-Hydroxylinalyl oxide 7-glucoside;(1S,2S,4S,5S)-2,4,7-Thujanetriol 4-glucoside;(1S,2S,4S)-1,8-Epoxy-p-menthane-2,7-diol 2-O-b-D-glucoside;Foeniculoside V;Nepetariaside;(1S,2S,4R)-p-Menth-8-ene-1,2,10-triol 2-glucoside;Foeniculoside VII;PA(15:0/18:2(9Z,12Z));PA(18:2(9Z,12Z)/15:0)	HMDB0033009;HMDB0033011;HMDB0033219;HMDB0033236;HMDB0033645;HMDB0034786;HMDB0034874;HMDB0039014;HMDB0039469;HMDB0041546;HMDB0114815;HMDB0114948	Angiotensin_(5-7);Schizonepetoside_E	C20973;C17638
pos-M156T223	28.2074	0.00125999	0.0021645	0.0147096	0.0176544	2.97954	0.218015	up	156.137	3.7169	-	Unknown	-	-	-	-	-	-	-	-
pos-M260T53_3	28.1453	9.03891e-09	0.0021645	2.2328e-06	0.0176544	3.29515	0.0535738	up	260.158	0.88805	-	Unknown	-	-	-	-	-	-	-	-
neg-M245T118	27.3511	1.16036e-05	0.0021645	0.000462768	0.0176544	3.38412	0.0769647	up	245.115	1.96421	Glutamylvaline	Organic acids and derivatives	Carboxylic acids and derivatives	HMDB0028832	null	-	gamma-Glutamylvaline;L-beta-aspartyl-L-leucine ;Aspartyl-Isoleucine;Aspartyl-Leucine;Glutamylvaline;Isoleucyl-Aspartate;Leucyl-Aspartate	HMDB0011172;HMDB0011166;HMDB0028756;HMDB0028757;HMDB0028832;HMDB0028903;HMDB0028925	2,4-Bis(acetamido)-2,4,6-trideoxy-beta-L-altropyranose;2,4-Diacetamido-2,4,6-trideoxy-D-mannopyranose;N-Hydroxy-MeIQx	C19972;C20424;C20291
neg-M173T48	26.5963	1.73884e-11	0.0021645	4.13862e-08	0.0176544	3.28872	0.081924	up	173.105	0.792817	L-(+)-Arginine	Organic acids and derivatives	Carboxylic acids and derivatives	HMDB0000517	C00062	(map00220)Arginine biosynthesis;(map00261)Monobactam biosynthesis;(map00330)Arginine and proline metabolism;(map00331)Clavulanic acid biosynthesis;(map00472)D-Arginine and D-ornithine metabolism;(map00970)Aminoacyl-tRNA biosynthesis;(map01060)Biosynthesis of plant secondary metabolites;(map01064)Biosynthesis of alkaloids derived from ornithine, lysine and nicotinic acid;(map01100)Metabolic pathwa…	L-Arginine;D-Arginine	HMDB0000517;HMDB0003416	L-Arginine;D-Arginine;Amino_acid(Arg-)	C00062;C00792;C02385
neg-M332T95	26.5875	2.89049e-06	0.0021645	0.000155842	0.0176544	3.25773	0.162401	up	332.182	1.5834	-	Unknown	-	-	-	-	-	-	-	-
neg-M288T124	26.4694	7.66835e-08	0.0021645	9.85247e-06	0.0176544	3.30265	0.0529184	up	288.156	2.06853	-	Unknown	-	-	-	-	-	-	-	-
pos-M261T108	24.8442	6.38452e-08	0.0021645	8.68295e-06	0.0176544	3.24027	0.0751023	up	261.162	1.80183	-	Unknown	-	-	-	-	Cyclo(Leu-Phe);Baptifoline;Farnesol;beta-Triticene;alpha-Triticene;Pogostol;Valerianol;10-Epijunenol;(-)-Pacifigorgiol;Sesquisabinene hydrate;4beta-8-Daucen-4-ol;6-Epi-beta-bisabolol;Panasinsanol B;Nerolidol;(S)-Nerolidol;Panasinsanol A;Shyobunol;Rosifoliol;beta-Bisabolol;(-)-alpha-Bisabolol;(+)-alpha-Bisabolol;(-)-Valeranone;Bulnesol;Guaioxide;Carotol;5,8-Epoxydaucane;Isointermedeol;Globulol;Ced…	HMDB0094673;HMDB0033481;HMDB0004305;HMDB0030938;HMDB0030939;HMDB0033239;HMDB0034951;HMDB0034982;HMDB0035021;HMDB0035199;HMDB0035351;HMDB0035364;HMDB0035383;HMDB0035662;HMDB0035663;HMDB0035711;HMDB0035811;HMDB0035868;HMDB0036111;HMDB0036197;HMDB0036198;HMDB0036421;HMDB0036445;HMDB0036447;HMDB0036579;HMDB0036580;HMDB0036642;HMDB0036645;HMDB0036646;HMDB0036679;HMDB0036732;HMDB0036908;HMDB0037031;HMD…	Baptifoline;Cyclo(L-leucyl-L-phenylalanyl);(2E,6E)-Farnesol;(2Z,6E)-Farnesol;(-)-alpha-Bisabolol;Carotol;alpha-Cedrol;Cycloeudesmol;alpha-Eudesmol;beta-Eudesmol;Guaiol;Himachalol;Ledol;Nerolidol;Patchouli_alcohol;(1E,4S,5E,7R)-Germacra-1(10),5-dien-11-ol;Valeranone;Hinesol;gamma-Eudesmol;8-epi-Cedrol;Drimenol;(+)-Epicubenol;(3R,6E)-Nerolidol;Patchoulol;Presilphiperfolan-8beta-ol;10-epi-gamma-Eude…	C10755;C20519;C01126;C03220;C09621;C09628;C09631;C09651;C09663;C09664;C09676;C09682;C09698;C09704;C09705;C16143;C16813;C16970;C17124;C18245;C19743;C19744;C19746;C19755;C19756;C19893;C19974;C20172;C20181;C20184;C20479;C20576;C10705
pos-M268T135	24.5315	1.60813e-05	0.0021645	0.000594345	0.0176544	3.0839	0.0560611	up	268.103	2.25743	Adenosine	Nucleosides, nucleotides, and analogues	Purine nucleosides	HMDB0000050	C00212	(map00230)Purine metabolism;(map01100)Metabolic pathways;(map04022)cGMP-PKG signaling pathway;(map04024)cAMP signaling pathway;(map04071)Sphingolipid signaling pathway;(map04080)Neuroactive ligand-receptor interaction;(map04270)Vascular smooth muscle contraction;(map04923)Regulation of lipolysis in adipocytes;(map04924)Renin secretion;(map05012)Parkinson's disease;(map05032)Morphine addiction;(ma…	Neuraminic acid;N-(1-Deoxy-1-fructosyl)serine;Adenosine;Deoxyguanosine;Vidarabine;Zidovudine	HMDB0000830;HMDB0037842;HMDB0000050;HMDB0000085;HMDB0014340;HMDB0014638	Neuraminic_acid;Miserotoxin;Adenosine;Deoxyguanosine;Zidovudine	C06469;C08507;C00212;C00330;C07210
pos-M184T140_1	24.3955	1.13899e-11	0.0021645	3.44658e-08	0.0176544	3.19197	0.180443	up	183.61	2.33058	-	Unknown	-	-	-	-	-	-	-	-
pos-M436T202	23.7636	2.25417e-05	0.0021645	0.000757904	0.0176544	3.1563	0.0396496	up	435.792	3.3608	-	Unknown	-	-	-	-	-	-	-	-
pos-M366T53	22.8951	5.21552e-10	0.0021645	3.50715e-07	0.0176544	3.23087	0.0397572	up	366.211	0.88745	-	Unknown	-	-	-	-	Foeniculoside VIII;Foeniculoside IX;(1S,2S,4R,5S,7S)-2,5,7-Fenchanetriol 2-O-b-D-glucoside;cis-10-Hydroxylinalyl oxide 7-glucoside;(1S,2S,4S,5S)-2,4,7-Thujanetriol 4-glucoside;(1S,2S,4S)-1,8-Epoxy-p-menthane-2,7-diol 2-O-b-D-glucoside;Foeniculoside V;Nepetariaside;(1S,2S,4R)-p-Menth-8-ene-1,2,10-triol 2-glucoside;Foeniculoside VII	HMDB0033009;HMDB0033011;HMDB0033219;HMDB0033236;HMDB0033645;HMDB0034786;HMDB0034874;HMDB0039014;HMDB0039469;HMDB0041546	Angiotensin_(5-7);Schizonepetoside_E	C20973;C17638
pos-M157T81	22.6036	3.81461e-08	0.0021645	5.96426e-06	0.0176544	3.21344	0.0558001	up	157.096	1.34519	-	Unknown	-	-	-	-	3,4-Dihydroxybenzylamine;5-Acetyl-2,4-dimethyloxazole;Ethyl 2-pyrrolecarboxylate	HMDB0012153;HMDB0038174;HMDB0059856	Gabaculine	C12110
neg-M145T80	22.5792	5.95287e-07	0.0021645	4.60052e-05	0.0176544	3.18186	0.07235	up	145.014	1.32895	2-Oxopentanedioic acid	Organic acids and derivatives	Keto acids and derivatives	HMDB00208	C00026	(map00020)Citrate cycle (TCA cycle);(map00040)Pentose and glucuronate interconversions;(map00053)Ascorbate and aldarate metabolism;(map00220)Arginine biosynthesis;(map00250)Alanine, aspartate and glutamate metabolism;(map00300)Lysine biosynthesis;(map00340)Histidine metabolism;(map00365)Furfural degradation;(map00430)Taurine and hypotaurine metabolism;(map00471)D-Glutamine and D-glutamate metabol…	Oxoglutaric acid;3-Oxoglutaric acid;Di-2-propenyl disulfide, 9CI;(E,E)-Di-1-propenyl disulfide;(E)-1-Propenyl 2-propenyl disulfide;3-methylmalate(2-);Alanyl-Methionine;Cysteinyl-Valine;Methionyl-Alanine;Valyl-Cysteine;1-Hydroxypyrene	HMDB0000208;HMDB0013701;HMDB0033966;HMDB0041390;HMDB0041393;HMDB0062739;HMDB0028693;HMDB0028788;HMDB0028966;HMDB0029124;HMDB0013139	2-Oxoglutarate;Oxaloacetate_4-methyl_ester;5-Hydroxy-2,4-dioxopentanoate;Methyloxaloacetate;Dehydro-D-arabinono-1,4-lactone;Diallyl_disulfide	C00026;C03716;C05406;C06030;C06316;C08369
pos-M412T249	21.9958	8.58133e-07	0.0021645	5.9948e-05	0.0176544	3.17295	0.0515238	up	412.314	4.15667	-	Unknown	-	-	-	-	-	-	-	-
pos-M175T48_3	21.817	2.93142e-11	0.0021645	5.45876e-08	0.0176544	3.18315	0.154459	up	175.119	0.797067	Arginine	Organic acids and derivatives	Carboxylic acids and derivatives	HMDB0000517	C00062	(map00220)Arginine biosynthesis;(map00261)Monobactam biosynthesis;(map00330)Arginine and proline metabolism;(map00331)Clavulanic acid biosynthesis;(map00472)D-Arginine and D-ornithine metabolism;(map00970)Aminoacyl-tRNA biosynthesis;(map01060)Biosynthesis of plant secondary metabolites;(map01064)Biosynthesis of alkaloids derived from ornithine, lysine and nicotinic acid;(map01100)Metabolic pathwa…	L-Arginine;D-Arginine	HMDB0000517;HMDB0003416	L-Arginine;D-Arginine;Amino_acid(Arg-)	C00062;C00792;C02385
pos-M400T203	21.745	8.13382e-07	0.0021645	5.79128e-05	0.0176544	3.2281	0.0428404	up	400.278	3.3758	-	Unknown	-	-	-	-	-	-	-	-
neg-M282T40	21.365	2.80194e-10	0.0021645	2.6031e-07	0.0176544	3.15951	0.0456374	up	282.158	0.67465	His-Lys	Organic acids and derivatives	Carboxylic acids and derivatives	HMDB0028890	NA	-	Oxtriphylline;Histidinyl-Lysine;Lysyl-Histidine;Cadralazine;(2-{[3-(3,4-dihydroxyphenyl)prop-2-enoyl]oxy}ethyl)trimethylazanium	HMDB0015415;HMDB0028890;HMDB0028953;HMDB0041845;HMDB0136312	-	-
pos-M284T40	20.7434	1.42723e-08	0.0021645	3.00189e-06	0.0176544	3.13227	0.0456228	up	284.171	0.673258	His-Lys	Organic acids and derivatives	Carboxylic acids and derivatives	HMDB0028890	NA	-	Oxtriphylline;Histidinyl-Lysine;Lysyl-Histidine;Cadralazine;(2-{[3-(3,4-dihydroxyphenyl)prop-2-enoyl]oxy}ethyl)trimethylazanium	HMDB0015415;HMDB0028890;HMDB0028953;HMDB0041845;HMDB0136312	-	-
pos-M245T158	20.6278	0.000629137	0.0021645	0.008688	0.0176544	2.76895	0.0916091	up	245.184	2.63888	Isoleucyl-Leucine	Organic acids and derivatives	Carboxylic acids and derivatives	HMDB0028911	null	-	Isoleucyl-Isoleucine;Isoleucyl-Leucine;Leucyl-Isoleucine;Leucyl-Leucine	HMDB0028910;HMDB0028911;HMDB0028932;HMDB0028933	N-(6-Aminohexanoyl)-6-aminohexanoate;Leucyl-leucine;N-Octanoyl-L-homoserine_lactone	C01255;C11332;C21199
pos-M397T81	20.1996	4.64192e-06	0.0021645	0.000226556	0.0176544	3.20522	0.108553	up	397.218	1.35505	-	Unknown	-	-	-	-	Isopetasoside;Tsangane L 3-glucoside	HMDB0029622;HMDB0040824	-	-
pos-M184T53_1	19.9892	1.3504e-09	0.0021645	6.13747e-07	0.0176544	3.10981	0.234986	up	183.61	0.88745	-	Unknown	-	-	-	-	-	-	-	-
pos-M175T112	19.6593	8.90122e-10	0.0021645	5.01118e-07	0.0176544	3.11637	0.0584543	up	175.107	1.87217	Gly-Val	Organic acids and derivatives	Carboxylic acids and derivatives	HMDB0028854	NA	-	Gly-Norvaline;N-Acetylornithine;Glycyl-Valine;Valyl-Glycine;L-Theanine;N(5)-ethyl-L-glutamine;3-Methylcrotonylglycine;Tiglylglycine;Paramethadione;N-Acetylproline	HMDB0094702;HMDB0003357;HMDB0028854;HMDB0029127;HMDB0034365;HMDB0062764;HMDB0000459;HMDB0000959;HMDB0014755;HMDB0094701	N-Acetylornithine;N5-Ethyl-L-glutamine;Paramethadione;2-Hydroxyethylclavam;Ethadione;3-Methylcrotonylglycine	C00437;C01047;C07411;C17361;C17724;C20828
pos-M437T200	19.3602	2.52521e-05	0.0021645	0.000823858	0.0176544	3.06515	0.0316302	up	437.23	3.33948	-	Unknown	-	-	-	-	-	-	-	-
neg-M229T149	19.194	8.5655e-07	0.0021645	5.9948e-05	0.0176544	3.07311	0.0503532	up	229.156	2.48023	Ile-Val	Organic acids and derivatives	Carboxylic acids and derivatives	HMDB0028920	NA	-	Isoleucyl-Valine;Leucyl-Valine;Valyl-Isoleucine;Valyl-Leucine;2-nonenoylglycine;3-nonenoylglycine;4-nonenoylglycine;5-nonenoylglycine;6-nonenoylglycine;7-nonenoylglycine;8-nonenoylglycine	HMDB0028920;HMDB0028942;HMDB0029130;HMDB0029131;HMDB0094807;HMDB0094808;HMDB0094809;HMDB0094810;HMDB0094811;HMDB0094812;HMDB0094813	N-Heptanoylhomoserine_lactone	C11844
neg-M145T55	18.8585	6.03731e-07	0.0021645	4.63911e-05	0.0176544	3.00955	0.0412349	up	145.014	0.91435	2-Oxopentanedioic acid	Organic acids and derivatives	Keto acids and derivatives	HMDB00208	C00026	(map00020)Citrate cycle (TCA cycle);(map00040)Pentose and glucuronate interconversions;(map00053)Ascorbate and aldarate metabolism;(map00220)Arginine biosynthesis;(map00250)Alanine, aspartate and glutamate metabolism;(map00300)Lysine biosynthesis;(map00340)Histidine metabolism;(map00365)Furfural degradation;(map00430)Taurine and hypotaurine metabolism;(map00471)D-Glutamine and D-glutamate metabol…	Oxoglutaric acid;3-Oxoglutaric acid;Di-2-propenyl disulfide, 9CI;(E,E)-Di-1-propenyl disulfide;(E)-1-Propenyl 2-propenyl disulfide;3-methylmalate(2-);Alanyl-Methionine;Cysteinyl-Valine;Methionyl-Alanine;Valyl-Cysteine;1-Hydroxypyrene	HMDB0000208;HMDB0013701;HMDB0033966;HMDB0041390;HMDB0041393;HMDB0062739;HMDB0028693;HMDB0028788;HMDB0028966;HMDB0029124;HMDB0013139	2-Oxoglutarate;Oxaloacetate_4-methyl_ester;5-Hydroxy-2,4-dioxopentanoate;Methyloxaloacetate;Dehydro-D-arabinono-1,4-lactone;Diallyl_disulfide	C00026;C03716;C05406;C06030;C06316;C08369
neg-M360T110	18.7051	5.9673e-07	0.0021645	4.60052e-05	0.0176544	3.14142	0.0746094	up	360.159	1.84025	-	Unknown	-	-	-	-	Tyrosyl-Tyrosine	HMDB0029117	-	-
pos-M398T238	16.9253	4.96526e-05	0.0021645	0.00138798	0.0176544	3.05912	0.0529723	up	398.298	3.96532	-	Unknown	-	-	-	-	-	-	-	-
neg-M258T108	16.4363	9.37301e-05	0.0021645	0.00220683	0.0176544	3.00579	0.0677076	up	258.146	1.79994	Hydroxyprolyl-Lysine	Organic acids and derivatives	Carboxylic acids and derivatives	HMDB0028868	null	-	Glutaminylisoleucine;Glutaminylleucine;Hydroxyprolyl-Lysine;Isoleucyl-Glutamine;Isoleucyl-Gamma-glutamate;Leucyl-Glutamine;Leucyl-Gamma-glutamate;Lysyl-Hydroxyproline	HMDB0028800;HMDB0028801;HMDB0028868;HMDB0028905;HMDB0028921;HMDB0028927;HMDB0028943;HMDB0028952	Pyrithiamine	C21111
pos-M438T200_1	16.3032	1.01224e-05	0.0021645	0.000418876	0.0176544	2.98907	0.0583976	up	437.731	3.33973	-	Unknown	-	-	-	-	-	-	-	-
pos-M332T155_2	16.2727	5.49388e-06	0.0021645	0.000256254	0.0176544	3.07039	0.114577	up	332.216	2.5817	-	Unknown	-	-	-	-	Marimastat;Pergolide	HMDB0014924;HMDB0015317	Pergolide	C07425
pos-M328T156	16.0946	3.74568e-06	0.0021645	0.000191703	0.0176544	3.07219	0.031903	up	328.221	2.60073	-	Unknown	-	-	-	-	-	-	-	-
pos-M143T40_1	15.9675	7.74563e-10	0.0021645	4.63979e-07	0.0176544	2.95235	0.260684	up	142.589	0.6658	-	Unknown	-	-	-	-	-	-	-	-
pos-M220T115	15.7172	4.1349e-06	0.0021645	0.000207367	0.0176544	2.9925	0.0940361	up	220.136	1.9201	-	Unknown	-	-	-	-	-	-	Pentahomomethionine	C17229
pos-M219T47_2	15.6109	8.38246e-12	0.0021645	3.38204e-08	0.0176544	2.99962	0.066687	up	219.082	0.776042	Triacetin	Lipids and lipid-like molecules	Glycerolipids	HMDB0029592	null	-	Cysteinyl-Proline;Prolyl-Cysteine;1-(2-Thienyl)-1-heptanone	HMDB0028783;HMDB0029014;HMDB0040241	1-Hydroxypyrene;Pyrene-4,5-oxide;Pyrene-1,2-oxide;2-Hydroxypyrene	C14519;C18254;C18267;C18268
pos-M873T200	15.4651	0.000129943	0.0021645	0.00278377	0.0176544	2.91887	0.0433278	up	873.451	3.33927	-	Unknown	-	-	-	-	-	-	-	-
pos-M513T219	15.4611	0.000516156	0.0021645	0.0074835	0.0176544	3.06645	0.13382	up	513.36	3.65023	-	Unknown	-	-	-	-	11a,12a-Epoxy-3b-hydroxy-28,13-oleananolide 3-acetate;3beta-Acetoxy-12-oxo-28,13beta-oleananolide;Ganoderic acid S;Ganoderic acid Mf;Ganoderic acid X;3alpha-Acetoxy-11-keto-beta-boswellic acid;Barringtogenol C;Camelliagenin C;Ganoderiol H	HMDB0031879;HMDB0034646;HMDB0035313;HMDB0035330;HMDB0035332;HMDB0036672;HMDB0034525;HMDB0034532;HMDB0037783	Acetoxolone;Barringtogenol_C;Meliantriol;Alisol_A	C17734;C08931;C16783;C17459
neg-M197T71	15.4574	4.62524e-07	0.0021645	3.74475e-05	0.0176544	3.01398	0.119696	up	197.007	1.18112	-	Unknown	-	-	-	-	4-fumarylacetoacetate(2-);2-[(sulfooxy)methyl]butanoic acid;2-methyl-4-(sulfooxy)butanoic acid;5-(sulfooxy)pentanoic acid;2-(sulfooxy)pentanoic acid	HMDB0062563;HMDB0130847;HMDB0130850;HMDB0143265;HMDB0143268	-	-
pos-M247T118	15.447	0.00052341	0.0021645	0.00754808	0.0176544	3.22277	0.0170419	up	247.128	1.97073	-	Unknown	-	-	-	-	gamma-Glutamylvaline;L-beta-aspartyl-L-leucine ;Aspartyl-Isoleucine;Aspartyl-Leucine;Glutamylvaline;Isoleucyl-Aspartate;Leucyl-Aspartate	HMDB0011172;HMDB0011166;HMDB0028756;HMDB0028757;HMDB0028832;HMDB0028903;HMDB0028925	2,4-Bis(acetamido)-2,4,6-trideoxy-beta-L-altropyranose;2,4-Diacetamido-2,4,6-trideoxy-D-mannopyranose	C19972;C20424
pos-M233T111	15.0486	2.94253e-06	0.0021645	0.000157944	0.0176544	2.8761	0.3772	up	233.148	1.85217	Ile-Thr	Organic acids and derivatives	Carboxylic acids and derivatives	HMDB0028917	NA	-	Spermic acid 2;Isoleucyl-Threonine;Leucyl-Threonine;Threoninyl-Isoleucine;Threoninyl-Leucine;Altretamine;1-hydroxyoct-2-enoylglycine;1-hydroxyoct-3-enoylglycine;1-hydroxyoct-4-enoylglycine;1-hydroxyoct-5-enoylglycine;1-hydroxyoct-6-enoylglycine;1-hydroxyoct-7-enoylglycine;2-hydroxyoct-1-enoylglycine;2-hydroxyoct-2-enoylglycine;2-hydroxyoct-3-enoylglycine;2-hydroxyoct-4-enoylglycine;2-hydroxyoct-5…	HMDB0013075;HMDB0028917;HMDB0028939;HMDB0029064;HMDB0029065;HMDB0014631;HMDB0094732;HMDB0094733;HMDB0094734;HMDB0094735;HMDB0094736;HMDB0094737;HMDB0094738;HMDB0094739;HMDB0094740;HMDB0094741;HMDB0094742;HMDB0094743;HMDB0094744;HMDB0094745;HMDB0094746;HMDB0094747;HMDB0094748;HMDB0094749;HMDB0094750;HMDB0094751;HMDB0094752;HMDB0094753;HMDB0094754;HMDB0094755;HMDB0094756;HMDB0094757;HMDB0094758;HMD…	Piperazine_adipate;2-Amino-9,10-epoxy-8-oxodecanoic_acid	C13811;C12027
neg-M557T208	14.9815	3.67446e-05	0.0021645	0.00110499	0.0176544	2.84405	0.056458	up	557.334	3.46326	-	Unknown	-	-	-	-	LysoPC(20:5(5Z,8Z,11Z,14Z,17Z))	HMDB0010397	-	-
neg-M871T201	14.9156	0.00014333	0.0021645	0.00297832	0.0176544	2.87195	0.101094	up	871.44	3.3433	A-779	Unknown	-	NA	NA	-	Pectenotoxin 3	HMDB0033492	-	-
neg-M244T84_2	14.5644	9.67235e-06	0.0021645	0.000404872	0.0176544	2.95825	0.0339489	up	244.13	1.40065	Ile-Asn	Organic acids and derivatives	Carboxylic acids and derivatives	HMDB0028902	NA	-	Glutaminylvaline;Asparaginyl-Isoleucine;Asparaginyl-Leucine;Isoleucyl-Asparagine;Leucyl-Asparagine;Valyl-Glutamine;Valyl-Gamma-glutamate;Pyroglutamylvaline;Prolylhydroxyproline;Hydroxyprolyl-Proline;Prolyl-Hydroxyproline;Tetraacetylethylenediamine	HMDB0028810;HMDB0028734;HMDB0028735;HMDB0028902;HMDB0028924;HMDB0029125;HMDB0029141;HMDB0094651;HMDB0006695;HMDB0028871;HMDB0029018;HMDB0040573	(S)-ATPA	C13733
pos-M320T60	14.4605	2.18391e-08	0.0021645	4.09831e-06	0.0176544	2.96093	0.272335	up	320.179	1.00345	-	Unknown	-	-	-	-	Alverine;Arginyl-Glutamate	HMDB0015554;HMDB0028708	-	-
pos-M246T53_2	14.4269	4.01918e-07	0.0021645	3.35505e-05	0.0176544	2.94226	0.0480862	up	246.144	0.887567	Isoleucyl-Asparagine	Organic acids and derivatives	Carboxylic acids and derivatives	HMDB0028902	null	-	Glutaminylvaline;Asparaginyl-Isoleucine;Asparaginyl-Leucine;Isoleucyl-Asparagine;Leucyl-Asparagine;Valyl-Glutamine;Valyl-Gamma-glutamate;Pyroglutamylvaline;Prolylhydroxyproline;Hydroxyprolyl-Proline;Prolyl-Hydroxyproline;Tetraacetylethylenediamine	HMDB0028810;HMDB0028734;HMDB0028735;HMDB0028902;HMDB0028924;HMDB0029125;HMDB0029141;HMDB0094651;HMDB0006695;HMDB0028871;HMDB0029018;HMDB0040573	(S)-ATPA	C13733
pos-M396T211	14.405	1.56639e-05	0.0021645	0.000585388	0.0176544	2.89841	0.0630838	up	396.282	3.51925	-	Unknown	-	-	-	-	-	-	-	-
pos-M509T230	14.2988	4.32072e-05	0.0021645	0.00124667	0.0176544	2.82801	0.284325	up	509.365	3.83562	-	Unknown	-	-	-	-	-	-	-	-
neg-M87T71	14.2842	2.28569e-05	0.0021645	0.0007648	0.0176544	2.99205	0.134425	up	87.0089	1.18552	2-hydroxyacrylic Acid	Organic acids and derivatives	Carboxylic acids and derivatives	HMDB0062676	null	-	2-hydroxyacrylic Acid;Pyruvic acid;Malonic semialdehyde;Glucosereductone;3-Methyl sulfolene	HMDB0062676;HMDB0000243;HMDB0011111;HMDB0040261;HMDB0059667	Pyruvate;3-Oxopropanoate;3-Hydroxypropenoate;Ethylene_carbonate;THTC	C00022;C00222;C12069;C20363;C11074
pos-M245T83	14.2131	0.000489767	0.0021645	0.00719871	0.0176544	3.08724	0.094887	up	245.374	1.37578	-	Unknown	-	-	-	-	-	-	-	-
pos-M397T53	14.1658	1.00607e-05	0.0021645	0.000417752	0.0176544	2.96385	0.0358368	up	397.217	0.887567	-	Unknown	-	-	-	-	Tsangane L 3-glucoside;24,25,26,27-Tetranor-23-oxo-hydroxyvitamin D3	HMDB0040824;HMDB0060114	Pregnenolone_acetate;16-Butyl-3-methoxy-estra-1,3,5(10)-triene-16beta,17beta-diol;11beta-Hydroxy-6alpha,11-dimethylpregn-4-ene-3,20-dione;17abeta-Hydroxy-D-homoandrost-4-en-3-one_propionate;17beta-Hydroxy-7alpha-methylandrost-4-en-3-one_propionate;Sudan_Red_7B	C14658;C14931;C15115;C15266;C15374;C19529
pos-M253T140	13.7191	0.000105389	0.0021645	0.00239781	0.0176544	2.92427	0.0775144	up	253.129	2.33813	-	Unknown	-	-	-	-	-	-	-	-
pos-M179T81	13.6185	4.7284e-08	0.0021645	7.15407e-06	0.0176544	2.87268	0.170759	up	178.599	1.34342	-	Unknown	-	-	-	-	-	-	-	-
pos-M361T110	13.5914	1.8243e-05	0.0021645	0.000650413	0.0176544	2.9813	0.0716699	up	361.17	1.84098	-	Unknown	-	-	-	-	-	-	Benzyl_viologen	C00915
pos-M529T194	12.9358	0.00029301	0.0021645	0.00500932	0.0176544	2.78097	0.0429847	up	529.302	3.22993	-	Unknown	-	-	-	-	AFN911	HMDB0013863	-	-
neg-M359T110	12.8945	4.039e-05	0.0021645	0.00118373	0.0176544	3.00646	0.0631888	up	359.157	1.84032	-	Unknown	-	-	-	-	-	-	-	-
neg-M260T81	12.8934	0.000197504	0.0021645	0.00377959	0.0176544	3.03034	0.0409445	up	260.125	1.34535	-	Unknown	-	-	-	-	Gamma glutamyl ornithine;N6-beta-Aspartyllysine;Aspartyllysine;Aspartyl-Lysine;Lysyl-Aspartate;Glutamylproline;gamma-Glutamylproline;Carbidopa;Hydroxyprolyl-Hydroxyproline;(2S,4S)-Pinnatanine	HMDB0002248;HMDB0004985;HMDB0004987;HMDB0028758;HMDB0028947;HMDB0028827;HMDB0029157;HMDB0014336;HMDB0028864;HMDB0029439	-	-
neg-M354T80	12.6343	8.5252e-06	0.0021645	0.000363982	0.0176544	2.83455	0.0957811	up	354.177	1.34062	-	Unknown	-	-	-	-	-	-	-	-
pos-M479T208	12.4754	5.88887e-05	0.0021645	0.00157002	0.0176544	2.82088	0.0771066	up	479.274	3.45937	-	Unknown	-	-	-	-	-	-	-	-
pos-M624T199	12.3403	3.21498e-05	0.0021645	0.000995247	0.0176544	2.73694	0.412553	up	624.308	3.31561	-	Unknown	-	-	-	-	Janthitrem B	HMDB0030528	Janthitrem_B;Cepharanthine	C20600;C09391
pos-M385T156_2	12.309	3.80015e-05	0.0021645	0.00113713	0.0176544	2.89612	0.0417228	up	385.244	2.60502	-	Unknown	-	-	-	-	Bambuterol;19-hydroxyprostaglandin H2(1-)	HMDB0015478;HMDB0062683	-	-
pos-M310T99	12.303	0.0144624	0.0021645	0.0781677	0.0176544	2.10597	0.0467761	up	310.138	1.6514	Tyr-Gln	Organic acids and derivatives	Carboxylic acids and derivatives	HMDB0029103	NA	-	Glutaminyltyrosine;Tyrosyl-Glutamine;Tyrosyl-Gamma-glutamate;Canavaninosuccinate;(2S,4S)-Monatin	HMDB0028809;HMDB0029103;HMDB0029119;HMDB0012197;HMDB0041309	N-Acetyl-ala-ala-ala-methylester	C11329
pos-M189T141	12.263	1.94314e-05	0.0021645	0.00067639	0.0176544	2.70352	0.0905155	up	189.122	2.3422	Ile-Gly	Organic acids and derivatives	Carboxylic acids and derivatives	HMDB0028907	NA	-	Alanyl-Valine;N6-Acetyl-L-lysine;N-Alpha-acetyllysine;Glycylleucine;Glycyl-Isoleucine;Isoleucyl-Glycine;Leucyl-Glycine;Valyl-Alanine	HMDB0028700;HMDB0000206;HMDB0000446;HMDB0000759;HMDB0028844;HMDB0028907;HMDB0028929;HMDB0029120	Glycyl-leucine;N6-Acetyl-L-lysine;6-Acetamido-3-aminohexanoate;N2-Acetyl-L-lysine;Crotanecine;N-Butyryl-L-homoserine_lactone	C02155;C02727;C03846;C12989;C10284;C11837
pos-M329T156	12.2275	5.5903e-05	0.0021645	0.00151376	0.0176544	2.93829	0.0329903	up	329.224	2.60235	-	Unknown	-	-	-	-	(3S,6E,10E)-1,6,10,14-Phytatetraen-3-ol;8alpha-13(16),14-Labdadien-8-ol;(ent-16alpha)-16-Kauranol;18-Deoxysagittarol;Serratol	HMDB0035083;HMDB0035276;HMDB0036723;HMDB0036834;HMDB0039827	Geranylgeraniol;Aphidicolan-16beta-ol;5alpha-Androstane-2alpha-methyl-17beta-ol;Phyllocladan-16alpha-ol;Tuberculosinol;(13S)-Isotuberculosinol;(13E)-Labda-7,13-dien-15-ol;cis-Abienol;(E,E)-Geranyllinalool;Cyclooctat-9-en-7-ol;(R)-Nephthenol;(1S,4E,8E,12E)-2,2,5,9,13-Pentamethylcyclopentadeca-4,8,12-trien-1-ol;Spiradine_A;Allocain-S;17beta-Hydroxy-3-methoxyestra-1,3,5(10)-triene-17-carbonitrile	C09094;C11890;C15316;C19817;C19963;C19964;C20158;C20481;C20681;C20834;C20923;C20924;C08708;C14174;C15062
pos-M630T192	12.1524	0.000240477	0.0021645	0.0043672	0.0176544	2.78535	0.0522152	up	630.349	3.2048	-	Unknown	-	-	-	-	-	-	-	-
neg-M87T56	12.105	9.52911e-09	0.0021645	2.28397e-06	0.0176544	2.87743	0.137192	up	87.009	0.938267	Malonic semialdehyde	Organic oxygen compounds	Organooxygen compounds	HMDB0011111	C00222	(map00240)Pyrimidine metabolism;(map00410)beta-Alanine metabolism;(map00562)Inositol phosphate metabolism;(map00625)Chloroalkane and chloroalkene degradation;(map00640)Propanoate metabolism;(map00720)Carbon fixation pathways in prokaryotes;(map01100)Metabolic pathways;(map01120)Microbial metabolism in diverse environments;(map01200)Carbon metabolism	2-hydroxyacrylic Acid;Pyruvic acid;Malonic semialdehyde;Glucosereductone;3-Methyl sulfolene	HMDB0062676;HMDB0000243;HMDB0011111;HMDB0040261;HMDB0059667	Pyruvate;3-Oxopropanoate;3-Hydroxypropenoate;Ethylene_carbonate;THTC	C00022;C00222;C12069;C20363;C11074
pos-M347T53_2	12.0947	1.86395e-08	0.0021645	3.58116e-06	0.0176544	2.84684	0.0424421	up	347.19	0.887683	-	Unknown	-	-	-	-	-	-	L-Alanyl-gamma-D-glutamyl-L-lysine;Valclavam	C21160;C06668
pos-M219T93	11.8748	0.000162485	0.0021645	0.00323473	0.0176544	2.80676	0.0472388	up	219.133	1.55635	Ile-Ser	Organic acids and derivatives	Carboxylic acids and derivatives	HMDB0028916	NA	-	Meprobamate;Isoleucyl-Serine;Leucyl-Serine;Serylisoleucine;Serylleucine;Threoninyl-Valine;Valyl-Threonine;L-Lysopine;Pantothenamide	HMDB0014515;HMDB0028916;HMDB0028938;HMDB0029042;HMDB0029043;HMDB0029074;HMDB0029137;HMDB0033675;HMDB0041313	D-Lysopine;L-Dihydroanticapsin	C04020;C20940
pos-M704T226	11.8392	6.05855e-05	0.0021645	0.0016029	0.0176544	2.80731	0.0553899	up	704.398	3.76095	-	Unknown	-	-	-	-	-	-	Mycinamicin_III	C15681
pos-M480T208_1	11.8206	6.97524e-06	0.0021645	0.000309829	0.0176544	2.83127	0.0594223	up	479.775	3.45947	-	Unknown	-	-	-	-	-	-	-	-
pos-M345T162	11.7414	0.000836016	0.0021645	0.0108731	0.0176544	2.89941	0.137653	up	345.255	2.7078	-	Unknown	-	-	-	-	16b-Hydroxystanozolol;4b-Hydroxystanozolol;3'-Hydroxystanozolol ;2-Heptadecylfuran;Butorphanol;Norelgestromin	HMDB0003166;HMDB0003318;HMDB0006001;HMDB0033608;HMDB0014749;HMDB0015658	Butorphanol;17-Methylandrosta-2,4-dieno[2,3-d]isoxazol-17beta-ol	C06863;C15177
pos-M398T81	11.7172	7.2929e-10	0.0021645	4.52683e-07	0.0176544	2.88526	0.10467	up	398.22	1.35158	-	Unknown	-	-	-	-	3,4,5-trihydroxy-6-{[(2Z)-2-(phenylmethylidene)heptyl]oxy}oxane-2-carboxylic acid;Pteroside B;Cinncassiol C;Deacetylisovaltrate;6b-Angeloyl-3b,8b,9b-trihydroxy-7(11)-eremophilen-12,8-olide	HMDB0126521;HMDB0030760;HMDB0035166;HMDB0035840;HMDB0041228	Echimidine;Heliosupine;Chaparrin;Cinncassiol_C1	C10299;C10319;C08756;C17643
pos-M347T138	11.6793	2.24095e-08	0.0021645	4.16584e-06	0.0176544	2.83301	0.0408567	up	347.192	2.30625	-	Unknown	-	-	-	-	-	-	L-Alanyl-gamma-D-glutamyl-L-lysine	C21160
pos-M319T80_2	11.561	1.37219e-10	0.0021645	1.74831e-07	0.0176544	2.88353	0.0625144	up	319.159	1.33533	-	Unknown	-	-	-	-	Imipramine;N-Methylaspidospermatidine;Histapyrrodine;Bamipine	HMDB0001848;HMDB0030357;HMDB0240221;HMDB0240245	Imipramine;Ibogamine	C07049;C09215
pos-M217T60	11.4977	9.83115e-06	0.0021645	0.000410332	0.0176544	2.76642	0.0504685	up	217.153	1.00032	Valyl-Valine	Organic acids and derivatives	Carboxylic acids and derivatives	HMDB0029140	null	-	Valyl-Valine;2-octenoylglycine;3-octenoylglycine;4-octenoylglycine;5-octenoylglycine;6-octenoylglycine;7-octenoylglycine;Ecgonine methyl ester;Neotussilagine	HMDB0029140;HMDB0094801;HMDB0094802;HMDB0094803;HMDB0094804;HMDB0094805;HMDB0094806;HMDB0006406;HMDB0031820	Tussilagine;Ecgonine_methyl_ester;N-Hexanoyl-L-homoserine_lactone	C10411;C12448;C21197
neg-M332T145	11.4579	1.15728e-08	0.0021645	2.61399e-06	0.0176544	2.86994	0.106532	up	332.182	2.4179	-	Unknown	-	-	-	-	-	-	-	-
neg-M260T53	11.4034	6.00841e-05	0.0021645	0.00159486	0.0176544	2.93223	0.228602	up	260.126	0.888267	-	Unknown	-	-	-	-	Gamma glutamyl ornithine;N6-beta-Aspartyllysine;Aspartyllysine;Aspartyl-Lysine;Lysyl-Aspartate;Glutamylproline;gamma-Glutamylproline;Carbidopa;Hydroxyprolyl-Hydroxyproline;(2S,4S)-Pinnatanine	HMDB0002248;HMDB0004985;HMDB0004987;HMDB0028758;HMDB0028947;HMDB0028827;HMDB0029157;HMDB0014336;HMDB0028864;HMDB0029439	-	-
pos-M769T156	11.311	0.000380154	0.0021645	0.00599138	0.0176544	2.90113	0.177099	up	769.474	2.60412	-	Unknown	-	-	-	-	PA(20:4(5Z,8Z,11Z,14Z)/22:6(4Z,7Z,10Z,13Z,16Z,19Z));PA(20:4(8Z,11Z,14Z,17Z)/22:6(4Z,7Z,10Z,13Z,16Z,19Z));PA(20:5(5Z,8Z,11Z,14Z,17Z)/22:5(4Z,7Z,10Z,13Z,16Z));PA(20:5(5Z,8Z,11Z,14Z,17Z)/22:5(7Z,10Z,13Z,16Z,19Z));PA(22:5(4Z,7Z,10Z,13Z,16Z)/20:5(5Z,8Z,11Z,14Z,17Z));PA(22:5(7Z,10Z,13Z,16Z,19Z)/20:5(5Z,8Z,11Z,14Z,17Z));PA(22:6(4Z,7Z,10Z,13Z,16Z,19Z)/20:4(5Z,8Z,11Z,14Z));PA(22:6(4Z,7Z,10Z,13Z,16Z,19Z)/2…	HMDB0115168;HMDB0115195;HMDB0115219;HMDB0115220;HMDB0115366;HMDB0115391;HMDB0115416;HMDB0115417;HMDB0114918;HMDB0114943;HMDB0114968;HMDB0114969;HMDB0114994;HMDB0115021;HMDB0115133;HMDB0115134;HMDB0115158;HMDB0115185;HMDB0115332;HMDB0115357;HMDB0115383;HMDB0115407;HMDB0115408;HMDB0115499;HMDB0115501;HMDB0115550;HMDB0115575;HMDB0115576;HMDB0115587;HMDB0116707;HMDB0112313;HMDB0112680	Pittoside_A;HMT-toxin	C08969;C16784
pos-M229T148	11.27	2.85291e-05	0.0021645	0.000908728	0.0176544	2.28708	0.446806	up	229.154	2.47278	Ile-Pro	Organic acids and derivatives	Carboxylic acids and derivatives	HMDB0011174	NA	-	Isoleucylproline;Leucylproline;Methoxamine;Orciprenaline;Isoproterenol	HMDB0011174;HMDB0011175;HMDB0014861;HMDB0014954;HMDB0015197	Mescaline;Isoproterenol;Metaproterenol;Methoxamine;L-Isoprenaline	C06546;C07056;C07144;C07513;C11703
neg-M345T54_2	11.179	1.3761e-07	0.0021645	1.52923e-05	0.0176544	2.78316	0.0465517	up	345.177	0.90215	-	Unknown	-	-	-	-	-	-	L-Alanyl-gamma-D-glutamyl-L-lysine;Valclavam	C21160;C06668
neg-M318T59	11.134	4.78096e-09	0.0021645	1.41143e-06	0.0176544	2.85461	0.109268	up	318.166	0.983758	-	Unknown	-	-	-	-	Arginyl-Glutamate	HMDB0028708	-	-
neg-M301T139	10.8796	3.53512e-07	0.0021645	3.02396e-05	0.0176544	2.81046	0.0736626	up	301.152	2.32418	-	Unknown	-	-	-	-	Neuromedin B (1-3);Glycylprolylhydroxyproline	HMDB0013016;HMDB0002171	HC_Blue_No._2	C19429
pos-M253T53_2	10.7038	1.01229e-06	0.0021645	6.78822e-05	0.0176544	2.82743	0.103101	up	253.128	0.88755	-	Unknown	-	-	-	-	2,3-Butanediol glucoside;Histidinyl-Proline;Prolyl-Histidine	HMDB0040822;HMDB0028893;HMDB0029019	-	-
pos-M603T169_2	10.4994	1.422e-05	0.0021645	0.000546408	0.0176544	2.66582	0.2779	up	602.863	2.81771	-	Unknown	-	-	-	-	-	-	-	-
pos-M189T107	10.4139	0.0129773	0.0021645	0.0725865	0.0176544	2.08998	0.0662186	up	189.122	1.78143	Ala-Val	Unknown	null	HMDB0028700	NA	-	Alanyl-Valine;N6-Acetyl-L-lysine;N-Alpha-acetyllysine;Glycylleucine;Glycyl-Isoleucine;Isoleucyl-Glycine;Leucyl-Glycine;Valyl-Alanine	HMDB0028700;HMDB0000206;HMDB0000446;HMDB0000759;HMDB0028844;HMDB0028907;HMDB0028929;HMDB0029120	Glycyl-leucine;N6-Acetyl-L-lysine;6-Acetamido-3-aminohexanoate;N2-Acetyl-L-lysine;Crotanecine;N-Butyryl-L-homoserine_lactone	C02155;C02727;C03846;C12989;C10284;C11837
neg-M229T117	10.1094	0.00200151	0.0021645	0.0206181	0.0176544	3.15643	0.100371	up	229.083	1.94698	Aspartyl-L-proline	Organic acids and derivatives	Carboxylic acids and derivatives	HMDB0002335	null	-	Aspartyl-L-proline;Aspartyl-Proline;Prolyl-Aspartate;(1R,2S,3R)-2-Acetyl-4(5)-(1,2,3,4-tetrahydroxybutyl)imidazole;1-(gamma-Glutamylamino)cyclopropanecarboxylic acid;(2S,3'S)-alpha-Amino-2-carboxy-5-oxo-1-pyrrolidinebutanoic acid;Droxidopa	HMDB0002335;HMDB0028761;HMDB0029013;HMDB0029756;HMDB0031701;HMDB0039110;HMDB0015627	N1-Acetyl-tabtoxinine-beta-lactam;N,N-Dihydroxy-L-tyrosine;Cetoniacytone_A	C20921;C15503;C17699
pos-M213T143	10.0819	0.000220623	0.0021645	0.00412421	0.0176544	2.84226	0.0330825	up	213.158	2.38778	-	Unknown	-	-	-	-	1,4'-Bipiperidine-1'-carboxylic acid;2-hydroxymexiletine;p-hydroxymexiletine	HMDB0060336;HMDB0060953;HMDB0060954	1,4'-Bipiperidine-1'-carboxylic_acid	C16836
neg-M203T99	9.90385	0.000765739	0.0021645	0.0101517	0.0176544	2.52159	0.0563223	up	203.104	1.65372	Ser-Val	Organic acids and derivatives	Carboxylic acids and derivatives	HMDB0029052	NA	-	Serylvaline;Valyl-Serine;N6-Acetyl-5S-hydroxy-L-lysine;3,4-Dihydroxy-2-hydroxymethyl-1-pyrrolidinepropanamide;2-Keto-6-acetamidocaproate;Pregnanetriol;3-Methyl-5-pentyl-2-furanundecanoic acid;Isolinderanolide;3,4-Dimethyl-5-pentyl-2-furandecanoic acid;5-Butyl-3,4-dimethyl-2-furanundecanoic acid;3,4-Dimethyl-5-propyl-2-furandodecanoic acid;3-鈥婱ethyl-鈥?-鈥媝ropyl-2-鈥媐urantridecanoic acid;5-Hexyl-3,4-…	HMDB0029052;HMDB0029136;HMDB0033891;HMDB0039948;HMDB0012150;HMDB0006070;HMDB0031005;HMDB0038105;HMDB0112067;HMDB0112072;HMDB0112076;HMDB0112079;HMDB0112101;HMDB0031315;HMDB0037107	N6-Acetyl-N6-hydroxy-L-lysine;N5-(L-1-Carboxyethyl)-L-ornithine;Triethylenemelamine;6-Acetamido-3-oxohexanoate;6-Acetamido-2-oxohexanoate;N-(3-(S)-Hydroxybutyryl)homoserine_lactone;N2-Acetyl-L-aminoadipate_semialdehyde;N-(3-Hydroxybutanoyl)-L-homoserine_lactone;5beta-Pregnane-3alpha,17alpha,20alpha-triol;2alpha-(Hydroxymethyl)-17-methyl-5alpha-androstane-3beta,17beta-diol;Bz-Arg-OEt;Feruloylagmat…	C03955;C04210;C07642;C03682;C05548;C11842;C12988;C21195;C14680;C14977;C01670;C18325
pos-M428T210	9.87554	0.000116199	0.0021645	0.00258199	0.0176544	2.58614	0.0500069	up	428.271	3.50116	-	Unknown	-	-	-	-	-	-	3-Geranylgeranylindole	C20525
neg-M332T58	9.77811	6.73088e-08	0.0021645	8.90388e-06	0.0176544	2.69992	0.0601923	up	332.182	0.96155	-	Unknown	-	-	-	-	-	-	-	-
pos-M288T154	9.72301	2.67364e-06	0.0021645	0.000148448	0.0176544	2.71229	0.0313097	up	288.19	2.55968	-	Unknown	-	-	-	-	-	-	-	-
pos-M386T198	9.50461	5.70662e-07	0.0021645	4.48525e-05	0.0176544	2.71703	0.0511788	up	386.262	3.3043	-	Unknown	-	-	-	-	Cinnarizine;Perindopril	HMDB0014708;HMDB0014928	Actinonin;Perindopril	C12056;C07706
pos-M130T90_2	9.36515	0.00237638	0.0021645	0.0231686	0.0176544	3.44568	0.214884	up	130.05	1.50258	L-5-Oxoproline	Organic acids and derivatives	Carboxylic acids and derivatives	HMDB0000267	C01879	(map00480)Glutathione metabolism	(3R,5S)-1-pyrroline-3-hydroxy-5-carboxylic Acid;Pyroglutamic acid;Pyrrolidonecarboxylic acid;Pyrroline hydroxycarboxylic acid;N-Acryloylglycine;1-Pyrroline-4-hydroxy-2-carboxylate;5-Oxoprolinate;dimethadione;3-Furoic acid;2-Furoic acid;3-Hydroxy-2H-pyran-2-one;2,3-Dihydroxy-2,4-cyclopentadien-1-one	HMDB0062585;HMDB0000267;HMDB0000805;HMDB0001369;HMDB0001843;HMDB0002234;HMDB0060262;HMDB0061093;HMDB0000444;HMDB0000617;HMDB0032994;HMDB0039437	4-Oxoproline;Pidolic_acid;5-Oxo-D-proline;L-1-Pyrroline-3-hydroxy-5-carboxylate;1-Pyrroline-4-hydroxy-2-carboxylate;2-Furoate	C01877;C01879;C02237;C04281;C04282;C01546
pos-M233T118	9.33605	3.80647e-07	0.0021645	3.2107e-05	0.0176544	2.73809	0.0646786	up	233.112	1.96052	Asp-Val	Organic acids and derivatives	Carboxylic acids and derivatives	HMDB0028766	NA	-	N2-Succinyl-L-ornithine;4-(Glutamylamino) butanoate;Aspartyl-Valine;Hydroxyprolyl-Threonine;Threoninyl-Hydroxyproline;Valyl-Aspartate;L-N-(3-Carboxypropyl)glutamine	HMDB0001199;HMDB0012161;HMDB0028766;HMDB0028873;HMDB0029062;HMDB0029123;HMDB0029393	Boc-Asn;N2-Succinyl-L-ornithine;N6-Acetyl-LL-2,6-diaminoheptanedioate;4-(L-gamma-Glutamylamino)butanoate;gamma-L-Glutamyl-L-2-aminobutyrate;Succinylproline	C01410;C03415;C04390;C15767;C21015;C11711
neg-M312T135	9.20234	0.000275051	0.0021645	0.00479147	0.0176544	2.52247	0.0669413	up	312.094	2.24535	Adenosine	Nucleosides, nucleotides, and analogues	Purine nucleosides	HMDB0000050	C00212	(map00230)Purine metabolism;(map01100)Metabolic pathways;(map04022)cGMP-PKG signaling pathway;(map04024)cAMP signaling pathway;(map04071)Sphingolipid signaling pathway;(map04080)Neuroactive ligand-receptor interaction;(map04270)Vascular smooth muscle contraction;(map04923)Regulation of lipolysis in adipocytes;(map04924)Renin secretion;(map05012)Parkinson's disease;(map05032)Morphine addiction;(ma…	-	-	Toonacilin	C08785
neg-M217T146	9.19775	0.000125787	0.0021645	0.00271638	0.0176544	2.51655	0.0585982	up	217.12	2.43654	Ser-Leu	Organic acids and derivatives	Carboxylic acids and derivatives	HMDB0029043	NA	-	Meprobamate;Isoleucyl-Serine;Leucyl-Serine;Serylisoleucine;Serylleucine;Threoninyl-Valine;Valyl-Threonine;L-Lysopine;Pantothenamide;2-Arachidonyl Glycerol ether;4-Hydroxy-3-(16-methylheptadecyl)-2H-pyran-2-one;3-鈥婱ethyl-鈥?-鈥媝entyl-2-鈥媐urantridecanoic acid;5-Hexyl-3,4-dimethyl-2-furanundecanoic acid;5-Heptyl-3-methyl-2-furanundecanoic acid;3,4-Dimethyl-5-pentyl-2-furandodecanoic acid	HMDB0014515;HMDB0028916;HMDB0028938;HMDB0029042;HMDB0029043;HMDB0029074;HMDB0029137;HMDB0033675;HMDB0041313;HMDB0013657;HMDB0032093;HMDB0061648;HMDB0112074;HMDB0112075;HMDB0112077	D-Lysopine;L-Dihydroanticapsin	C04020;C20940
neg-M304T113	9.18634	0.000114392	0.0021645	0.00255226	0.0176544	2.81523	0.0536607	up	304.187	1.88025	-	Unknown	-	-	-	-	3-Oxododecanoic acid glycerides	HMDB0039847	-	-
pos-M219T54	9.11846	1.11377e-05	0.0021645	0.000447876	0.0176544	2.63534	0.124153	up	219.132	0.897667	Thr-Val	Organic acids and derivatives	Carboxylic acids and derivatives	HMDB0029074	NA	-	Meprobamate;Isoleucyl-Serine;Leucyl-Serine;Serylisoleucine;Serylleucine;Threoninyl-Valine;Valyl-Threonine;L-Lysopine;Pantothenamide	HMDB0014515;HMDB0028916;HMDB0028938;HMDB0029042;HMDB0029043;HMDB0029074;HMDB0029137;HMDB0033675;HMDB0041313	D-Lysopine;L-Dihydroanticapsin	C04020;C20940
pos-M377T196	9.07925	0.000671031	0.0021645	0.00910556	0.0176544	2.52765	0.0721684	up	376.73	3.26672	-	Unknown	-	-	-	-	-	-	-	-
pos-M585T195_1	9.04639	0.000141441	0.0021645	0.00295172	0.0176544	2.63509	0.0397458	up	584.822	3.25438	-	Unknown	-	-	-	-	-	-	-	-
pos-M390T209	8.95294	1.88057e-11	0.0021645	4.13862e-08	0.0176544	2.72385	0.0611537	up	390.237	3.48497	-	Unknown	-	-	-	-	-	-	(Ac)2-L-Lys-D-Ala-D-Ala	C03326
neg-M348T116	8.93403	1.14014e-08	0.0021645	2.61399e-06	0.0176544	2.7215	0.0774253	up	348.213	1.927	-	Unknown	-	-	-	-	DG(15:0/22:6(4Z,7Z,10Z,13Z,16Z,19Z)/0:0);DG(22:6(4Z,7Z,10Z,13Z,16Z,19Z)/15:0/0:0);DG(15:0/0:0/22:6n3);DG(18:2n6/0:0/18:4n3)	HMDB0007092;HMDB0007764;HMDB0056008;HMDB0056291	-	-
pos-M252T140_2	8.89721	2.93191e-05	0.0021645	0.000926574	0.0176544	2.53802	0.198357	up	252.335	2.3312	-	Unknown	-	-	-	-	-	-	-	-
pos-M397T49_2	8.86395	0.00388203	0.0021645	0.0323387	0.0176544	2.24828	0.0943439	up	397.253	0.821617	-	Unknown	-	-	-	-	Tetracosapentaenoic acid (24:5n-6);Tetracosapentaenoic acid (24:5n-3);1-Phenyl-1,3-octadecanedione	HMDB0006322;HMDB0006323;HMDB0035583	Bufanolide	C19660
pos-M290T143	8.8623	4.2566e-09	0.0021645	1.28805e-06	0.0176544	2.67303	0.0320925	up	290.168	2.38792	-	Unknown	-	-	-	-	-	-	-	-
pos-M248T118	8.83892	4.22846e-12	0.0021645	2.55907e-08	0.0176544	2.69659	0.157506	up	248.13	1.97078	-	Unknown	-	-	-	-	5-[2-(3-hydroxyphenyl)ethyl]benzene-1,3-diol;7-hydroxy-3-(2-methylbut-3-en-2-yl)-2H-chromen-2-one;1-(2-hydroxyphenyl)-2-phenylethane-1,2-diol;1-(3-hydroxyphenyl)-2-phenylethane-1,2-diol;1-(4-hydroxyphenyl)-2-phenylethane-1,2-diol;Naproxen;Pondaplin;Osthenol;(R)-Kawain;Demethylbatatasin IV	HMDB0129921;HMDB0131063;HMDB0142155;HMDB0142156;HMDB0142157;HMDB0001923;HMDB0033184;HMDB0034130;HMDB0034212;HMDB0039097	Fagaramide;Naproxen;6-O-Methyleuparin;Aucuparin;Kawain;Demethylbatatasin_IV;Dihydroresveratrol;NOPM;Osthenol;Demethylsuberosin;Pindone;Ergothioneine	C10455;C01517;C08762;C09918;C09947;C10253;C10255;C11492;C18080;C18083;C19141;C05570
pos-M573T213	8.81277	9.93768e-05	0.0021645	0.00229116	0.0176544	2.73714	0.0943026	up	573.361	3.54247	-	Unknown	-	-	-	-	-	-	-	-
pos-M262T81	8.74054	2.85858e-10	0.0021645	2.6031e-07	0.0176544	2.73498	0.0566266	up	262.138	1.34342	-	Unknown	-	-	-	-	Thenyldiamine;Gamma glutamyl ornithine;N6-beta-Aspartyllysine;Aspartyllysine;Aspartyl-Lysine;Lysyl-Aspartate;Glutamylproline;gamma-Glutamylproline;Carbidopa;Hydroxyprolyl-Hydroxyproline;(2S,4S)-Pinnatanine	HMDB0240241;HMDB0002248;HMDB0004985;HMDB0004987;HMDB0028758;HMDB0028947;HMDB0028827;HMDB0029157;HMDB0014336;HMDB0028864;HMDB0029439	Methapyrilene	C11114
pos-M269T53_2	8.73077	0.000200348	0.0021645	0.00382193	0.0176544	2.49919	0.054328	up	269.159	0.88745	His-Leu	Organic acids and derivatives	Carboxylic acids and derivatives	HMDB0028889	C05010	-	Histidinyl-Isoleucine;Histidinyl-Leucine;Isoleucyl-Histidine;Leucyl-Histidine	HMDB0028888;HMDB0028889;HMDB0028909;HMDB0028931	Histidylleucine	C05010
pos-M417T213	8.70474	1.91464e-05	0.0021645	0.000671732	0.0176544	2.59052	0.201976	up	417.276	3.55408	-	Unknown	-	-	-	-	7,8-Dehydro-beta-micropteroxanthin;3,鈥?-鈥婦imethyl-鈥?-鈥媝entyl-2-鈥媐urantridecanoic acid;3,4-Dimethyl-5-propyl-2-furanpentadecanoic acid	HMDB0038506;HMDB0061649;HMDB0112080	Spiramine_A;Butroxydim	C08709;C18705
neg-M283T40	8.70182	3.10576e-06	0.0021645	0.000164878	0.0176544	2.62025	0.130601	up	283.16	0.66685	-	Unknown	-	-	-	-	6,7-Dihydro-4-(hydroxymethyl)-2-(p-hydroxyphenethyl)-7-methyl-5H-2-pyrindinium	HMDB0033483	-	-
neg-M288T144	8.62967	4.29664e-07	0.0021645	3.5079e-05	0.0176544	2.71622	0.0404467	up	288.156	2.39297	-	Unknown	-	-	-	-	-	-	-	-
neg-M155T199	8.62888	0.000121142	0.0021645	0.00265635	0.0176544	2.58601	0.126343	up	155.071	3.32175	-	Unknown	-	-	-	-	8-Hydroxy-5,6-octadienoic acid;2,5-Dimethyl-4-ethoxy-3(2H)-furanone	HMDB0031101;HMDB0032232	-	-
pos-M642T205	8.55406	4.4926e-05	0.0021645	0.00128402	0.0176544	2.60382	0.105721	up	641.863	3.42403	-	Unknown	-	-	-	-	-	-	-	-
pos-M386T156	8.53888	2.15126e-05	0.0021645	0.000734522	0.0176544	2.68348	0.0215529	up	386.246	2.60617	-	Unknown	-	-	-	-	Anandamide;O-Arachidonoyl Ethanolamine	HMDB0004080;HMDB0013655	Aurachin_D;1'H-5alpha-Androst-2-eno[3,2-b]indol-17beta-ol;Anandamide;17-O-Acetylajmaline;Dihydrocorynantheine;Hirsutine;Methoxyfenozide	C10641;C15128;C11695;C15985;C16953;C16972;C18525
pos-M290T54	8.5233	2.32247e-07	0.0021645	2.23105e-05	0.0176544	2.66516	0.0581588	up	290.168	0.899008	-	Unknown	-	-	-	-	-	-	-	-
pos-M270T85	8.48746	0.000336205	0.0021645	0.00550295	0.0176544	2.48376	0.0507852	up	270.162	1.42097	-	Unknown	-	-	-	-	-	-	-	-
neg-M395T54_2	8.38584	8.86092e-06	0.0021645	0.000374355	0.0176544	2.62745	0.122232	up	395.203	0.900317	-	Unknown	-	-	-	-	-	-	-	-
pos-M84T90	8.38277	0.00213	0.0021645	0.0214489	0.0176544	3.0402	0.402224	up	84.0442	1.49875	-	Unknown	-	-	-	-	-	-	-	-
neg-M128T89	8.35201	0.00272499	0.0021645	0.0254599	0.0176544	3.43103	0.106139	up	128.036	1.49028	dimethadione	Organoheterocyclic compounds	Azolidines	HMDB0061093	null	-	(3R,5S)-1-pyrroline-3-hydroxy-5-carboxylic Acid;Pyroglutamic acid;Pyrrolidonecarboxylic acid;Pyrroline hydroxycarboxylic acid;N-Acryloylglycine;1-Pyrroline-4-hydroxy-2-carboxylate;5-Oxoprolinate;dimethadione;3-Furoic acid;2-Furoic acid;3-Hydroxy-2H-pyran-2-one;2,3-Dihydroxy-2,4-cyclopentadien-1-one	HMDB0062585;HMDB0000267;HMDB0000805;HMDB0001369;HMDB0001843;HMDB0002234;HMDB0060262;HMDB0061093;HMDB0000444;HMDB0000617;HMDB0032994;HMDB0039437	4-Oxoproline;Pidolic_acid;5-Oxo-D-proline;L-1-Pyrroline-3-hydroxy-5-carboxylate;1-Pyrroline-4-hydroxy-2-carboxylate;2-Furoate	C01877;C01879;C02237;C04281;C04282;C01546
pos-M388T194_1	8.30226	0.000126386	0.0021645	0.00272688	0.0176544	2.57492	0.0568551	up	387.695	3.2299	-	Unknown	-	-	-	-	-	-	-	-
pos-M958T208	8.28506	0.000110742	0.0021645	0.00248687	0.0176544	2.60341	0.0707225	up	957.538	3.46264	-	Unknown	-	-	-	-	CDP-DG(a-13:0/i-18:0);CDP-DG(a-15:0/i-16:0);CDP-DG(a-17:0/i-14:0);CDP-DG(i-12:0/i-19:0);CDP-DG(i-13:0/i-18:0);CDP-DG(i-14:0/a-17:0);CDP-DG(i-14:0/i-17:0);CDP-DG(i-15:0/i-16:0);CDP-DG(i-16:0/a-15:0);CDP-DG(i-16:0/i-15:0);CDP-DG(i-17:0/i-14:0);CDP-DG(i-18:0/a-13:0);CDP-DG(i-18:0/i-13:0);CDP-DG(i-19:0/i-12:0)	HMDB0116074;HMDB0116090;HMDB0116106;HMDB0116164;HMDB0116181;HMDB0116190;HMDB0116198;HMDB0116215;HMDB0116225;HMDB0116232;HMDB0116249;HMDB0116260;HMDB0116266;HMDB0116283	Cyanopeptolin_A;Megalomicin_B	C15742;C11986
neg-M383T156	8.27962	2.02117e-05	0.0021645	0.000695995	0.0176544	2.66077	0.0247285	up	383.23	2.6038	-	Unknown	-	-	-	-	Bambuterol;19-hydroxyprostaglandin H2(1-)	HMDB0015478;HMDB0062683	-	-
neg-M394T212	8.23352	1.45159e-05	0.0021645	0.000552516	0.0176544	2.61026	0.321268	up	394.269	3.53267	-	Unknown	-	-	-	-	Sphingosine 1-phosphate (d19:1-P)	HMDB0060062	-	-
neg-M345T137	8.17427	3.6375e-07	0.0021645	3.07891e-05	0.0176544	2.63697	0.0422257	up	345.178	2.28277	-	Unknown	-	-	-	-	-	-	L-Alanyl-gamma-D-glutamyl-L-lysine;Valclavam	C21160;C06668
neg-M288T56	8.16098	1.85295e-07	0.0021645	1.90945e-05	0.0176544	2.63915	0.0686925	up	288.156	0.925	-	Unknown	-	-	-	-	-	-	-	-
neg-M185T117	8.13624	0.00133825	0.0021645	0.0153547	0.0176544	2.84784	0.0871697	up	185.057	1.94392	1-Naphthaleneacetic acid	Benzenoids	Naphthalenes	HMDB0032708	C13014	-	Pyroglutamylglycine	HMDB0061890	AMPA	C13672
pos-M359T171_2	8.0795	0.0027937	0.0021645	0.0258821	0.0176544	2.72108	0.182515	up	359.27	2.8431	-	Unknown	-	-	-	-	5-Hydroxymethyl tolterodine	HMDB0013973	3-Oxopregn-4-ene-20beta-carboxaldehyde_dioxime;Lindheimerine;Pregnenolone_carbonitrile	C15106;C08695;C15637
neg-M187T141	8.03384	0.000218329	0.0021645	0.00409079	0.0176544	2.53123	0.338015	up	187.109	2.35218	Ile-Gly	Organic acids and derivatives	Carboxylic acids and derivatives	HMDB0028907	NA	-	Alanyl-Valine;N6-Acetyl-L-lysine;N-Alpha-acetyllysine;Glycylleucine;Glycyl-Isoleucine;Isoleucyl-Glycine;Leucyl-Glycine;Valyl-Alanine;3-Pentadecylphenol;Malonoben;2-hydroxydesipramine	HMDB0028700;HMDB0000206;HMDB0000446;HMDB0000759;HMDB0028844;HMDB0028907;HMDB0028929;HMDB0029120;HMDB0033872;HMDB0031799;HMDB0060992	Glycyl-leucine;N6-Acetyl-L-lysine;6-Acetamido-3-aminohexanoate;N2-Acetyl-L-lysine;Crotanecine;N-Butyryl-L-homoserine_lactone;Pregnan-21-ol;Malonoben	C02155;C02727;C03846;C12989;C10284;C11837;C00892;C19039
pos-M541T210	8.00576	0.000893295	0.0021645	0.0114176	0.0176544	2.46435	0.0729304	up	541.336	3.49505	-	Unknown	-	-	-	-	-	-	-	-
pos-M360T145	7.98861	9.82558e-05	0.0021645	0.00227065	0.0176544	2.60229	0.193029	up	360.265	2.42301	-	Unknown	-	-	-	-	-	-	-	-
pos-M397T211	7.94603	3.19145e-05	0.0021645	0.000989227	0.0176544	2.5222	0.151358	up	397.286	3.51911	-	Unknown	-	-	-	-	Sphingosine 1-phosphate;N-palmitoyl-phosphoethanolamine;Sphing-4-enine-1-phosphate	HMDB0000277;HMDB0059630;HMDB0062531	Ophiobolin_F;Sphingosine_1-phosphate;Aurachin_B;Aurachin_C	C16818;C06124;C21140;C21330
pos-M345T199	7.92194	0.000261919	0.0021645	0.00462264	0.0176544	2.50818	0.102864	up	344.681	3.31363	-	Unknown	-	-	-	-	-	-	-	-
pos-M356T81	7.88615	1.84775e-06	0.0021645	0.000109365	0.0176544	2.55169	0.30136	up	356.19	1.34534	-	Unknown	-	-	-	-	(all-E)-1,7,9-Heptadecatriene-11,13,15-triyne	HMDB0031260	-	-
pos-M389T108	7.88383	1.43845e-08	0.0021645	3.00189e-06	0.0176544	2.63191	0.0712175	up	389.237	1.80103	-	Unknown	-	-	-	-	-	-	-	-
pos-M366T140	7.82349	0.00518735	0.0021645	0.0394767	0.0176544	2.54914	0.0814057	up	366.211	2.34052	-	Unknown	-	-	-	-	Foeniculoside VIII;Foeniculoside IX;(1S,2S,4R,5S,7S)-2,5,7-Fenchanetriol 2-O-b-D-glucoside;cis-10-Hydroxylinalyl oxide 7-glucoside;(1S,2S,4S,5S)-2,4,7-Thujanetriol 4-glucoside;(1S,2S,4S)-1,8-Epoxy-p-menthane-2,7-diol 2-O-b-D-glucoside;Foeniculoside V;Nepetariaside;(1S,2S,4R)-p-Menth-8-ene-1,2,10-triol 2-glucoside;Foeniculoside VII	HMDB0033009;HMDB0033011;HMDB0033219;HMDB0033236;HMDB0033645;HMDB0034786;HMDB0034874;HMDB0039014;HMDB0039469;HMDB0041546	Angiotensin_(5-7);Schizonepetoside_E	C20973;C17638
neg-M702T226	7.80633	0.000418082	0.0021645	0.0064232	0.0176544	2.48375	0.0909735	up	702.387	3.77232	-	Unknown	-	-	-	-	-	-	-	-
pos-M306T56	7.74654	0.00107257	0.0021645	0.0130871	0.0176544	2.79312	0.105941	up	306.163	0.93035	-	Unknown	-	-	-	-	Syndesine	HMDB0039161	Buprofezin;6'-Oxolividamine;4'-Oxolividamine	C10912;C21256;C21257
neg-M364T54	7.74429	1.32369e-05	0.0021645	0.00051435	0.0176544	2.58123	0.0576429	up	364.198	0.900975	-	Unknown	-	-	-	-	Foeniculoside VIII;Foeniculoside IX;(1S,2S,4R,5S,7S)-2,5,7-Fenchanetriol 2-O-b-D-glucoside;cis-10-Hydroxylinalyl oxide 7-glucoside;(1S,2S,4S,5S)-2,4,7-Thujanetriol 4-glucoside;(1S,2S,4S)-1,8-Epoxy-p-menthane-2,7-diol 2-O-b-D-glucoside;Foeniculoside V;Nepetariaside;(1S,2S,4R)-p-Menth-8-ene-1,2,10-triol 2-glucoside;Foeniculoside VII	HMDB0033009;HMDB0033011;HMDB0033219;HMDB0033236;HMDB0033645;HMDB0034786;HMDB0034874;HMDB0039014;HMDB0039469;HMDB0041546	Angiotensin_(5-7);Schizonepetoside_E	C20973;C17638
pos-M276T39	7.74057	0.00141078	0.0021645	0.0159515	0.0176544	2.30066	0.11729	up	276.154	0.655183	-	Unknown	-	-	-	-	gamma-Glutamyllysine;Epsilon-(gamma-Glutamyl)-lysine;Glutamyllysine;gamma-L-Glutamyl-L-pipecolic acid;(2S,2'S)-Pyrosaccharopine	HMDB0029154;HMDB0003869;HMDB0004207;HMDB0038614;HMDB0038676	-	-
neg-M395T81	7.73357	5.22149e-06	0.0021645	0.000247847	0.0176544	2.63723	0.0561213	up	395.203	1.35543	-	Unknown	-	-	-	-	-	-	-	-
pos-M334T144	7.69744	0.00665767	0.0021645	0.0463922	0.0176544	2.66376	0.0406236	up	334.195	2.40467	-	Unknown	-	-	-	-	-	-	-	-
pos-M152T90	7.63889	0.0017899	0.0021645	0.019021	0.0176544	2.90789	0.0471603	up	152.031	1.50259	-	Unknown	-	-	-	-	(3R,5S)-1-pyrroline-3-hydroxy-5-carboxylic Acid;Pyroglutamic acid;Pyrrolidonecarboxylic acid;Pyrroline hydroxycarboxylic acid;N-Acryloylglycine;1-Pyrroline-4-hydroxy-2-carboxylate;5-Oxoprolinate;dimethadione	HMDB0062585;HMDB0000267;HMDB0000805;HMDB0001369;HMDB0001843;HMDB0002234;HMDB0060262;HMDB0061093	4-Oxoproline;Pidolic_acid;5-Oxo-D-proline;L-1-Pyrroline-3-hydroxy-5-carboxylate;1-Pyrroline-4-hydroxy-2-carboxylate	C01877;C01879;C02237;C04281;C04282
pos-M261T49_1	7.63427	0.0465822	0.0151515	0.16615	0.0749311	1.71938	0.378661	up	261.01	0.822583	-	Unknown	-	-	-	-	-	-	cis-2,3-Dihydro-2,3-dihydroxy-4'-chlorobiphenyl;tert-Butylbicyclophosphorothionate;Benazolin	C06585;C19930;C18775
pos-M197T48	7.58218	0.00151751	0.0021645	0.0167897	0.0176544	2.66358	0.0873725	up	197.099	0.79705	-	Unknown	-	-	-	-	L-Arginine;D-Arginine	HMDB0000517;HMDB0003416	L-Arginine;D-Arginine;Amino_acid(Arg-)	C00062;C00792;C02385
neg-M304T140	7.56966	0.000122552	0.0021645	0.00267249	0.0176544	2.73614	0.0282485	up	304.151	2.33191	-	Unknown	-	-	-	-	Syndesine	HMDB0039161	Buprofezin;6'-Oxolividamine;4'-Oxolividamine	C10912;C21256;C21257
neg-M956T208	7.5301	0.00031973	0.0021645	0.00532693	0.0176544	2.45426	0.0872472	up	955.53	3.4662	-	Unknown	-	-	-	-	-	-	Cyanopeptolin_A	C15742
neg-M244T54	7.51665	9.48798e-05	0.0021645	0.00221986	0.0176544	2.62807	0.0775054	up	244.13	0.90075	-	Unknown	-	-	-	-	-	-	-	-
neg-M318T105	7.44789	2.04626e-06	0.0021645	0.000119363	0.0176544	2.60565	0.161943	up	318.166	1.75004	-	Unknown	-	-	-	-	Arginyl-Glutamate	HMDB0028708	-	-
neg-M317T54	7.33034	3.77895e-09	0.0021645	1.18806e-06	0.0176544	2.53465	0.145274	up	317.146	0.8979	-	Unknown	-	-	-	-	Fluvoxamine	HMDB0014322	Fluvoxamine	C07571
pos-M302T155	7.31821	1.51992e-08	0.0021645	3.10497e-06	0.0176544	2.57037	0.0366949	up	302.205	2.5774	Leu-Gly-Leu	Organic acids and derivatives	Carboxylic acids and derivatives	NA	NA	-	-	-	-	-
pos-M213T57	7.28214	1.25188e-05	0.0021645	0.000491175	0.0176544	2.55722	0.0544876	up	213.158	0.9442	-	Unknown	-	-	-	-	1,4'-Bipiperidine-1'-carboxylic acid;2-hydroxymexiletine;p-hydroxymexiletine	HMDB0060336;HMDB0060953;HMDB0060954	1,4'-Bipiperidine-1'-carboxylic_acid	C16836
pos-M355T146_1	7.25285	0.00462748	0.0411255	0.0364985	0.151302	2.07132	0.226984	up	355.236	2.42908	-	Unknown	-	-	-	-	(-)-Aspidospermine;Danazol;3-[(dimethylamino)methyl]-1,2-diphenylbut-3-en-2-yl propanoate;4-(dimethylamino)-3-methyl-1,2-diphenylbutan-2-yl prop-2-enoate	HMDB0030361;HMDB0002835;HMDB0144293;HMDB0144294	Aspidospermine;Danazol;Lobeline	C09042;C06938;C07475
pos-M303T140	7.24522	1.27217e-06	0.0021645	8.19063e-05	0.0176544	2.58045	0.031323	up	303.165	2.32997	-	Unknown	-	-	-	-	Neuromedin B (1-3);Isothipendyl;Glycylprolylhydroxyproline	HMDB0013016;HMDB0015692;HMDB0002171	Leucomethylene_blue;HC_Blue_No._2	C05721;C19429
pos-M230T148	7.2407	1.39325e-06	0.0021645	8.82925e-05	0.0176544	2.57824	0.0707079	up	230.156	2.47368	-	Unknown	-	-	-	-	2,4,6,8-Decatetraenoic acid dehydropiperidide;Neopellitorine A;2,4-Undecadiene-8,10-diynoic acid isobutylamide	HMDB0033531;HMDB0037770;HMDB0039106	Pronethalol	C11707
pos-M555T90	7.15607	0.00121844	0.0021645	0.0143629	0.0176544	2.73574	0.108574	up	555.123	1.50303	-	Unknown	-	-	-	-	C.I. Acid Green 50	HMDB0033390	-	-
pos-M264T113	7.15006	0.000289157	0.0021645	0.00495744	0.0176544	2.4251	0.193941	up	264.1	1.88018	-	Unknown	-	-	-	-	Asparaginyl-Methionine;Methionyl-Asparagine;Dehydroanonaine;2-Naphthalenol 2-aminobenzoate;Mefenamic acid;N-[2-(4-Hydroxyphenyl)ethyl]benzamide;2-Phenylethyl 2-aminobenzoate;Schinifoline;Terbutaline;Floxuridine;5'-Deoxy-5-fluorouridine	HMDB0028737;HMDB0028968;HMDB0030350;HMDB0039873;HMDB0014922;HMDB0029366;HMDB0037696;HMDB0040380;HMDB0015009;HMDB0014467;HMDB0060406	Mefenamic_acid;N-Methylflindersine;6-(1,2,3,4-Tetrahydro-6-hydroxy-2-naphthyl)-2(1H)-pyridone;Terbutaline;Prenalterol;N-Methylmescaline;5-Fluorodeoxyuridine;5'-Deoxy-5-fluorouridine	C02168;C10731;C14902;C07129;C07533;C08310;C11736;C12739
pos-M262T109	7.02942	3.53369e-06	0.0021645	0.000182785	0.0176544	2.51755	0.166645	up	262.164	1.8109	-	Unknown	-	-	-	-	hydroxyisovaleroyl carnitine;Polyethylene, oxidized	HMDB0062555;HMDB0032472	-	-
neg-M89T80	7.02038	0.000619659	0.0021645	0.00858654	0.0176544	2.54717	0.170346	up	89.0249	1.33217	D-Lactic acid	Organic acids and derivatives	Hydroxy acids and derivatives	HMDB0001311	C00256	(map00620)Pyruvate metabolism;(map01120)Microbial metabolism in diverse environments;(map01502)Vancomycin resistance	L-Lactic acid;Hydroxypropionic acid;Glyceraldehyde;D-Lactic acid;Dihydroxyacetone;Dimethyl carbonate;Monoethyl carbonate;Methoxyacetic acid;2-hydroxypropanoic acid	HMDB0000190;HMDB0000700;HMDB0001051;HMDB0001311;HMDB0001882;HMDB0029580;HMDB0031232;HMDB0041929;HMDB0144295	Glycerone;(S)-Lactate;(R)-Lactate;D-Glyceraldehyde;3-Hydroxypropanoate;Lactate;Glyceraldehyde;L-Glyceraldehyde	C00184;C00186;C00256;C00577;C01013;C01432;C02154;C02426
neg-M495T107	6.96843	0.0235239	0.025974	0.106962	0.109696	2.09185	0.0683223	up	495.182	1.78971	-	Unknown	-	-	-	-	-	-	Deoxypumiloside	C16725
neg-M387T108	6.95616	2.96303e-12	0.0021645	2.39097e-08	0.0176544	2.55141	0.0307852	up	387.224	1.79867	-	Unknown	-	-	-	-	-	-	-	-
pos-M227T151	6.92456	6.13509e-06	0.0021645	0.000280223	0.0176544	2.39394	0.250942	up	227.174	2.51941	-	Unknown	-	-	-	-	Ethambutol	HMDB0014474	1,8-Diazacyclotetradecane-2,9-dione;Cyclo(L-leucyl-L-leucyl);Ethambutol	C04277;C20514;C06984
pos-M384T222	6.88105	1.77859e-05	0.0021645	0.000642477	0.0176544	2.46785	0.104658	up	384.282	3.70798	-	Unknown	-	-	-	-	-	-	Acetylleucyl-leucyl-norleucinal	C11306
pos-M219T147	6.88009	0.000133102	0.0021645	0.00282892	0.0176544	2.39383	0.0817688	up	219.133	2.44192	Ser-Ile	Organic acids and derivatives	Carboxylic acids and derivatives	HMDB0029042	NA	-	Meprobamate;Isoleucyl-Serine;Leucyl-Serine;Serylisoleucine;Serylleucine;Threoninyl-Valine;Valyl-Threonine;L-Lysopine;Pantothenamide	HMDB0014515;HMDB0028916;HMDB0028938;HMDB0029042;HMDB0029043;HMDB0029074;HMDB0029137;HMDB0033675;HMDB0041313	D-Lysopine;L-Dihydroanticapsin	C04020;C20940
neg-M396T40	6.87313	7.61898e-07	0.0021645	5.52217e-05	0.0176544	2.53399	0.159632	up	396.137	0.66515	-	Unknown	-	-	-	-	Chlorotrianisene	HMDB0014414	-	-
pos-M261T138	6.76889	0.00172928	0.0021645	0.0185807	0.0176544	2.68828	0.0519455	up	261.145	2.30055	Ile-Glu	Organic acids and derivatives	Carboxylic acids and derivatives	HMDB0028906	NA	-	gamma-Glutamylisoleucine;Glutamylisoleucine;Glutamylleucine;gamma-Glutamylleucine;3,4-Dimethyl-5-pentyl-2-furanpropanoic acid;Geranyl acetoacetate	HMDB0011170;HMDB0028822;HMDB0028823;HMDB0011171;HMDB0112083;HMDB0038256	Oxypyrithiamine	C21112
pos-M292T185	6.76246	0.00010661	0.0021645	0.00241197	0.0176544	2.45506	0.101445	up	291.676	3.08216	-	Unknown	-	-	-	-	-	-	-	-
pos-M233T147	6.7619	0.000138829	0.0021645	0.00290725	0.0176544	2.37458	0.0577087	up	233.147	2.44672	Thr-Leu	Organic acids and derivatives	Carboxylic acids and derivatives	HMDB0029065	NA	-	Altretamine	HMDB0014631	-	-
neg-M231T123	6.71622	0.00187238	0.004329	0.0196219	0.0290215	2.22728	0.0930656	up	231.135	2.04948	Ile-Thr	Organic acids and derivatives	Carboxylic acids and derivatives	HMDB0028917	NA	-	Spermic acid 2;Isoleucyl-Threonine;Leucyl-Threonine;Threoninyl-Isoleucine;Threoninyl-Leucine;1-hydroxyoct-2-enoylglycine;1-hydroxyoct-3-enoylglycine;1-hydroxyoct-4-enoylglycine;1-hydroxyoct-5-enoylglycine;1-hydroxyoct-6-enoylglycine;1-hydroxyoct-7-enoylglycine;2-hydroxyoct-1-enoylglycine;2-hydroxyoct-2-enoylglycine;2-hydroxyoct-3-enoylglycine;2-hydroxyoct-4-enoylglycine;2-hydroxyoct-5-enoylglycin…	HMDB0013075;HMDB0028917;HMDB0028939;HMDB0029064;HMDB0029065;HMDB0094732;HMDB0094733;HMDB0094734;HMDB0094735;HMDB0094736;HMDB0094737;HMDB0094738;HMDB0094739;HMDB0094740;HMDB0094741;HMDB0094742;HMDB0094743;HMDB0094744;HMDB0094745;HMDB0094746;HMDB0094747;HMDB0094748;HMDB0094749;HMDB0094750;HMDB0094751;HMDB0094752;HMDB0094753;HMDB0094754;HMDB0094755;HMDB0094756;HMDB0094757;HMDB0094758;HMDB0094759;HMD…	Piperazine_adipate;2-Amino-9,10-epoxy-8-oxodecanoic_acid;9-Fluoro-17beta-hydroxy-6alpha,17-dimethylandrost-4-ene-3,11-dione;21-Fluoro-11beta-hydroxypregn-4-ene-3,20-dione;9alpha-Fluoro-11beta-hydroxy-4-pregnene-3,20-dione;6alpha-Fluoro-17beta-hydroxyandrost-4-en-3-one_acetate	C13811;C12027;C15091;C15098;C15312;C15414
pos-M331T54	6.7048	0.000247222	0.0021645	0.00443594	0.0176544	2.48742	0.119096	up	331.195	0.899417	-	Unknown	-	-	-	-	-	-	-	-
pos-M230T124	6.69813	0.000308683	0.0021645	0.00520015	0.0176544	2.41205	0.120255	up	230.022	2.05953	-	Unknown	-	-	-	-	4-Chloro-6,7-dimethoxy-2-benzoxazolinone;5-Hydroxyindoleacetic acid;xi-2,3-Dihydro-2-oxo-1H-indole-3-acetic acid;5-Phenyl-1,3-oxazinane-2,4-dione	HMDB0034577;HMDB0000763;HMDB0035514;HMDB0060400	p-Aminobenzamidine_dihydrochloride;5-Hydroxyindoleacetate;5,6-Dihydroxy-3-methyl-2-oxo-1,2-dihydroquinoline;5-Phenyl-1,3-oxazinane-2,4-dione	C11628;C05635;C06725;C16596
neg-M527T194	6.60737	0.000512221	0.0021645	0.00744288	0.0176544	2.30096	0.0608391	up	527.289	3.23882	-	Unknown	-	-	-	-	AFN911	HMDB0013863	-	-
pos-M585T195_2	6.60332	0.000226054	0.0021645	0.00419014	0.0176544	2.4061	0.0764357	up	585.323	3.25431	-	Unknown	-	-	-	-	Cholic acid glucuronide;Hovenidulcigenin B	HMDB0002577;HMDB0041547	Lappaconitine;Caracurine_V;3'-Deoxydihydrostreptomycin	C08694;C09100;C03755
neg-M273T40_2	6.59475	2.73499e-06	0.0021645	0.000150474	0.0176544	2.43371	0.0676044	up	273.193	0.6657	Lys-Lys	Organic acids and derivatives	Carboxylic acids and derivatives	HMDB0028956	NA	-	Lysyl-Lysine	HMDB0028956	(2R,3R)-3-Methylornithinyl-N6-lysine	C20278
pos-M492T164	6.59128	0.0057494	0.0021645	0.0423817	0.0176544	2.87337	0.0652429	up	492.287	2.72967	-	Unknown	-	-	-	-	Ebastine	HMDB0060159	-	-
pos-M874T200	6.55486	0.000376947	0.0021645	0.00596805	0.0176544	2.40925	0.102756	up	874.454	3.3373	-	Unknown	-	-	-	-	-	-	-	-
pos-M303T54	6.54214	5.55978e-06	0.0021645	0.000257837	0.0176544	2.493	0.0478358	up	303.164	0.899475	-	Unknown	-	-	-	-	-	-	-	-
pos-M230T149_2	6.48809	0.000128308	0.0021645	0.00276011	0.0176544	2.3148	0.123235	up	230.446	2.47602	-	Unknown	-	-	-	-	-	-	-	-
neg-M279T89	6.44585	0.00220938	0.0021645	0.0220192	0.0176544	2.75637	0.0885591	up	279.06	1.49114	-	Unknown	-	-	-	-	2-[(7-hydroxy-1-oxo-1H-isochromen-3-yl)formamido]acetic acid;2-{[hydroxy(6-hydroxy-1-oxo-1H-isochromen-3-yl)methylidene]amino}acetic acid;2-[(5-hydroxy-1-oxo-1H-isochromen-3-yl)formamido]acetic acid	HMDB0128639;HMDB0128642;HMDB0128645	-	-
pos-M631T192	6.42943	0.000445961	0.0021645	0.00670932	0.0176544	2.39818	0.114141	up	631.352	3.19283	-	Unknown	-	-	-	-	Remikiren	HMDB0014357	Remikiren	C07465
pos-M342T162	6.42605	1.60439e-05	0.0021645	0.000593871	0.0176544	2.57301	0.0355445	up	342.237	2.70508	Ile-Pro-Ile	Organic acids and derivatives	Carboxylic acids and derivatives	NA	NA	-	-	-	-	-
neg-M398T203	6.42289	1.06031e-05	0.0021645	0.000433579	0.0176544	2.46003	0.0315346	up	398.264	3.38915	-	Unknown	-	-	-	-	-	-	-	-
pos-M129T112	6.40845	2.54096e-09	0.0021645	9.18082e-07	0.0176544	2.48729	0.121054	up	129.101	1.86682	-	Unknown	-	-	-	-	-	-	-	-
pos-M235T140	6.38678	1.80537e-09	0.0021645	7.28407e-07	0.0176544	2.46684	0.0887929	up	235.118	2.32997	-	Unknown	-	-	-	-	Alanyl-Glutamic acid	HMDB0028686	-	-
pos-M246T158	6.35038	0.00147995	0.0021645	0.0164796	0.0176544	2.18398	0.091404	up	246.188	2.6349	-	Unknown	-	-	-	-	Dezocine	HMDB0015340	Dezocine;Fawcettidine	C08010;C09862
pos-M586T195	6.3477	0.000152781	0.0021645	0.00310019	0.0176544	2.41239	0.0387779	up	585.824	3.25457	-	Unknown	-	-	-	-	-	-	-	-
pos-M434T172	6.343	2.63644e-05	0.0021645	0.000853248	0.0176544	2.44249	0.0840357	up	434.272	2.86148	-	Unknown	-	-	-	-	-	-	-	-
pos-M205T53	6.31282	1.46091e-05	0.0021645	0.000554322	0.0176544	2.34435	0.104147	up	205.116	0.887883	-	Unknown	-	-	-	-	Serylvaline;Valyl-Serine;N6-Acetyl-5S-hydroxy-L-lysine;3,4-Dihydroxy-2-hydroxymethyl-1-pyrrolidinepropanamide	HMDB0029052;HMDB0029136;HMDB0033891;HMDB0039948	N6-Acetyl-N6-hydroxy-L-lysine;N5-(L-1-Carboxyethyl)-L-ornithine	C03955;C04210
neg-M262T113	6.29864	0.000542835	0.0021645	0.00774364	0.0176544	2.31035	0.118684	up	262.087	1.88025	-	Unknown	-	-	-	-	Asparaginyl-Methionine;Methionyl-Asparagine;Dehydroanonaine;2-Naphthalenol 2-aminobenzoate;Floxuridine;5'-Deoxy-5-fluorouridine	HMDB0028737;HMDB0028968;HMDB0030350;HMDB0039873;HMDB0014467;HMDB0060406	5-Fluorodeoxyuridine;5'-Deoxy-5-fluorouridine	C11736;C12739
pos-M319T53	6.29283	2.84898e-09	0.0021645	9.67659e-07	0.0176544	2.50307	0.0566128	up	319.159	0.884383	-	Unknown	-	-	-	-	Imipramine;N-Methylaspidospermatidine;Histapyrrodine;Bamipine	HMDB0001848;HMDB0030357;HMDB0240221;HMDB0240245	Imipramine;Ibogamine	C07049;C09215
neg-M259T154	6.28876	0.000353526	0.0021645	0.00570164	0.0176544	2.49146	0.0260064	up	259.076	2.57392	4'-Hydroxyflurbiprofen	Benzenoids	Benzene and substituted derivatives	HMDB0060917	null	-	4'-Hydroxyflurbiprofen	HMDB0060917	Biotin_sulfoxide	C20386
neg-M267T85	6.28717	0.00540171	0.0021645	0.0406864	0.0176544	2.0496	0.169152	up	267.146	1.42018	Histidinyl-Isoleucine	Organic acids and derivatives	Carboxylic acids and derivatives	HMDB0028888	null	-	Histidinyl-Isoleucine;Histidinyl-Leucine;Isoleucyl-Histidine;Leucyl-Histidine;Hesperaline	HMDB0028888;HMDB0028889;HMDB0028909;HMDB0028931;HMDB0029560	Histidylleucine	C05010
pos-M131T90	6.25377	0.00151971	0.0021645	0.0168064	0.0176544	2.60409	0.208259	up	131.052	1.50258	-	Unknown	-	-	-	-	2-[(Methylthio)methyl]-2-butenal;S-2-Propenyl propanethioate;2-Ethyldihydro-3(2H)-thiophenone	HMDB0031370;HMDB0037493;HMDB0040238	-	-
neg-M301T56	6.24036	7.69798e-07	0.0021645	5.56277e-05	0.0176544	2.45361	0.0353107	up	301.151	0.926633	-	Unknown	-	-	-	-	Neuromedin B (1-3);Isothipendyl;Glycylprolylhydroxyproline	HMDB0013016;HMDB0015692;HMDB0002171	Leucomethylene_blue;HC_Blue_No._2	C05721;C19429
pos-M223T81	6.2376	2.25431e-08	0.0021645	4.16584e-06	0.0176544	2.50116	0.08965	up	223.154	1.35703	-	Unknown	-	-	-	-	(all-E)-1,7,9-Heptadecatriene-11,13,15-triyne	HMDB0031260	-	-
pos-M359T153	6.23745	0.00150442	0.0021645	0.0166602	0.0176544	2.43533	0.0171053	up	359.226	2.54369	-	Unknown	-	-	-	-	-	-	-	-
pos-M359T145	6.22475	0.00152963	0.0021645	0.0168784	0.0176544	2.42238	0.102462	up	359.262	2.42415	-	Unknown	-	-	-	-	-	-	-	-
pos-M480T208_2	6.21781	2.35154e-05	0.0021645	0.000779809	0.0176544	2.42559	0.0826808	up	480.275	3.46034	-	Unknown	-	-	-	-	PC-M5'	HMDB0038569	Lythramine;Cytochalasin_B	C10604;C19954
pos-M110T41_2	6.19393	0.000583223	0.0021645	0.00818473	0.0176544	2.39507	0.35496	up	110.07	0.677217	-	Unknown	-	-	-	-	-	-	Brunfelsamidine	C10133
pos-M491T164	6.18535	0.00903983	0.0021645	0.057377	0.0176544	2.81424	0.0438928	up	491.284	2.73435	-	Unknown	-	-	-	-	12-Hydroxy-13-O-D-glucuronoside-octadec-9Z-enoate;12-O-D-Glucuronoside-13-hydroxyoctadec-9Z-enoate;10-Hydroxy-octadec-12Z-enoate-9-beta-D-glucuronide;9-Hydroxy-10-O-D-glucuronoside-12Z-octadecenoate;LysoPE(0:0/18:4(6Z,9Z,12Z,15Z));LysoPE(18:4(6Z,9Z,12Z,15Z)/0:0)	HMDB0060118;HMDB0060119;HMDB0060120;HMDB0060121;HMDB0011480;HMDB0011510	-	-
pos-M385T156_1	6.12587	1.37713e-09	0.0021645	6.13747e-07	0.0176544	2.44188	0.179178	up	385.03	2.60559	-	Unknown	-	-	-	-	7-hydroxy-6-methoxy-3-(2,3,5-trihydroxy-4-methoxyphenyl)-4H-chromen-4-one;7-hydroxy-6-methoxy-3-(2,3,6-trihydroxy-4-methoxyphenyl)-4H-chromen-4-one;3-(2,5-dihydroxy-4-methoxyphenyl)-7,8-dihydroxy-6-methoxy-4H-chromen-4-one;3-(2,5-dihydroxy-4-methoxyphenyl)-5,7-dihydroxy-6-methoxy-4H-chromen-4-one;4,5-dihydroxy-11-methoxy-6,8,19-trioxapentacyclo[10.7.0.0虏,鈦?0鲁,鈦?0鹿鲁,鹿鈦穄nonadeca-1(12),2(9),10,13(17…	HMDB0125001;HMDB0125002;HMDB0125003;HMDB0125004;HMDB0126044;HMDB0126045;HMDB0128195;HMDB0128196;HMDB0128762;HMDB0129275;HMDB0129281;HMDB0129289;HMDB0130263;HMDB0130266;HMDB0130663;HMDB0132195;HMDB0132196;HMDB0137998;HMDB0138040;HMDB0138538;HMDB0029516;HMDB0030476;HMDB0030478;HMDB0030587;HMDB0038466;HMDB0060430;HMDB0130270	Tomentin;Taxifolin_3-O-acetate;Axillarin;Syringetin;Eupatolitin;Aflatoxin_B1_diol;Aflatoxin_B1_dialdehyde	C04581;C09967;C10021;C11620;C17788;C19588;C19589
neg-M259T137	6.10073	0.00252136	0.0021645	0.0241349	0.0176544	2.68429	0.117754	up	259.131	2.28808	Leu-Glu	Organic acids and derivatives	Carboxylic acids and derivatives	HMDB0028928	NA	-	gamma-Glutamylisoleucine;Glutamylisoleucine;Glutamylleucine;gamma-Glutamylleucine	HMDB0011170;HMDB0028822;HMDB0028823;HMDB0011171	Oxypyrithiamine	C21112
pos-M559T197	6.09343	0.000435	0.0021645	0.00658978	0.0176544	2.37112	0.101745	up	559.309	3.29027	-	Unknown	-	-	-	-	-	-	-	-
pos-M720T198	6.08307	0.00220889	0.0021645	0.0220192	0.0176544	2.44242	0.0424598	up	720.463	3.30102	-	Unknown	-	-	-	-	PE(15:0/18:4(6Z,9Z,12Z,15Z));PE(18:4(6Z,9Z,12Z,15Z)/15:0);PE-NMe(14:0/18:4(6Z,9Z,12Z,15Z));PE-NMe(14:1(9Z)/18:3(6Z,9Z,12Z));PE-NMe(14:1(9Z)/18:3(9Z,12Z,15Z));PE-NMe(18:3(6Z,9Z,12Z)/14:1(9Z));PE-NMe(18:3(9Z,12Z,15Z)/14:1(9Z));PE-NMe(18:4(6Z,9Z,12Z,15Z)/14:0)	HMDB0008898;HMDB0009186;HMDB0112982;HMDB0113001;HMDB0113002;HMDB0113194;HMDB0113222;HMDB0113250	-	-
neg-M217T93	6.06616	0.000131351	0.0021645	0.002803	0.0176544	2.39156	0.0454109	up	217.119	1.54878	Leu-Ser	Organic acids and derivatives	Carboxylic acids and derivatives	HMDB0028938	NA	-	Meprobamate;Isoleucyl-Serine;Leucyl-Serine;Serylisoleucine;Serylleucine;Threoninyl-Valine;Valyl-Threonine;L-Lysopine;Pantothenamide;2-Arachidonyl Glycerol ether;4-Hydroxy-3-(16-methylheptadecyl)-2H-pyran-2-one;3-鈥婱ethyl-鈥?-鈥媝entyl-2-鈥媐urantridecanoic acid;5-Hexyl-3,4-dimethyl-2-furanundecanoic acid;5-Heptyl-3-methyl-2-furanundecanoic acid;3,4-Dimethyl-5-pentyl-2-furandodecanoic acid	HMDB0014515;HMDB0028916;HMDB0028938;HMDB0029042;HMDB0029043;HMDB0029074;HMDB0029137;HMDB0033675;HMDB0041313;HMDB0013657;HMDB0032093;HMDB0061648;HMDB0112074;HMDB0112075;HMDB0112077	D-Lysopine;L-Dihydroanticapsin;Sethoxydim	C04020;C20940;C18539
pos-M379T200	6.06476	0.000118495	0.0021645	0.00260537	0.0176544	2.26784	0.110037	up	378.69	3.32753	-	Unknown	-	-	-	-	-	-	-	-
pos-M214T144	6.06048	1.30256e-05	0.0021645	0.000507769	0.0176544	2.50519	0.068767	up	214.161	2.39212	-	Unknown	-	-	-	-	-	-	-	-
neg-M318T144	6.04691	0.000144018	0.0021645	0.00298602	0.0176544	2.49035	0.08581	up	318.167	2.3929	-	Unknown	-	-	-	-	Arginyl-Glutamate	HMDB0028708	-	-
pos-M384T50	6.0109	0.0303958	0.0021645	0.126322	0.0176544	1.70573	0.141596	up	384.117	0.835383	-	Unknown	-	-	-	-	Succinyladenosine;Pyriminobac-methyl	HMDB0000912;HMDB0040546	Hyoscyamine_methylbromide;Acutumidine;Pyriminobac-methyl;Albomaculine;Aknadicine	C13109;C10565;C18486;C08515;C09325
neg-M489T165	5.982	0.00771856	0.0021645	0.0514741	0.0176544	2.80833	0.0258919	up	489.271	2.74628	-	Unknown	-	-	-	-	12-Hydroxy-13-O-D-glucuronoside-octadec-9Z-enoate;12-O-D-Glucuronoside-13-hydroxyoctadec-9Z-enoate;10-Hydroxy-octadec-12Z-enoate-9-beta-D-glucuronide;9-Hydroxy-10-O-D-glucuronoside-12Z-octadecenoate;LysoPE(0:0/18:4(6Z,9Z,12Z,15Z));LysoPE(18:4(6Z,9Z,12Z,15Z)/0:0)	HMDB0060118;HMDB0060119;HMDB0060120;HMDB0060121;HMDB0011480;HMDB0011510	-	-
neg-M601T159	5.96346	0.00684074	0.0151515	0.047328	0.0749311	1.98606	0.205355	up	601.354	2.65558	-	Unknown	-	-	-	-	(+)-Isoxanthochymol;Xanthochymol;(-)-Guttiferone E;Guttiferone A	HMDB0029485;HMDB0030608;HMDB0039154;HMDB0039709	Garcinol;Xanthochymol	C09929;C09979
pos-M389T55	5.95402	0.000279327	0.0021645	0.00484033	0.0176544	2.58828	0.187227	up	389.202	0.910733	-	Unknown	-	-	-	-	-	-	Fortimicin_KK1	C17974
neg-M90T80	5.9499	0.000237582	0.0021645	0.00432761	0.0176544	2.40662	0.165291	up	90.0278	1.33358	-	Unknown	-	-	-	-	-	-	-	-
neg-M82T89	5.94501	0.00201047	0.0021645	0.0206412	0.0176544	2.59329	0.16259	up	82.0295	1.49129	-	Unknown	-	-	-	-	-	-	-	-
neg-M128T55	5.94122	0.00357412	0.004329	0.0307034	0.0290215	3.00427	0.0750997	up	128.036	0.91265	Pyroglutamic acid	Organic acids and derivatives	Carboxylic acids and derivatives	HMDB0000267	C01879	(map00480)Glutathione metabolism	Ribothymidine;Imidazoleacetic acid riboside;3-Methyluridine;3-phenyl-1-(2,4,6-trihydroxyphenyl)propan-1-one;5-[(E)-2-(4-hydroxyphenyl)ethenyl]-4-methoxybenzene-1,3-diol;5-[(E)-2-(4-hydroxy-3-methoxyphenyl)ethenyl]benzene-1,3-diol;2-phenyl-1-(2,4,6-trihydroxyphenyl)propan-1-one;3-(4-hydroxyphenyl)-3,4-dihydro-2H-1-benzopyran-4,7-diol;3-(4-hydroxyphenyl)-3,4-dihydro-2H-1-benzopyran-6,7-diol;3-pheny…	HMDB0000884;HMDB0002331;HMDB0004813;HMDB0128079;HMDB0128517;HMDB0128522;HMDB0129966;HMDB0130493;HMDB0130501;HMDB0130502;HMDB0130513;HMDB0130515;HMDB0132266;HMDB0135065;HMDB0135356;HMDB0135357;HMDB0135358;HMDB0135359;HMDB0135360;HMDB0135361;HMDB0135362;HMDB0135398;HMDB0135399;HMDB0135400;HMDB0135401;HMDB0135402;HMDB0135403;HMDB0004629;HMDB0030616;HMDB0030947;HMDB0031842;HMDB0032725;HMDB0033931;HMD…	(1-Ribosylimidazole)-4-acetate;Spongothymidine;Wyerone;Luvangetin;Peucedanin;Davidigenin;Yangonin;Lunularic_acid;Hibiscoquinone_A;2,2-Bis(4-hydroxyphenyl)-propanoic_acid;2-Naphtylmethylsuccinic_acid;Catalpalactone	C05131;C16744;C08465;C09273;C09283;C09618;C09980;C10268;C10352;C13633;C14115;C16929
neg-M326T113	5.9382	5.70645e-08	0.0021645	8.07846e-06	0.0176544	2.4419	0.0974598	up	326.169	1.87997	-	Unknown	-	-	-	-	Bifonazole;N-Desmethylcitalopram;Desmethylcitalopram	HMDB0015583;HMDB0014021;HMDB0060576	Demethylcitalopram	C16608
neg-M308T54	5.91793	0.00993455	0.0649351	0.0609004	0.201816	1.90939	0.130367	up	308.065	0.899592	-	Unknown	-	-	-	-	-	-	1,8-Dinitropyrene;1,6-Dinitropyrene;3,7-Dinitrofluoranthene;3,9-Dinitrofluoranthene;1,3-Dinitropyrene	C14423;C14424;C19234;C19235;C19408
pos-M401T203	5.8938	8.12344e-05	0.0021645	0.002005	0.0176544	2.3606	0.141861	up	401.281	3.38102	-	Unknown	-	-	-	-	Triton X 100;(E,E,E)-Sylvatine	HMDB0038380;HMDB0030186	-	-
neg-M304T56	5.88616	0.000750664	0.0021645	0.00997917	0.0176544	2.45842	0.0536634	up	304.151	0.936642	-	Unknown	-	-	-	-	Syndesine	HMDB0039161	Buprofezin;6'-Oxolividamine;4'-Oxolividamine	C10912;C21256;C21257
pos-M231T117	5.8854	0.000710113	0.0021645	0.00956618	0.0176544	2.46066	0.0442188	up	231.096	1.95702	-	Unknown	-	-	-	-	Aspartyl-L-proline;Aspartyl-Proline;Prolyl-Aspartate;(1R,2S,3R)-2-Acetyl-4(5)-(1,2,3,4-tetrahydroxybutyl)imidazole;1-(gamma-Glutamylamino)cyclopropanecarboxylic acid;(2S,3'S)-alpha-Amino-2-carboxy-5-oxo-1-pyrrolidinebutanoic acid;Droxidopa	HMDB0002335;HMDB0028761;HMDB0029013;HMDB0029756;HMDB0031701;HMDB0039110;HMDB0015627	N1-Acetyl-tabtoxinine-beta-lactam;N,N-Dihydroxy-L-tyrosine;Cetoniacytone_A	C20921;C15503;C17699
pos-M133T84	5.84422	0.000333084	0.0021645	0.00547826	0.0176544	2.29268	0.0861364	up	133.059	1.40311	-	Unknown	-	-	-	-	-	-	-	-
pos-M334T83	5.8236	0.00025746	0.0021645	0.004566	0.0176544	2.51341	0.0500616	up	334.16	1.39063	-	Unknown	-	-	-	-	Arginyl-Histidine;Histidinyl-Arginine	HMDB0028711;HMDB0028879	-	-
pos-M1037T158	5.80987	0.000692577	0.0021645	0.00936323	0.0176544	2.39737	0.31049	up	1036.63	2.63362	-	Unknown	-	-	-	-	-	-	-	-
neg-M558T208	5.74249	0.000851745	0.0021645	0.0110086	0.0176544	2.24126	0.161549	up	558.336	3.4625	-	Unknown	-	-	-	-	-	-	Belladonnine	C10845
neg-M302T259	5.71906	0.000287563	0.0021645	0.00494764	0.0176544	2.52311	0.0646522	up	302.179	4.31177	-	Unknown	-	-	-	-	16b-Hydroxyestrone;16a-Hydroxyestrone;2-Hydroxyestrone;16-Ketoestradiol;4-Hydroxyestrone;17beta-Estradiol-2,3-quinone;17beta-Estradiol-3,4-quinone	HMDB0000313;HMDB0000335;HMDB0000343;HMDB0000406;HMDB0005895;HMDB0060084;HMDB0060085	2-Hydroxyestrone;16alpha-Hydroxyestrone;Methallenestril;16-Ketoestradiol;Estrololactone;Furamethrin;2,3,4-Trioxycyclopentanone;Torulene;3,4-Dehydrolycopene;1',2'-Dihydrochlorobactene	C05298;C05300;C07621;C14383;C14496;C18506;C12261;C08613;C15867;C15910
pos-M157T53_1	5.71335	6.9948e-12	0.0021645	3.38204e-08	0.0176544	2.42664	0.07249	up	157.096	0.887567	-	Unknown	-	-	-	-	-	-	-	-
neg-M286T154	5.67788	3.42848e-06	0.0021645	0.000178872	0.0176544	2.36242	0.0387635	up	286.177	2.56012	-	Unknown	-	-	-	-	-	-	2-Hexaprenylphenol	C05800
neg-M216T97	5.66774	0.0269873	0.0649351	0.117031	0.201816	1.7987	0.232874	up	216.099	1.62163	-	Unknown	-	-	-	-	Glutaminylalanine;N-a-Acetylcitrulline;Alanyl-Glutamine;Alanyl-Gamma-glutamate;5-Hydroxysebacate	HMDB0028790;HMDB0000856;HMDB0028685;HMDB0028701;HMDB0029189	N-Acetyl-L-citrulline;Dihydroclavaminic_acid;Alanylclavam;3-(2,4-Cyclopentadien-1-ylidene)pregn-4-en-20-one	C15532;C06659;C17360;C14968
pos-M705T226	5.66718	0.00028807	0.0021645	0.00495284	0.0176544	2.37584	0.0851668	up	705.401	3.76095	-	Unknown	-	-	-	-	Atazanavir;Voacamine;Notoginsenoside T2	HMDB0015205;HMDB0015597;HMDB0039050	Voacamine	C09252
pos-M261T54_2	5.6651	0.00312127	0.0021645	0.0279747	0.0176544	2.6002	0.0408187	up	261.144	0.8986	Ile-Glu	Organic acids and derivatives	Carboxylic acids and derivatives	HMDB0028906	NA	-	gamma-Glutamylisoleucine;Glutamylisoleucine;Glutamylleucine;gamma-Glutamylleucine;3,4-Dimethyl-5-pentyl-2-furanpropanoic acid;Geranyl acetoacetate	HMDB0011170;HMDB0028822;HMDB0028823;HMDB0011171;HMDB0112083;HMDB0038256	Methaphenilene	C11113
pos-M320T144	5.65251	7.67327e-06	0.0021645	0.000337735	0.0176544	2.42701	0.0295802	up	320.18	2.3939	-	Unknown	-	-	-	-	Alverine;Arginyl-Glutamate	HMDB0015554;HMDB0028708	-	-
pos-M133T139	5.63053	4.44425e-06	0.0021645	0.000219564	0.0176544	2.41152	0.0389662	up	133.059	2.3213	-	Unknown	-	-	-	-	-	-	-	-
neg-M89T56	5.58383	0.000267007	0.0021645	0.00469315	0.0176544	2.3363	0.180299	up	89.0249	0.93915	D-Lactic acid	Organic acids and derivatives	Hydroxy acids and derivatives	HMDB0001311	C00256	(map00620)Pyruvate metabolism;(map01120)Microbial metabolism in diverse environments;(map01502)Vancomycin resistance	L-Lactic acid;Hydroxypropionic acid;Glyceraldehyde;D-Lactic acid;Dihydroxyacetone;Dimethyl carbonate;Monoethyl carbonate;Methoxyacetic acid;2-hydroxypropanoic acid	HMDB0000190;HMDB0000700;HMDB0001051;HMDB0001311;HMDB0001882;HMDB0029580;HMDB0031232;HMDB0041929;HMDB0144295	Glycerone;(S)-Lactate;(R)-Lactate;D-Glyceraldehyde;3-Hydroxypropanoate;Lactate;Glyceraldehyde;L-Glyceraldehyde	C00184;C00186;C00256;C00577;C01013;C01432;C02154;C02426
pos-M384T156	5.58106	6.59758e-05	0.0021645	0.00170817	0.0176544	2.39329	0.0743891	up	384.03	2.60235	-	Unknown	-	-	-	-	clofarabind-5'-monophosphate	HMDB0061069	-	-
pos-M547T209	5.57626	0.00021273	0.0021645	0.00400759	0.0176544	2.32071	0.0573781	up	547.315	3.49162	-	Unknown	-	-	-	-	-	-	-	-
neg-M749T136	5.56649	2.74676e-06	0.0021645	0.000150584	0.0176544	2.39733	0.0425648	up	749.133	2.27133	-	Unknown	-	-	-	-	-	-	UDP-N-acetylmuramoyl-L-alanine	C01212
neg-M872T201	5.56345	0.000148368	0.0021645	0.00303351	0.0176544	2.25325	0.12004	up	872.443	3.34425	-	Unknown	-	-	-	-	-	-	-	-
pos-M322T153	5.54277	0.000286064	0.0021645	0.00492885	0.0176544	2.19723	0.0683845	up	322.174	2.54855	-	Unknown	-	-	-	-	-	-	Nopaline	C01682
neg-M383T194	5.54198	0.00200821	0.00865801	0.0206412	0.0492234	2.07863	0.485541	up	383.236	3.23882	-	Unknown	-	-	-	-	5-Nonyltetrahydro-2-oxo-3-furancarboxylic acid;Monomenthyl succinate	HMDB0030993;HMDB0036143	-	-
pos-M219T199	5.53817	3.02518e-06	0.0021645	0.000161663	0.0176544	2.39223	0.0451674	up	219.075	3.31532	-	Unknown	-	-	-	-	2-{[hydroxy(1H-indol-3-yl)methylidene]amino}acetic acid;(S)-3-[(Cyanophenylmethyl)amino]-3-oxopropanoic acid;2-(Ethylamino)-4,5-dihydroxybenzamide;5-Nitro-2-propoxyaniline	HMDB0134937;HMDB0034911;HMDB0032852;HMDB0037688	-	-
pos-M262T138	5.49337	0.0194851	0.0021645	0.0943353	0.0176544	2.43577	0.0830862	up	262.146	2.30636	-	Unknown	-	-	-	-	-	-	Zinnimidine;Cochlearine;cis-1,3,4,6,7,11b-Hexahydro-9-methoxy-2H-benzo[a]quinolizine-3-carboxylic_acid;6,8-Dimethyl-6,7-didehydroergoline	C10626;C10853;C15462;C20409
pos-M757T188	5.48209	0.0016024	0.0021645	0.0174507	0.0176544	2.22808	0.0728217	up	757.492	3.13152	-	Unknown	-	-	-	-	-	-	-	-
pos-M130T54	5.48075	0.00162368	0.0021645	0.0176103	0.0176544	2.44232	0.231369	up	130.049	0.898917	L-5-Oxoproline	Organic acids and derivatives	Carboxylic acids and derivatives	HMDB0000267	C01879	(map00480)Glutathione metabolism	(3R,5S)-1-pyrroline-3-hydroxy-5-carboxylic Acid;Pyroglutamic acid;Pyrrolidonecarboxylic acid;Pyrroline hydroxycarboxylic acid;N-Acryloylglycine;1-Pyrroline-4-hydroxy-2-carboxylate;5-Oxoprolinate;dimethadione	HMDB0062585;HMDB0000267;HMDB0000805;HMDB0001369;HMDB0001843;HMDB0002234;HMDB0060262;HMDB0061093	4-Oxoproline;Pidolic_acid;5-Oxo-D-proline;L-1-Pyrroline-3-hydroxy-5-carboxylate;1-Pyrroline-4-hydroxy-2-carboxylate	C01877;C01879;C02237;C04281;C04282
pos-M223T53_2	5.47238	1.41977e-09	0.0021645	6.13747e-07	0.0176544	2.39582	0.11414	up	223.154	0.887867	-	Unknown	-	-	-	-	2-Hexenoylcholine	HMDB0013162	-	-
neg-M187T107	5.35012	0.0495117	0.025974	0.172731	0.109696	1.62636	0.105829	up	187.109	1.7751	Ala-Val	Unknown	null	HMDB0028700	NA	-	Alanyl-Valine;N6-Acetyl-L-lysine;N-Alpha-acetyllysine;Glycylleucine;Glycyl-Isoleucine;Isoleucyl-Glycine;Leucyl-Glycine;Valyl-Alanine;3-Pentadecylphenol;Malonoben;2-hydroxydesipramine	HMDB0028700;HMDB0000206;HMDB0000446;HMDB0000759;HMDB0028844;HMDB0028907;HMDB0028929;HMDB0029120;HMDB0033872;HMDB0031799;HMDB0060992	Glycyl-leucine;N6-Acetyl-L-lysine;6-Acetamido-3-aminohexanoate;N2-Acetyl-L-lysine;Crotanecine;N-Butyryl-L-homoserine_lactone;Pregnan-21-ol;Malonoben	C02155;C02727;C03846;C12989;C10284;C11837;C00892;C19039
neg-M231T117	5.30383	6.29188e-07	0.0021645	4.78974e-05	0.0176544	2.33352	0.0742434	up	231.098	1.95503	-	Unknown	-	-	-	-	N2-Succinyl-L-ornithine;4-(Glutamylamino) butanoate;Aspartyl-Valine;Hydroxyprolyl-Threonine;Threoninyl-Hydroxyproline;Valyl-Aspartate;L-N-(3-Carboxypropyl)glutamine;Kinetin	HMDB0001199;HMDB0012161;HMDB0028766;HMDB0028873;HMDB0029062;HMDB0029123;HMDB0029393;HMDB0012245	Boc-Asn;N2-Succinyl-L-ornithine;N6-Acetyl-LL-2,6-diaminoheptanedioate;4-(L-gamma-Glutamylamino)butanoate;gamma-L-Glutamyl-L-2-aminobutyrate;Succinylproline;Kinetin	C01410;C03415;C04390;C15767;C21015;C11711;C08272
neg-M396T81	5.26101	4.98632e-09	0.0021645	1.43661e-06	0.0176544	2.34391	0.0604898	up	396.206	1.35568	-	Unknown	-	-	-	-	3,4,5-trihydroxy-6-{[(2Z)-2-(phenylmethylidene)heptyl]oxy}oxane-2-carboxylic acid;Pteroside B;Cinncassiol C;Deacetylisovaltrate;6b-Angeloyl-3b,8b,9b-trihydroxy-7(11)-eremophilen-12,8-olide	HMDB0126521;HMDB0030760;HMDB0035166;HMDB0035840;HMDB0041228	Echimidine;Heliosupine;Chaparrin;Cinncassiol_C1	C10299;C10319;C08756;C17643
neg-M295T89	5.24864	0.00184109	0.0021645	0.0193779	0.0176544	2.47428	0.0818463	up	295.033	1.49045	-	Unknown	-	-	-	-	(3R,5S)-1-pyrroline-3-hydroxy-5-carboxylic Acid;Pyroglutamic acid;Pyrrolidonecarboxylic acid;Pyrroline hydroxycarboxylic acid;N-Acryloylglycine;1-Pyrroline-4-hydroxy-2-carboxylate;5-Oxoprolinate;dimethadione	HMDB0062585;HMDB0000267;HMDB0000805;HMDB0001369;HMDB0001843;HMDB0002234;HMDB0060262;HMDB0061093	4-Oxoproline;Pidolic_acid;5-Oxo-D-proline;L-1-Pyrroline-3-hydroxy-5-carboxylate;1-Pyrroline-4-hydroxy-2-carboxylate	C01877;C01879;C02237;C04281;C04282
pos-M436T201	5.21705	0.000222073	0.0021645	0.0041449	0.0176544	2.23021	0.058882	up	436.294	3.35147	-	Unknown	-	-	-	-	-	-	-	-
pos-M641T205	5.20456	0.000393041	0.0021645	0.00612273	0.0176544	2.38163	0.069985	up	641.362	3.4241	-	Unknown	-	-	-	-	-	-	-	-
pos-M374T150	5.17104	0.000588406	0.0021645	0.00823361	0.0176544	2.3011	0.218144	up	374.282	2.50365	-	Unknown	-	-	-	-	Pipericine;Dopexamine	HMDB0031678;HMDB0041882	-	-
pos-M460T251	5.15141	2.28753e-06	0.0021645	0.000130298	0.0176544	2.30811	0.0968087	up	460.266	4.18397	-	Unknown	-	-	-	-	3-O-Acetylepisamarcandin;Pectachol;Trichloro(docosyl)silane	HMDB0031958;HMDB0039064;HMDB0062597	Militarinone_A;Cinobufagin	C12333;C16931
pos-M332T57_2	5.13362	0.00685669	0.0021645	0.0473842	0.0176544	2.52814	0.0782332	up	332.18	0.944617	-	Unknown	-	-	-	-	-	-	-	-
neg-M258T81	5.12484	0.00609223	0.0021645	0.0438605	0.0176544	1.93885	0.190651	up	258.182	1.35061	-	Unknown	-	-	-	-	-	-	-	-
neg-M490T165	5.10889	0.00553589	0.0021645	0.0413237	0.0176544	2.5373	0.0985868	up	490.274	2.74628	-	Unknown	-	-	-	-	-	-	-	-
pos-M415T186_1	5.10665	3.85896e-07	0.0021645	3.24367e-05	0.0176544	2.37125	0.0874933	up	414.768	3.09397	-	Unknown	-	-	-	-	-	-	-	-
pos-M543T192	5.10635	0.000102265	0.0021645	0.00234657	0.0176544	2.28174	0.0579426	up	543.281	3.1923	-	Unknown	-	-	-	-	Cortolone-3-glucuronide;Chaetoglobosin N;Dipyridamole	HMDB0010320;HMDB0031919;HMDB0015110	Virginiamycin_M1	C11299
pos-M721T198	5.1024	0.00218011	0.0021645	0.0218102	0.0176544	2.34478	0.047774	up	721.464	3.30102	-	Unknown	-	-	-	-	-	-	Spinosyn_P	C15709
pos-M84T54	5.08111	0.00159698	0.0021645	0.0174142	0.0176544	2.31175	0.338183	up	84.0436	0.8989	-	Unknown	-	-	-	-	-	-	-	-
neg-M703T226	5.0417	0.000742159	0.0021645	0.00990964	0.0176544	2.19424	0.06932	up	703.39	3.77232	-	Unknown	-	-	-	-	Voacamine	HMDB0015597	Voacamine	C09252
neg-M315T137	5.03045	9.47024e-09	0.0021645	2.28397e-06	0.0176544	2.30541	0.177115	up	315.167	2.29052	-	Unknown	-	-	-	-	Lucidenic acid L;Lucidenic acid I;Lucidenic acid B	HMDB0035975;HMDB0035976;HMDB0037610	Diterpenoid_EF-D;Petromyzonol_24-sulfate	C09086;C16259
neg-M210T122	5.02737	1.15128e-06	0.0021645	7.51217e-05	0.0176544	2.1814	0.0720171	up	210.062	2.03842	-	Unknown	-	-	-	-	6-Carboxy-5,6,7,8-tetrahydropterin;3,4,5,6-tetrahydroxyoxane-2-carboxylic acid;D-Glucuronic acid;Galacturonic acid;Iduronic acid;Pectic acid;Pectin;3-Dehydro-L-gulonate;5-Keto-D-gluconate;2-Keto-L-gluconate;L-Altruronic acid;6-(Hydroxymethyl)-2,4(1H,3H)-pteridinedione	HMDB0060410;HMDB0127846;HMDB0000127;HMDB0002545;HMDB0002704;HMDB0003363;HMDB0003402;HMDB0006334;HMDB0011731;HMDB0011732;HMDB0038491;HMDB0033245	6-Carboxy-5,6,7,8-tetrahydropterin;Bisthiosemi;D-Glucuronate;D-Galacturonate;D-Tagaturonate;3-Dehydro-L-gulonate;D-Fructuronate;5-Dehydro-D-gluconate;D-Mannuronate;2-Dehydro-D-galactonate;L-Iduronic_acid;2-Keto-D-gluconic_acid;L-Guluronic_acid;Galacturonic_acid;beta-D-Glucopyranuronic_acid;2-Dehydro-L-idonate;D-Glucuronic_acid;L-Altruronic_acid;D-Alluronic_acid;D-Guluronic_acid;D-Taluronic_acid;7…	C20239;C19137;C00191;C00333;C00558;C00618;C00905;C01062;C02024;C03342;C06472;C06473;C06477;C08348;C08350;C15673;C16245;C21034;C21037;C21047;C21059;C20248;C14387
pos-M1038T158	5.01768	3.85921e-05	0.0021645	0.0011463	0.0176544	2.2919	0.252161	up	1037.64	2.62899	-	Unknown	-	-	-	-	-	-	-	-
pos-M184T71	5.00612	1.92637e-05	0.0021645	0.000674872	0.0176544	2.1705	0.454473	up	183.968	1.18393	-	Unknown	-	-	-	-	-	-	3,4-Dichloroaniline;2,4-Dichloroaniline;2,5-Dichloroaniline	C02791;C14419;C14712
pos-M232T106	5.00117	9.69888e-05	0.0021645	0.0022576	0.0176544	2.25527	0.0874272	up	232.128	1.76067	Asn-Val	Organic acids and derivatives	Carboxylic acids and derivatives	HMDB0028744	NA	-	Asparaginyl-Valine;Valyl-Asparagine	HMDB0028744;HMDB0029122	-	-
pos-M176T47	4.97405	0.00753979	0.0021645	0.0505807	0.0176544	2.65992	0.121195	up	176.12	0.783517	-	Unknown	-	-	-	-	-	-	-	-
pos-M306T140_3	4.96051	0.000333113	0.0021645	0.00547826	0.0176544	2.31163	0.0531672	up	306.164	2.3381	-	Unknown	-	-	-	-	-	-	-	-
pos-M560T207	4.94569	0.00124009	0.0021645	0.0145798	0.0176544	2.22011	0.122531	up	560.348	3.45612	-	Unknown	-	-	-	-	-	-	Belladonnine	C10845
neg-M584T166	4.9362	3.64391e-06	0.0021645	0.000187286	0.0176544	2.26169	0.164346	up	584.365	2.76344	-	Unknown	-	-	-	-	-	-	-	-
pos-M184T140_3	4.93589	7.92632e-08	0.0021645	1.0099e-05	0.0176544	2.30372	0.238312	up	184.111	2.3312	-	Unknown	-	-	-	-	5,6,7,8-Tetrahydro-2,4-dimethylquinoline;1,3,11-Tridecatriene-5,7,9-triyne;(3E,5Z)-1,3,5-Tridecatriene-7,9,11-triyne	HMDB0029708;HMDB0034294;HMDB0039104	Fluorene;1-Phenyl-5-heptene-1,3-diyne	C07715;C08457
pos-M313T90	4.92054	0.00079553	0.0021645	0.0104727	0.0176544	2.33502	0.254083	up	313.009	1.49899	-	Unknown	-	-	-	-	3,7,8,9-tetrahydroxy-1-methyl-6H-benzo[c]chromen-6-one;2,3,7,9-tetrahydroxy-1-methyl-6H-benzo[c]chromen-6-one;3,7,9-trihydroxy-1-(hydroxymethyl)-6H-benzo[c]chromen-6-one;BR-Xanthone B;Alloathyriol;1,3,6-Trihydroxy-5-methoxyxanthone	HMDB0132302;HMDB0132303;HMDB0132304;HMDB0033326;HMDB0038715;HMDB0041243	1-Deoxy-D-altro-heptulose_7-phosphate;5-epi-Valiolol_7-phosphate;Athyriol;Bellidifolin;Isoathyriol;Swertianin;2,2',4,4'-Tetrahydroxybenzil	C04359;C21204;C10052;C10053;C10069;C10092;C15218
neg-M303T198	4.90916	4.87499e-06	0.0021645	0.000234179	0.0176544	2.264	0.281114	up	303.135	3.29981	-	Unknown	-	-	-	-	(R,S)-Norlaudanosoline;Pipermethystine;noroxymorphone	HMDB0012486;HMDB0033486;HMDB0061073	(S)-Norlaudanosoline;Tetrahydropapaveroline;(R)-Norlaudanosoline;Brunsvigine;Lycorine;3'-Demethoxypiplartine;Hamayne;Nangustine;Pancracine;11-Hydroxyvittatine	C02916;C06350;C06351;C08519;C08532;C10444;C12164;C12185;C12186;C12194
neg-M259T55	4.89371	0.00405903	0.0021645	0.0333402	0.0176544	2.50115	0.06605	up	259.13	0.909967	Ile-Glu	Organic acids and derivatives	Carboxylic acids and derivatives	HMDB0028906	NA	-	gamma-Glutamylisoleucine;Glutamylisoleucine;Glutamylleucine;gamma-Glutamylleucine;Porrigenin A;Asperagenin;6,7-Dimethoxy-7-epirosmanol;11,12-Dihydroxy-7,14-dimethoxy-8,11,13-abietatrien-20,6-olide;Bakkenolide B;Nigakihemiacetal B	HMDB0011170;HMDB0028822;HMDB0028823;HMDB0011171;HMDB0032783;HMDB0034293;HMDB0030844;HMDB0031933;HMDB0035206;HMDB0035922	Methaphenilene;Convallagenin_A;Digitogenin;2-Deoxyecdysone;Neoquassin;Laserolide;Megaphone;Picrasin_D;Prostratin	C11113;C08890;C08896;C16495;C08771;C09491;C10690;C17051;C20197
pos-M495T220	4.87447	0.0010777	0.0021645	0.0131233	0.0176544	2.31612	0.0398566	up	495.35	3.67227	-	Unknown	-	-	-	-	Gentamicin	HMDB0014936	Auricularine;Gentamicin_C1	C09043;C07656
neg-M330T57	4.87376	1.12836e-05	0.0021645	0.000452242	0.0176544	2.31539	0.242476	up	330.166	0.949183	-	Unknown	-	-	-	-	PA(14:1(9Z)/14:0)	HMDB0114795	-	-
neg-M133T55	4.83622	0.00368585	0.00865801	0.0313077	0.0492234	2.26699	0.0622204	up	133.014	0.909567	D-(+)-Malic acid	Lipids and lipid-like molecules	Fatty Acyls	HMDB0031518	C00497	(map00650)Butanoate metabolism	L-Malic acid;Malic acid;D-Malic acid;Velcorin	HMDB0000156;HMDB0000744;HMDB0031518;HMDB0032872	(S)-Malate;(R)-Malate;Malate;3-Dehydro-L-threonate	C00149;C00497;C00711;C03064
pos-M133T53	4.82252	1.7012e-08	0.0021645	3.29461e-06	0.0176544	2.28316	0.0373625	up	133.059	0.887567	-	Unknown	-	-	-	-	-	-	-	-
pos-M376T169	4.7955	0.00379699	0.0151515	0.0318826	0.0749311	2.62606	0.14211	up	376.22	2.81787	-	Unknown	-	-	-	-	-	-	Gelsemicine	C09203
neg-M217T54_2	4.78379	3.22348e-06	0.0021645	0.00017038	0.0176544	2.26673	0.0508246	up	217.119	0.900683	-	Unknown	-	-	-	-	Meprobamate;Isoleucyl-Serine;Leucyl-Serine;Serylisoleucine;Serylleucine;Threoninyl-Valine;Valyl-Threonine;L-Lysopine;Pantothenamide;2-Arachidonyl Glycerol ether;4-Hydroxy-3-(16-methylheptadecyl)-2H-pyran-2-one;3-鈥婱ethyl-鈥?-鈥媝entyl-2-鈥媐urantridecanoic acid;5-Hexyl-3,4-dimethyl-2-furanundecanoic acid;5-Heptyl-3-methyl-2-furanundecanoic acid;3,4-Dimethyl-5-pentyl-2-furandodecanoic acid	HMDB0014515;HMDB0028916;HMDB0028938;HMDB0029042;HMDB0029043;HMDB0029074;HMDB0029137;HMDB0033675;HMDB0041313;HMDB0013657;HMDB0032093;HMDB0061648;HMDB0112074;HMDB0112075;HMDB0112077	D-Lysopine;L-Dihydroanticapsin;Sethoxydim	C04020;C20940;C18539
pos-M356T188	4.76916	0.000110252	0.0021645	0.00248047	0.0176544	2.26816	0.0384767	up	356.253	3.1318	-	Unknown	-	-	-	-	-	-	-	-
neg-M825T203	4.76834	0.00438972	0.0021645	0.0353279	0.0176544	2.35006	0.159031	up	825.459	3.37607	-	Unknown	-	-	-	-	-	-	Isoastragaloside_II;Astragaloside_II	C17794;C17798
pos-M370T197	4.75617	8.2027e-08	0.0021645	1.02887e-05	0.0176544	2.30019	0.18178	up	370.267	3.27932	-	Unknown	-	-	-	-	-	-	-	-
neg-M215T80	4.7415	0.000330392	0.0021645	0.00545575	0.0176544	2.26402	0.07557	up	215.068	1.32669	-	Unknown	-	-	-	-	Clavulanate;(S)-alpha-Amino-4-carboxy-3-furanpropanoic acid	HMDB0014904;HMDB0029414	8-Hydroxyalanylclavam;Clavulanic_acid;Isoclavulanic_acid	C17359;C06662;C11833
pos-M398T53	4.69237	2.42945e-08	0.0021645	4.38897e-06	0.0176544	2.33377	0.0401631	up	398.218	0.887083	-	Unknown	-	-	-	-	3,4,5-trihydroxy-6-{[(2Z)-2-(phenylmethylidene)heptyl]oxy}oxane-2-carboxylic acid;Pteroside B;Cinncassiol C;Deacetylisovaltrate;6b-Angeloyl-3b,8b,9b-trihydroxy-7(11)-eremophilen-12,8-olide	HMDB0126521;HMDB0030760;HMDB0035166;HMDB0035840;HMDB0041228	Echimidine;Heliosupine;Chaparrin;Cinncassiol_C1	C10299;C10319;C08756;C17643
neg-M116T115	4.66191	1.9197e-07	0.0021645	1.95716e-05	0.0176544	2.26929	0.160814	up	116.071	1.90863	-	Unknown	-	-	-	-	Betaine;L-Valine;Vaporole;N-Methyl-a-aminoisobutyric acid;5-Aminopentanoic acid;Norvaline;Amyl Nitrite;3,3-dimethyloxirane-2-carbaldehyde;2-methylbut-3-enoic acid;2-methylbut-2-enoic acid;3-Methylbut-3-enoic acid;Senecioic acid;Tiglic acid;2-Ethylacrylic acid;3-Methylbutyrolactone;Glutaral;Angelic acid;Dihydro-2-methyl-3(2H)-furanone;2,3-Pentanedione;4-Pentenoic acid;2,4-Pentanedione;Isopropenyl …	HMDB0000043;HMDB0000883;HMDB0001382;HMDB0002141;HMDB0003355;HMDB0013716;HMDB0015550;HMDB0129418;HMDB0130837;HMDB0132474;HMDB0170858;HMDB0000509;HMDB0001470;HMDB0001862;HMDB0002167;HMDB0029599;HMDB0029608;HMDB0031178;HMDB0031598;HMDB0031602;HMDB0031648;HMDB0032351;HMDB0032385;HMDB0032459;HMDB0033840;HMDB0033978;HMDB0035143	L-Valine;5-Aminopentanoate;Betaine;D-Norvaline;L-Norvaline;2-Amino-2-methylbutanoate;D-Valine;Amyl_nitrite;4-Methylaminobutyrate;Valine;5-Valerolactone;Tiglic_acid;Glutaral;Methyl_methacrylate;Pentane-2,4-dione;Ethyl_acrylate	C00183;C00431;C00719;C01799;C01826;C03571;C06417;C07457;C15987;C16436;C02240;C08279;C12518;C14527;C15499;C19238
pos-M152T54	4.66163	0.000721005	0.0021645	0.00968595	0.0176544	2.28547	0.151499	up	152.03	0.907625	-	Unknown	-	-	-	-	-	-	-	-
neg-M246T118	4.65977	0.000536461	0.0021645	0.00767986	0.0176544	2.26775	0.0700481	up	246.118	1.96687	-	Unknown	-	-	-	-	-	-	Ergothioneine	C05570
neg-M503T169	4.63822	0.00590202	0.0021645	0.0429445	0.0176544	2.4308	0.0396221	up	503.287	2.81977	-	Unknown	-	-	-	-	Neuromedin N (1-4)	HMDB0013021	-	-
pos-M246T146	4.63322	0.000182662	0.0021645	0.00355171	0.0176544	2.2987	0.0881674	up	246.143	2.43712	Asparaginyl-Isoleucine	Organic acids and derivatives	Carboxylic acids and derivatives	HMDB0028734	null	-	-	-	-	-
pos-M387T198	4.63245	5.01335e-05	0.0021645	0.00139981	0.0176544	2.25767	0.0797313	up	387.265	3.3043	-	Unknown	-	-	-	-	5-Heptadecyl-1,3-benzenediol;19-hydroxyprostaglandin H1(1-);Norgestimate	HMDB0038530;HMDB0062746;HMDB0015092	3-Hydroxy-2-(4-morpholinylmethyl)estra-1,3,5(10)-trien-17-one	C14926
pos-M426T90	4.63088	0.000388325	0.0021645	0.00607665	0.0176544	2.29518	0.0447741	up	426.079	1.50338	-	Unknown	-	-	-	-	(3R,5S)-1-pyrroline-3-hydroxy-5-carboxylic Acid;Pyroglutamic acid;Pyrrolidonecarboxylic acid;Pyrroline hydroxycarboxylic acid;N-Acryloylglycine;1-Pyrroline-4-hydroxy-2-carboxylate;5-Oxoprolinate;dimethadione	HMDB0062585;HMDB0000267;HMDB0000805;HMDB0001369;HMDB0001843;HMDB0002234;HMDB0060262;HMDB0061093	4-Oxoproline;Pidolic_acid;5-Oxo-D-proline;L-1-Pyrroline-3-hydroxy-5-carboxylate;1-Pyrroline-4-hydroxy-2-carboxylate	C01877;C01879;C02237;C04281;C04282
neg-M1167T196	4.6239	0.00161829	0.0021645	0.0175754	0.0176544	2.08831	0.0742722	up	1166.63	3.26202	-	Unknown	-	-	-	-	Quinquenoside R1	HMDB0040874	-	-
pos-M442T210	4.6235	0.000374778	0.0021645	0.00594537	0.0176544	2.13068	0.0750469	up	442.287	3.50697	-	Unknown	-	-	-	-	-	-	-	-
pos-M215T156	4.62136	1.81148e-05	0.0021645	0.000650413	0.0176544	2.19897	0.16145	up	215.137	2.59258	Prolyl-Valine	Organic acids and derivatives	Carboxylic acids and derivatives	HMDB0029030	null	-	Dethiobiotin;Prolyl-Valine;Valyl-Proline;L-Metanephrine;1,2-octadienoylglycine;1,3-octadienoylglycine;1,4-octadienoylglycine;1,5-octadienoylglycine;1,6-octadienoylglycine;1,7-octadienoylglycine;2,3-octadienoylglycine;2,4-octadienoylglycine;2,5-octadienoylglycine;2,6-octadienoylglycine;2,7-octadienoylglycine;3,4-octadienoylglycine;3,5-octadienoylglycine;3,6-octadienoylglycine;3,7-octadienoylglycin…	HMDB0003581;HMDB0029030;HMDB0029135;HMDB0062493;HMDB0094780;HMDB0094781;HMDB0094782;HMDB0094783;HMDB0094784;HMDB0094785;HMDB0094786;HMDB0094787;HMDB0094788;HMDB0094789;HMDB0094790;HMDB0094791;HMDB0094792;HMDB0094793;HMDB0094794;HMDB0094795;HMDB0094796;HMDB0094797;HMDB0094798;HMDB0094799;HMDB0094800;HMDB0004063;HMDB0036074;HMDB0060558	Dethiobiotin;L-Metanephrine;Tenuazonic_acid;Ecgonone_methyl_ester	C01909;C05588;C08511;C20371
neg-M274T40	4.61792	3.16691e-05	0.0021645	0.000982878	0.0176544	2.17353	0.106923	up	274.196	0.66515	-	Unknown	-	-	-	-	-	-	-	-
pos-M173T122	4.57268	2.88032e-05	0.0021645	0.00091505	0.0176544	2.19428	0.318728	up	173.011	2.03062	-	Unknown	-	-	-	-	-	-	-	-
pos-M173T144	4.57035	7.08899e-07	0.0021645	5.26412e-05	0.0176544	2.15767	0.154242	up	173.127	2.40782	Ethyl 4-amino-1-piperidinecarboxylate	Unknown	-	NA	NA	-	-	-	-	-
neg-M957T208	4.56966	0.000633099	0.0021645	0.00871294	0.0176544	2.1343	0.0736991	up	956.532	3.46712	-	Unknown	-	-	-	-	PIP(16:0/20:3(5Z,8Z,11Z));PIP(16:0/20:3(8Z,11Z,14Z));PIP(18:0/18:3(6Z,9Z,12Z));PIP(18:0/18:3(9Z,12Z,15Z));PIP(18:1(11Z)/18:2(9Z,12Z));PIP(18:1(9Z)/18:2(9Z,12Z));PIP(18:2(9Z,12Z)/18:1(11Z));PIP(18:2(9Z,12Z)/18:1(9Z));PIP(18:3(6Z,9Z,12Z)/18:0);PIP(18:3(9Z,12Z,15Z)/18:0);PIP(20:3(5Z,8Z,11Z)/16:0);PIP(20:3(8Z,11Z,14Z)/16:0)	HMDB0009929;HMDB0009930;HMDB0009952;HMDB0009953;HMDB0009963;HMDB0009976;HMDB0009985;HMDB0009986;HMDB0009993;HMDB0009996;HMDB0010005;HMDB0010010	-	-
pos-M124T81	4.56333	0.0120004	0.0021645	0.0688424	0.0176544	2.29537	0.386118	up	124.039	1.34452	Isonicotinic acid	Organoheterocyclic compounds	Pyridines and derivatives	HMDB0060665	C07446	(map00983)Drug metabolism - other enzymes	Nicotinic acid;Picolinic acid;2-Hydroxy-4-imino-2,5-cyclohexadienone;Nitrobenzene;Isonicotinic acid	HMDB0001488;HMDB0002243;HMDB0031713;HMDB0041950;HMDB0060665	Nicotinate;Nitrobenzene;Isonicotinic_acid;Picolinic_acid	C00253;C06813;C07446;C10164
pos-M235T47_2	4.56101	0.00038532	0.0021645	0.00604526	0.0176544	2.25425	0.0485718	up	235.055	0.782917	-	Unknown	-	-	-	-	L-Arginine;D-Arginine	HMDB0000517;HMDB0003416	L-Arginine;D-Arginine;Amino_acid(Arg-)	C00062;C00792;C02385
neg-M175T50	4.5603	0.000544818	0.0021645	0.00776022	0.0176544	2.31094	0.187128	up	175.072	0.838333	-	Unknown	-	-	-	-	Alanyl-Serine;Glycyl-Threonine;Serylalanine;Threoninyl-Glycine;L-2-Amino-4-methylenepentanedioic acid;L-trans-alpha-Amino-2-carboxycyclopropaneacetic acid;12S-HHT;Dihydropanaxacol;Fauronyl acetate;Valeracetate;3-Methyl-5-propyl-2-furannonanoic acid;5-Heptyl-3-methyl-2-furanpentanoic acid;3-Methyl-5-pentyl-2-furanheptanoic acid;5-Pentyl-2-furanoctanoic acid;Ilicifolinoside A;(Z)-2-Methyl-2-butene-…	HMDB0028696;HMDB0028851;HMDB0029032;HMDB0029061;HMDB0029433;HMDB0034442;HMDB0012535;HMDB0032675;HMDB0036422;HMDB0041388;HMDB0094642;HMDB0112087;HMDB0112095;HMDB0112098;HMDB0041186;HMDB0041187	D-Alanyl-D-serine;Ethylenediamine-N,N'-diacetic_acid;4-Methylene-L-glutamate;N-Methyl-2-oxoglutaramate;Juvenile_hormone_II;12(S)-HHT;Juvenile_hormone_I_acid	C19719;C21397;C00651;C03623;C04867;C20388;C20992
pos-M387T45	4.54278	1.8005e-05	0.0021645	0.00064861	0.0176544	2.22056	0.160214	up	387.168	0.754933	-	Unknown	-	-	-	-	Methylsyringin;Roxatidine acetate	HMDB0039570;HMDB0015695	Cyhexatin;11-Methoxy-vinorine;3beta-(Acetyloxy)-5beta-methyl-6beta-chloroestr-9-en-17-one;19-Chloro-3beta-hydroxyandrost-5-en-17-one_acetate;Clostebol_acetate;Fleroxacin	C11093;C12073;C14957;C15023;C18374;C13179
neg-M280T89	4.53012	0.00118946	0.0021645	0.0141081	0.0176544	2.30014	0.0713237	up	280.063	1.49093	-	Unknown	-	-	-	-	-	-	7-(Acetyloxy)-3-(3-pyridinyl)-2H-1-benzopyran-2-one;Frutinone_A;(1R,2R)-3-[(1,2-Dihydro-2-hydroxy-1-naphthalenyl)thio]-2-oxopropanoic_acid	C15048;C09008;C14799
pos-M234T42	4.52702	1.25577e-07	0.0021645	1.42055e-05	0.0176544	2.24224	0.0771765	up	234.144	0.694083	Ser-Lys	Organic acids and derivatives	Carboxylic acids and derivatives	HMDB0029044	NA	-	Lysyl-Serine;Seryllysine;Lysinoalanine;Prolyl-Threonine;Threoninyl-Proline;Sakacin P	HMDB0028960;HMDB0029044;HMDB0029447;HMDB0029027;HMDB0029069;HMDB0038239	gamma-Glutamyl-gamma-aminobutyraldehyde	C15700
neg-M304T118	4.50305	5.47925e-13	0.0021645	6.63208e-09	0.0176544	2.28475	0.0595616	up	304.151	1.97102	-	Unknown	-	-	-	-	Syndesine	HMDB0039161	Buprofezin;6'-Oxolividamine;4'-Oxolividamine	C10912;C21256;C21257
pos-M532T41	4.50124	0.00628067	0.0021645	0.0446789	0.0176544	2.39015	0.0545107	up	532.305	0.677267	-	Unknown	-	-	-	-	-	-	-	-
neg-M485T215	4.49978	0.000275367	0.0021645	0.0047923	0.0176544	2.1475	0.0870722	up	485.279	3.59057	-	Unknown	-	-	-	-	-	-	-	-
neg-M346T135	4.49796	0.000915305	0.0021645	0.0116313	0.0176544	2.36588	0.181261	up	346.18	2.25703	-	Unknown	-	-	-	-	Murrayazolinol;Pyrafoline D;(R)-Mahanine;Mukoenine B	HMDB0038827;HMDB0038828;HMDB0038837;HMDB0040788	-	-
neg-M258T145_2	4.49139	0.00404282	0.004329	0.0332548	0.0290215	2.2907	0.0464979	up	258.145	2.42022	-	Unknown	-	-	-	-	Glutaminylisoleucine;Glutaminylleucine;Hydroxyprolyl-Lysine;Isoleucyl-Glutamine;Isoleucyl-Gamma-glutamate;Leucyl-Glutamine;Leucyl-Gamma-glutamate;Lysyl-Hydroxyproline	HMDB0028800;HMDB0028801;HMDB0028868;HMDB0028905;HMDB0028921;HMDB0028927;HMDB0028943;HMDB0028952	-	-
pos-M419T162_2	4.48986	0.00938759	0.0021645	0.0588286	0.0176544	2.27613	0.0276499	up	419.23	2.69188	-	Unknown	-	-	-	-	(12S,15S)-15-O-Demethyl-10,29-dideoxy-11,12-dihydro-striatin C;Erinacine C;Butyl oleate sulfate	HMDB0033030;HMDB0040389;HMDB0037511	-	-
pos-M147T53_2	4.47383	1.37899e-07	0.0021645	1.52923e-05	0.0176544	2.23632	0.0384624	up	147.075	0.876083	L-Glutamine	Organic acids and derivatives	Carboxylic acids and derivatives	HMDB0000641	C00064	(map00220)Arginine biosynthesis;(map00230)Purine metabolism;(map00240)Pyrimidine metabolism;(map00250)Alanine, aspartate and glutamate metabolism;(map00471)D-Glutamine and D-glutamate metabolism;(map00630)Glyoxylate and dicarboxylate metabolism;(map00910)Nitrogen metabolism;(map00970)Aminoacyl-tRNA biosynthesis;(map01060)Biosynthesis of plant secondary metabolites;(map01100)Metabolic pathways;(ma…	-	-	-	-
neg-M154T47	4.44965	0.00778767	0.0021645	0.0517869	0.0176544	2.45103	0.0736097	up	154.062	0.777617	L-Histidine	Organic acids and derivatives	Carboxylic acids and derivatives	HMDB0000177	C00135	(map00340)Histidine metabolism;(map00410)beta-Alanine metabolism;(map00970)Aminoacyl-tRNA biosynthesis;(map01060)Biosynthesis of plant secondary metabolites;(map01065)Biosynthesis of alkaloids derived from histidine and purine;(map01100)Metabolic pathways;(map01110)Biosynthesis of secondary metabolites;(map01230)Biosynthesis of amino acids;(map02010)ABC transporters;(map04974)Protein digestion an…	L-Histidine;L-2-Amino-3-(1-pyrazolyl)propanoic acid;Urocanic acid;Nicotinamide N-oxide;5-Oxo-2(5H)-isoxazolepropanenitrile;(E)-Urocanic acid;2-Aminonicotinic acid	HMDB0000177;HMDB0034267;HMDB0000301;HMDB0002730;HMDB0031338;HMDB0034174;HMDB0061680	L-Histidine;Histidine;3-(Pyrazol-1-yl)-L-alanine;D-Histidine;Urocanate;4-Nitroaniline;para-Benzoquinone_dioxime	C00135;C00768;C01162;C06419;C00785;C02126;C19345
neg-M266T135	4.42322	0.000557477	0.0021645	0.00791519	0.0176544	2.04908	0.308187	up	266.089	2.24479	-	Unknown	-	-	-	-	Neuraminic acid;N-(1-Deoxy-1-fructosyl)serine;Adenosine;Deoxyguanosine;Vidarabine;Zidovudine	HMDB0000830;HMDB0037842;HMDB0000050;HMDB0000085;HMDB0014340;HMDB0014638	Neuraminic_acid;Miserotoxin;Adenosine;Deoxyguanosine;Zidovudine	C06469;C08507;C00212;C00330;C07210
neg-M198T132	4.42071	0.00701455	0.025974	0.0481179	0.109696	2.30282	0.363451	up	198.445	2.20647	-	Unknown	-	-	-	-	-	-	-	-
pos-M559T154	4.4178	0.000807319	0.0021645	0.010587	0.0176544	2.21979	0.0787928	up	559.289	2.57015	-	Unknown	-	-	-	-	-	-	-	-
neg-M360T63	4.40524	0.00122873	0.0021645	0.0144745	0.0176544	2.27536	0.314124	up	360.176	1.04726	-	Unknown	-	-	-	-	-	-	Dialicor	C12886
pos-M179T47	4.40338	1.07949e-10	0.0021645	1.45179e-07	0.0176544	2.22767	0.0733155	up	179.089	0.783467	-	Unknown	-	-	-	-	-	-	-	-
neg-M101T80	4.39124	4.86643e-06	0.0021645	0.000234179	0.0176544	2.1797	0.10313	up	101.024	1.33452	-	Unknown	-	-	-	-	2-Ketobutyric acid;Acetoacetic acid;2-Methyl-3-oxopropanoic acid;Succinic acid semialdehyde;(S)-Methylmalonic acid semialdehyde;4-Hydroxycrotonic acid;Acetic anhydride	HMDB0000005;HMDB0000060;HMDB0001172;HMDB0001259;HMDB0002217;HMDB0003381;HMDB0031646	2-Oxobutanoate;Acetoacetate;Succinate_semialdehyde;2-Methyl-3-oxopropanoate;(S)-Methylmalonate_semialdehyde;(R)-Methylmalonate_semialdehyde	C00109;C00164;C00232;C00349;C06002;C21030
pos-M130T40	4.36694	2.24989e-05	0.0021645	0.000757515	0.0176544	2.05501	0.255538	up	129.594	0.663717	-	Unknown	-	-	-	-	-	-	-	-
pos-M267T40_1	4.35019	0.00978835	0.0021645	0.0603403	0.0176544	2.54854	0.0590601	up	266.658	0.6607	-	Unknown	-	-	-	-	-	-	-	-
pos-M157T112	4.34873	8.19373e-09	0.0021645	2.08793e-06	0.0176544	2.21572	0.0665816	up	157.096	1.87018	-	Unknown	-	-	-	-	Gly-Norvaline;N-Acetylornithine;Glycyl-Valine;Valyl-Glycine;L-Theanine;N(5)-ethyl-L-glutamine	HMDB0094702;HMDB0003357;HMDB0028854;HMDB0029127;HMDB0034365;HMDB0062764	N-Acetylornithine;N5-Ethyl-L-glutamine	C00437;C01047
pos-M758T188	4.34294	0.00224318	0.004329	0.0222371	0.0290215	2.06795	0.065734	up	758.495	3.13162	-	Unknown	-	-	-	-	PS(14:0/20:3(8Z,11Z,14Z));PS(16:0/18:3(9Z,12Z,15Z));PS(16:1(9Z)/18:2(9Z,12Z));PS(18:2(9Z,12Z)/16:1(9Z));PS(18:3(9Z,12Z,15Z)/16:0);PS(20:3(8Z,11Z,14Z)/14:0);PS(14:0/20:3(5Z,8Z,11Z));PS(14:1(9Z)/20:2(11Z,14Z));PS(16:0/18:3(6Z,9Z,12Z));PS(18:3(6Z,9Z,12Z)/16:0);PS(20:2(11Z,14Z)/14:1(9Z));PS(20:3(5Z,8Z,11Z)/14:0);PS(16:0/16:0);PS(14:0/18:0);PS(18:0/14:0)	HMDB0012338;HMDB0012359;HMDB0012369;HMDB0012399;HMDB0012409;HMDB0012418;HMDB0112297;HMDB0112310;HMDB0112343;HMDB0112446;HMDB0112568;HMDB0112593;HMDB0000614;HMDB0012334;HMDB0012374	-	-
pos-M797T90	4.33339	0.000479062	0.0021645	0.00707574	0.0176544	2.20897	0.151211	up	797.239	1.50215	-	Unknown	-	-	-	-	-	-	7,8-Dihydromethanopterin	C05927
neg-M824T202	4.32528	0.00277101	0.0021645	0.0257424	0.0176544	2.16527	0.421277	up	824.457	3.36587	-	Unknown	-	-	-	-	-	-	-	-
pos-M373T150	4.32339	0.00343952	0.0021645	0.0299007	0.0176544	2.18099	0.148319	up	373.277	2.50802	-	Unknown	-	-	-	-	3,4-Dimethyl-5-pentyl-2-furanundecanoic acid;3,鈥?-鈥婦imethyl-鈥?-鈥媝ropyl-2-鈥媐urantridecanoic acid	HMDB0031126;HMDB0112078	-	-
neg-M243T158	4.30049	0.00435912	0.0021645	0.0351634	0.0176544	1.8515	0.0791514	up	243.171	2.6395	Isoleucyl-Isoleucine	Organic acids and derivatives	Carboxylic acids and derivatives	HMDB0028910	null	-	Isoleucyl-Isoleucine;Isoleucyl-Leucine;Leucyl-Isoleucine;Leucyl-Leucine;Stigmastanol;Bepridil	HMDB0028910;HMDB0028911;HMDB0028932;HMDB0028933;HMDB0000494;HMDB0015374	N-(6-Aminohexanoyl)-6-aminohexanoate;Leucyl-leucine;N-Octanoyl-L-homoserine_lactone;Stigmastanol;Bepridil	C01255;C11332;C21199;C19644;C06847
neg-M551T162	4.29636	0.00559908	0.0021645	0.0416413	0.0176544	2.28898	0.278553	up	551.319	2.70217	-	Unknown	-	-	-	-	Lithocholate 3-O-glucuronide	HMDB0002513	Pandamine	C10012
pos-M229T83	4.28429	9.32157e-06	0.0021645	0.000391086	0.0176544	2.19305	0.0307602	up	229.117	1.38237	Pyroglutamylvaline	Organic acids and derivatives	Carboxylic acids and derivatives	HMDB0094651	null	-	Pyroglutamylvaline;Prolylhydroxyproline;Hydroxyprolyl-Proline;Prolyl-Hydroxyproline;Tetraacetylethylenediamine;3-Methoxytyrosine;Methyldopa;3-O-Methyl-a-methyldopa	HMDB0094651;HMDB0006695;HMDB0028871;HMDB0029018;HMDB0040573;HMDB0001434;HMDB0011754;HMDB0060747	(S)-ATPA;Actinamine;Methyldopa_anhydrous;Enicoflavine;3-Hydroxy-5-methyl-L-tyrosine	C13733;C17575;C07194;C09946;C20801
pos-M358T90	4.28414	0.00094479	0.0021645	0.0119184	0.0176544	2.18299	0.0836622	up	358.007	1.50302	-	Unknown	-	-	-	-	-	-	-	-
pos-M279T55	4.27946	0.00609763	0.0021645	0.0438797	0.0176544	2.27	0.0959652	up	279.133	0.921567	-	Unknown	-	-	-	-	-	-	-	-
neg-M319T50	4.27066	5.99324e-06	0.0021645	0.000274781	0.0176544	2.18123	0.106427	up	319.125	0.829975	-	Unknown	-	-	-	-	Fenamiphos	HMDB0031787	Fenamiphos;11-Deoxytetrodotoxin	C18659;C20026
pos-M621T188	4.25103	0.000416375	0.0021645	0.00640789	0.0176544	2.14459	0.255878	up	621.39	3.13175	-	Unknown	-	-	-	-	3'-N-Acetyl-4'-O-(9-octadecenoyl)fusarochromanone;Mytiloxanthin;Isomytiloxanthin;Idoxanthin;Hericene B;Janthitrem E;Benzonatate;Fumonisin AK1	HMDB0038567;HMDB0036871;HMDB0036918;HMDB0040656;HMDB0041180;HMDB0030529;HMDB0015006;HMDB0033397	4-Ketomyxol	C15928
pos-M722T198	4.24419	0.00302493	0.004329	0.0273033	0.0290215	2.35036	0.128006	up	722.465	3.29838	-	Unknown	-	-	-	-	-	-	-	-
pos-M472T53	4.23283	0.0156555	0.0021645	0.0824607	0.0176544	2.47666	0.104696	up	472.289	0.88745	-	Unknown	-	-	-	-	-	-	Rhodojaponin_IV	C09180
neg-M199T132	4.22789	0.016119	0.004329	0.0838798	0.0290215	3.09458	0.106094	up	199.073	2.20653	Monobenzone	Benzenoids	Phenols	HMDB0014738	C14244	-	4-Pyridoxic acid	HMDB0000017	Dihydroclavaminic_acid;Alanylclavam;4-Pyridoxate;3-Carboxy-4-methoxy-N-methyl-2-pyridone;3-Hydroxy-4-hydroxymethyl-2-methylpyridine-5-carboxylate;5-Methoxy-3-hydroxyanthranilate;3,5-Dihydroxy-phenylglycine	C06659;C17360;C00847;C04447;C04773;C11466;C12026
pos-M361T198_1	4.22728	0.00572996	0.00865801	0.0422899	0.0492234	2.21384	0.0319592	up	360.736	3.29208	-	Unknown	-	-	-	-	-	-	-	-
pos-M380T81	4.22694	3.13483e-05	0.0021645	0.00097668	0.0176544	2.18478	0.0643241	up	380.189	1.35602	-	Unknown	-	-	-	-	-	-	Atalaphylline;Korupensamine_A;Dioncopeltine_A;Dioncophyllinol_B;Sudan_Red_7B;E-64	C10645;C12338;C12339;C12341;C19529;C01341
neg-M129T89	4.21833	0.00184814	0.0021645	0.0194268	0.0176544	2.25707	0.0988602	up	129.038	1.49108	-	Unknown	-	-	-	-	2-[(Methylthio)methyl]-2-butenal;S-2-Propenyl propanethioate;2-Ethyldihydro-3(2H)-thiophenone	HMDB0031370;HMDB0037493;HMDB0040238	-	-
neg-M1168T196	4.21103	0.000648107	0.0021645	0.00885905	0.0176544	2.00426	0.0736027	up	1167.63	3.26202	-	Unknown	-	-	-	-	-	-	-	-
pos-M246T144_2	4.2105	0.00197574	0.0021645	0.0204421	0.0176544	1.93729	0.201444	up	246.179	2.40702	-	Unknown	-	-	-	-	-	-	-	-
pos-M156T45	4.21042	0.0111312	0.0021645	0.0654992	0.0176544	2.24478	0.148142	up	156.075	0.754442	Histidine	Organic acids and derivatives	Carboxylic acids and derivatives	HMDB0000177	C00135	(map00340)Histidine metabolism;(map00410)beta-Alanine metabolism;(map00970)Aminoacyl-tRNA biosynthesis;(map01060)Biosynthesis of plant secondary metabolites;(map01065)Biosynthesis of alkaloids derived from histidine and purine;(map01100)Metabolic pathways;(map01110)Biosynthesis of secondary metabolites;(map01230)Biosynthesis of amino acids;(map02010)ABC transporters;(map04974)Protein digestion an…	L-Histidine;L-2-Amino-3-(1-pyrazolyl)propanoic acid	HMDB0000177;HMDB0034267	L-Histidine;Histidine;3-(Pyrazol-1-yl)-L-alanine;D-Histidine	C00135;C00768;C01162;C06419
pos-M387T146_2	4.20247	2.49832e-06	0.0021645	0.000139998	0.0176544	2.07358	0.166944	up	387.267	2.42903	-	Unknown	-	-	-	-	5-Heptadecyl-1,3-benzenediol;Norgestimate	HMDB0038530;HMDB0015092	3-Hydroxy-2-(4-morpholinylmethyl)estra-1,3,5(10)-trien-17-one	C14926
pos-M214T108	4.18782	1.89108e-09	0.0021645	7.29758e-07	0.0176544	2.1973	0.244324	up	214.189	1.79448	-	Unknown	-	-	-	-	-	-	-	-
pos-M357T240	4.18749	4.4122e-06	0.0021645	0.000218874	0.0176544	2.16355	0.043482	up	357.235	3.99668	-	Unknown	-	-	-	-	-	-	-	-
neg-M302T147	4.18569	2.71672e-06	0.0021645	0.000150152	0.0176544	2.22333	0.0626146	up	302.172	2.44314	-	Unknown	-	-	-	-	Abacavir;(3b,24R,25x)-26-Benzoyloxystigmast-5-ene-3-ol	HMDB0015182;HMDB0034553	Abacavir	C07624
neg-M285T88	4.1836	0.00176089	0.0021645	0.0188368	0.0176544	2.23128	0.0678446	up	285.12	1.4711	-	Unknown	-	-	-	-	Mupirocin	HMDB0014554	Mupirocin;7-Benzylidenenaltrexone	C11758;C20167
pos-M331T110	4.17709	9.0981e-07	0.0021645	6.27484e-05	0.0176544	2.16624	0.0508235	up	331.195	1.82595	-	Unknown	-	-	-	-	-	-	-	-
neg-M424T90	4.17257	0.00135527	0.0021645	0.0154976	0.0176544	2.23906	0.0541361	up	424.067	1.4949	-	Unknown	-	-	-	-	[4-(5-hydroxy-7-methoxy-8-methyl-4-oxo-4H-chromen-3-yl)-2-methoxyphenyl]oxidanesulfonic acid	HMDB0129590	-	-
pos-M306T113	4.16849	0.000106382	0.0021645	0.00240907	0.0176544	2.26526	0.0673579	up	306.2	1.87855	-	Unknown	-	-	-	-	-	-	-	-
pos-M137T82	4.14824	0.00750921	0.0021645	0.0504532	0.0176544	1.80218	0.196772	up	137.044	1.36292	Hypoxanthine	Organoheterocyclic compounds	Imidazopyrimidines	HMDB0000157	C00262	(map00230)Purine metabolism;(map01100)Metabolic pathways	Erythronic acid;Threonic acid;L-threonic Acid;1-Pentanesulfenothioic acid;Ethyl propyl disulfide;Ethyl isopropyl disulfide	HMDB0000613;HMDB0000943;HMDB0062620;HMDB0031160;HMDB0033053;HMDB0033054	Threonate	C01620
neg-M530T40	4.14124	0.0105906	0.0021645	0.0632123	0.0176544	2.48111	0.0471919	up	530.295	0.665633	-	Unknown	-	-	-	-	Capsianoside V;Cinncassiol D1 glucoside;Cinncassiol D4 2-glucoside;Cofaryloside	HMDB0030737;HMDB0034677;HMDB0035065;HMDB0035096	-	-
neg-M113T59	4.13054	8.36672e-07	0.0021645	5.905e-05	0.0176544	2.19741	0.152936	up	112.937	0.987267	Hydroxidodioxidosulfidosulfate	Homogeneous non-metal compounds	Non-metal oxoanionic compounds	HMDB0060293	null	-	Hydroxidodioxidosulfidosulfate	HMDB0060293	Thiosulfuric_acid	C05529
pos-M207T40	4.12392	0.000516562	0.0021645	0.0074835	0.0176544	2.131	0.17998	up	206.618	0.662775	-	Unknown	-	-	-	-	-	-	-	-
neg-M261T122	4.1195	0.0181154	0.0021645	0.0904203	0.0176544	2.54304	0.071038	up	261.183	2.02672	-	Unknown	-	-	-	-	2-Methylbutyroylcarnitine;Isovalerylcarnitine;Valerylcarnitine;Pivaloylcarnitine	HMDB0000378;HMDB0000688;HMDB0013128;HMDB0041993	Isovalerylcarnitine	C20826
neg-M260T137	4.1158	0.000667327	0.0021645	0.00907055	0.0176544	2.28172	0.0909566	up	260.133	2.28808	-	Unknown	-	-	-	-	-	-	-	-
neg-M145T70	4.10654	1.40373e-05	0.0021645	0.000541108	0.0176544	2.17261	0.116787	up	144.967	1.16419	-	Unknown	-	-	-	-	Phosphoramide mustard;Isophosphamide mustard	HMDB0060689;HMDB0060691	Phosphoramide_mustard;Isophosphamide_mustard	C07647;C16559
neg-M393T121	4.10336	0.0275242	0.0021645	0.118476	0.0176544	2.6536	0.221194	up	393.279	2.01932	-	Unknown	-	-	-	-	7,8-Dehydro-beta-micropteroxanthin	HMDB0038506	Karakoline	C08693
pos-M215T55	4.09706	0.00107672	0.0021645	0.0131179	0.0176544	2.20379	0.0546665	up	215.137	0.910383	Pro-Val	Organic acids and derivatives	Carboxylic acids and derivatives	HMDB0029030	NA	-	Dethiobiotin;Prolyl-Valine;Valyl-Proline;L-Metanephrine;1,2-octadienoylglycine;1,3-octadienoylglycine;1,4-octadienoylglycine;1,5-octadienoylglycine;1,6-octadienoylglycine;1,7-octadienoylglycine;2,3-octadienoylglycine;2,4-octadienoylglycine;2,5-octadienoylglycine;2,6-octadienoylglycine;2,7-octadienoylglycine;3,4-octadienoylglycine;3,5-octadienoylglycine;3,6-octadienoylglycine;3,7-octadienoylglycin…	HMDB0003581;HMDB0029030;HMDB0029135;HMDB0062493;HMDB0094780;HMDB0094781;HMDB0094782;HMDB0094783;HMDB0094784;HMDB0094785;HMDB0094786;HMDB0094787;HMDB0094788;HMDB0094789;HMDB0094790;HMDB0094791;HMDB0094792;HMDB0094793;HMDB0094794;HMDB0094795;HMDB0094796;HMDB0094797;HMDB0094798;HMDB0094799;HMDB0094800;HMDB0004063;HMDB0036074;HMDB0060558	Dethiobiotin;L-Metanephrine;Tenuazonic_acid;Ecgonone_methyl_ester	C01909;C05588;C08511;C20371
neg-M121T179	4.09618	6.91493e-05	0.0021645	0.00177703	0.0176544	2.12508	0.136419	up	121.029	2.98826	Benzoic acid	Benzenoids	Benzene and substituted derivatives	HMDB0001870	C00180	(map00360)Phenylalanine metabolism;(map00362)Benzoate degradation;(map00621)Dioxin degradation;(map00623)Toluene degradation;(map00627)Aminobenzoate degradation;(map01063)Biosynthesis of alkaloids derived from shikimate pathway;(map01100)Metabolic pathways;(map01110)Biosynthesis of secondary metabolites;(map01120)Microbial metabolism in diverse environments;(map01220)Degradation of aromatic compo…	Benzoic acid;4-Hydroxybenzaldehyde;3-(2-Furanyl)-2-propenal;2-Hydroxybenzaldehyde;4-Pyridoxic acid	HMDB0001870;HMDB0011718;HMDB0032918;HMDB0034170;HMDB0000017	Benzoate;Aromatic_acid;4-Hydroxybenzaldehyde;3-Hydroxybenzaldehyde;Salicylaldehyde;Tropolone;4-Pyridoxate;3-Carboxy-4-methoxy-N-methyl-2-pyridone;3-Hydroxy-4-hydroxymethyl-2-methylpyridine-5-carboxylate;5-Methoxy-3-hydroxyanthranilate;3,5-Dihydroxy-phenylglycine;Choline_sulfate	C00180;C00539;C00633;C03067;C06202;C15474;C00847;C04447;C04773;C11466;C12026;C00919
pos-M362T118	4.09454	0.000634804	0.0021645	0.00872648	0.0176544	2.18171	0.0582678	up	362.19	1.95969	-	Unknown	-	-	-	-	-	-	Dialicor	C12886
neg-M387T140	4.0803	0.00024117	0.0021645	0.00437183	0.0176544	2.24389	0.0547999	up	387.188	2.32705	Ramiprilat	Organic acids and derivatives	Carboxylic acids and derivatives	HMDB0060579	null	-	-	-	-	-
pos-M187T145	4.06181	1.32694e-05	0.0021645	0.000514784	0.0176544	2.1023	0.156217	up	187.142	2.41395	-	Unknown	-	-	-	-	3-[(3-Methylbutyl)nitrosoamino]-2-butanone;Homoarecoline	HMDB0033553;HMDB0038321	-	-
neg-M459T62	4.0557	0.0318744	0.24026	0.130561	0.469541	1.7994	0.309255	up	459.068	1.0346	-	Unknown	-	-	-	-	Flupoxam;5-(3,4-dihydroxyphenyl)-18-[2-(3,4-dihydroxyphenyl)-3,5,7-trihydroxy-3,4-dihydro-2H-1-benzopyran-4-yl]-13-(3-hydroxyphenyl)-4,12,14-trioxapentacyclo[11.7.1.0虏,鹿鹿.0鲁,鈦?0鹿鈦?虏鈦癩henicosa-2(11),3(8),9,15(20),16,18-hexaene-6,9,17,19,21-pentol;5,13-bis(3,4-dihydroxyphenyl)-18-[3,5,7-trihydroxy-2-(3-hydroxyphenyl)-3,4-dihydro-2H-1-benzopyran-4-yl]-4,12,14-trioxapentacyclo[11.7.1.0虏,鹿鹿.0鲁,鈦?0鹿鈦?虏…	HMDB0041341;HMDB0125916;HMDB0125917;HMDB0125918;HMDB0126952;HMDB0126953;HMDB0126954;HMDB0126955;HMDB0126956;HMDB0126957;HMDB0126958;HMDB0126959;HMDB0126960;HMDB0127021;HMDB0127022;HMDB0127023;HMDB0127024;HMDB0127025;HMDB0127026;HMDB0127027;HMDB0127028;HMDB0127029	Flupoxam;CDP-N-methylethanolamine	C18543;C03486
pos-M501T57	4.05377	0.0170726	0.0021645	0.0869544	0.0176544	2.82586	0.041716	up	501.264	0.9442	-	Unknown	-	-	-	-	-	-	-	-
neg-M207T70	4.05059	5.12025e-06	0.0021645	0.000243998	0.0176544	2.11899	0.0692094	up	206.967	1.17093	-	Unknown	-	-	-	-	Lead	HMDB0004628	Lead	C06696
pos-M218T60	4.04975	0.000158457	0.0021645	0.00318304	0.0176544	2.00043	0.19602	up	218.156	1.00172	-	Unknown	-	-	-	-	-	-	Butylate	C14323
pos-M344T165	4.03581	0.0152394	0.0021645	0.081116	0.0176544	2.59972	0.0333797	up	344.252	2.74872	-	Unknown	-	-	-	-	-	-	-	-
pos-M389T139	4.02749	4.62434e-05	0.0021645	0.00130778	0.0176544	2.20654	0.0684414	up	389.202	2.31887	-	Unknown	-	-	-	-	Laccarin	HMDB0041440	6-Hydroxypseudooxynicotine;Pilocarpidine	C01297;C17964
pos-M379T188	4.01678	0.00143945	0.004329	0.0161849	0.0290215	2.04108	0.0449672	up	379.25	3.13137	-	Unknown	-	-	-	-	-	-	-	-
neg-M718T198	4.00192	0.00730728	0.0151515	0.0494116	0.0749311	2.16532	0.0430987	up	718.452	3.30725	-	Unknown	-	-	-	-	-	-	-	-
pos-M213T158	3.9937	0.0125037	0.0021645	0.0707714	0.0176544	2.49739	0.149366	up	213.159	2.63475	-	Unknown	-	-	-	-	1,4'-Bipiperidine-1'-carboxylic acid;2-hydroxymexiletine;p-hydroxymexiletine	HMDB0060336;HMDB0060953;HMDB0060954	1,4'-Bipiperidine-1'-carboxylic_acid	C16836
neg-M354T53	3.99066	1.7902e-06	0.0021645	0.000107804	0.0176544	2.08367	0.117826	up	354.176	0.8869	-	Unknown	-	-	-	-	PG(a-13:0/a-13:0);PG(a-13:0/i-13:0);PG(i-12:0/i-14:0);PG(i-13:0/a-13:0);PG(i-13:0/i-13:0);PG(i-14:0/i-12:0)	HMDB0116636;HMDB0116643;HMDB0116662;HMDB0116673;HMDB0116679;HMDB0116693	-	-
pos-M759T189	3.97659	0.00119119	0.0021645	0.0141081	0.0176544	2.05527	0.0995007	up	759.497	3.14375	-	Unknown	-	-	-	-	PS(15:0/18:4(6Z,9Z,12Z,15Z));PS(18:4(6Z,9Z,12Z,15Z)/15:0)	HMDB0112326;HMDB0112487	-	-
pos-M223T150	3.97292	0.00148571	0.00865801	0.0165285	0.0492234	2.13494	0.360969	up	223.106	2.49753	Gly-Phe	Organic acids and derivatives	Carboxylic acids and derivatives	HMDB0028848	NA	-	Glycyl-Phenylalanine;Phenylalanyl-Glycine;Indolelactic acid;5-Methoxyindoleacetate;Cinnamoylglycine;Edulitine;Methyl 1-methoxy-1H-indole-3-carboxylate;3-Indolehydracrylic acid	HMDB0028848;HMDB0028995;HMDB0000671;HMDB0004096;HMDB0011621;HMDB0030179;HMDB0032755;HMDB0059765	N5-Phenyl-L-glutamine;Indolelactate;5-Methoxyindoleacetate;Gentianamine;Swietenidin_B	C20843;C02043;C05660;C09961;C10741
pos-M444T160_2	3.9663	0.00964202	0.0021645	0.0597031	0.0176544	2.36821	0.11666	up	444.278	2.67168	-	Unknown	-	-	-	-	Oxatomide	HMDB0240225	Phospho-anandamide	C19913
pos-M279T143_2	3.95888	1.98781e-05	0.0021645	0.000685483	0.0176544	2.10328	0.0383157	up	279.133	2.38698	Tyr-Pro	Organic acids and derivatives	Carboxylic acids and derivatives	HMDB0029113	NA	-	N1-(alpha-D-ribosyl)-5,6-dimethyl-benzimidazole;L-phenylalanyl-L-hydroxyproline ;Phenylalanyl-Hydroxyproline;Prolyl-Tyrosine;Tyrosyl-Proline	HMDB0011112;HMDB0011176;HMDB0028996;HMDB0029029;HMDB0029113	alpha-Ribazole;Oxadixyl;Pulcherriminic_acid	C05775;C18753;C20515
pos-M361T198_3	3.95056	0.00487345	0.004329	0.0379102	0.0290215	2.19428	0.0447802	up	361.236	3.2923	-	Unknown	-	-	-	-	Neuroprotectin D1;Resolvin D5;Macrophorin A;Butylated hydroxyanisole;6-beta-hydroxymedroxyprogesterone;2-beta-hydroxymedroxyprogesterone;1-beta-hydroxymedroxyprogesterone;Calycanthidine;14,15-DiHETrE;8,9-DiHETrE;11,12-DiHETrE;5,6-DHET;12-Keto-tetrahydro-leukotriene B4;10,11-dihydro-leukotriene B4;6,7-dihydro-12-epi-LTB4;Sterebin E;15-Hydroperoxyeicosa-8Z,11Z,13E-trienoate	HMDB0003689;HMDB0004038;HMDB0030454;HMDB0031848;HMDB0061063;HMDB0061064;HMDB0061065;HMDB0030281;HMDB0002265;HMDB0002311;HMDB0002314;HMDB0002343;HMDB0002995;HMDB0012504;HMDB0012838;HMDB0035379;HMDB0060106	S_1033;11beta-17-Dihydroxy-6alpha-methylpregn-4-ene-3,20-dione;11beta,17beta-Dihydroxyandrost-4-en-3-one_17-propionate;Cannabigerolate;Calycanthidine;Aphidicolin;Zoapatanol;5,6-DHET;8,9-DHET;11,12-DHET;14,15-DHET	C15450;C14939;C15314;C20406;C09097;C06088;C09205;C14772;C14773;C14774;C14775
pos-M239T140	3.94994	1.90086e-05	0.0021645	0.000669813	0.0176544	2.18542	0.10421	up	239.102	2.3381	Gly-Tyr	Organic acids and derivatives	Carboxylic acids and derivatives	NA	NA	-	Felbamate;Glycyl-Tyrosine;Tyrosyl-Glycine;gamma-Glutaminyl-4-hydroxybenzene;Falimint;Prolyl-Threonine;Threoninyl-Proline;Sakacin P;Methyl 5-hydroxyoxindole-3-acetate;Methyl dioxindole-3-acetate	HMDB0015084;HMDB0028853;HMDB0029105;HMDB0029451;HMDB0040988;HMDB0029027;HMDB0029069;HMDB0038239;HMDB0038990;HMDB0038991	Felbamate;gamma-Glutamyl-gamma-aminobutyraldehyde;6-Hydroxyindolelactate	C07501;C15700;C05657
neg-M357T153	3.94706	0.00145129	0.0021645	0.0162728	0.0176544	2.02744	0.356269	up	357.213	2.54562	-	Unknown	-	-	-	-	-	-	-	-
neg-M387T54_2	3.94522	0.00161357	0.0021645	0.0175398	0.0176544	2.21114	0.0512313	up	387.188	0.90265	-	Unknown	-	-	-	-	Trandolaprilat	HMDB0060583	-	-
pos-M243T148	3.92957	2.91801e-09	0.0021645	9.67659e-07	0.0176544	2.17177	0.0304667	up	243.132	2.4606	-	Unknown	-	-	-	-	(2S)-2-amino-3-(4-hydroxy-3-methoxyphenyl)-2-methylpropanoic acid	HMDB0142154	-	-
pos-M200T46	3.92805	0.00302448	0.0021645	0.0273033	0.0176544	2.14902	0.0718567	up	200.039	0.76795	-	Unknown	-	-	-	-	Licoisoflavone A;3-(5,7-dihydroxy-2,2-dimethyl-3,4-dihydro-2H-1-benzopyran-6-yl)-7-hydroxy-4H-chromen-4-one;2-(2,4-dihydroxyphenyl)-5,7-dihydroxy-8-(3-methylbut-2-en-1-yl)-4H-chromen-4-one;Artocarpesin;Isoartocarpesin;1-(3,4-Dihydroxyphenyl)-7-(4-hydroxy-3-methoxyphenyl)-1,6-heptadiene-3,5-dione;Cyclokievitone;Glyceofuran;(+)-Sesamin;Luteone;Isolicoflavonol;Albanin A;Gancaonin C;Gancaonin O;Licof…	HMDB0034125;HMDB0125987;HMDB0137501;HMDB0030848;HMDB0033037;HMDB0033877;HMDB0033983;HMDB0034111;HMDB0034256;HMDB0036595;HMDB0037249;HMDB0037488;HMDB0038395;HMDB0038397;HMDB0038479;HMDB0038899;HMDB0038901	Cyclokievitone;Licoisoflavone_A;Luteone;Hinokinin;Sesamin	C10207;C10486;C10498;C10627;C10882
neg-M330T145	3.92057	1.79627e-06	0.0021645	0.000107901	0.0176544	2.14405	0.0843852	up	330.166	2.42275	-	Unknown	-	-	-	-	PA(14:1(9Z)/14:0)	HMDB0114795	-	-
neg-M399T132	3.90992	0.00585766	0.004329	0.0427854	0.0290215	2.32444	0.116049	up	399.151	2.20718	-	Unknown	-	-	-	-	-	-	Dihydroclavaminic_acid;Alanylclavam	C06659;C17360
neg-M357T217	3.90813	0.000236446	0.0021645	0.00432091	0.0176544	1.92912	0.262719	up	357.022	3.62266	-	Unknown	-	-	-	-	({5-[(4,5-dihydroxy-2-{[5-hydroxy-2-(4-hydroxyphenyl)-4-oxo-4H-chromen-7-yl]oxy}-6-(hydroxymethyl)oxan-3-yl)oxy]-3,4-dihydroxyoxolan-3-yl}methoxy)sulfonic acid;{2-[(4,5-dihydroxy-2-{[5-hydroxy-2-(4-hydroxyphenyl)-4-oxo-4H-chromen-7-yl]oxy}-6-(hydroxymethyl)oxan-3-yl)oxy]-4-hydroxy-4-(hydroxymethyl)oxolan-3-yl}oxidanesulfonic acid;(3-{5,7-dihydroxy-4-oxo-6-[3,4,5-trihydroxy-6-(hydroxymethyl)oxan-2…	HMDB0125359;HMDB0125360;HMDB0126914;HMDB0126915;HMDB0126916;HMDB0126917;HMDB0126918;HMDB0126919;HMDB0126920;HMDB0126921;HMDB0140261;HMDB0140262;HMDB0140263;HMDB0140264;HMDB0140265;HMDB0140266	Triflumuron	C18615
pos-M513T154	3.89716	0.000104061	0.0021645	0.00237876	0.0176544	2.16439	0.0306456	up	513.278	2.55878	Angiotensin II (5-8), human	Organic acids and derivatives	Carboxylic acids and derivatives	NA	NA	-	-	-	-	-
neg-M315T55	3.88514	7.72971e-07	0.0021645	5.56907e-05	0.0176544	2.07388	0.0574849	up	315.166	0.912008	-	Unknown	-	-	-	-	Lucidenic acid L;Lucidenic acid I;Lucidenic acid B	HMDB0035975;HMDB0035976;HMDB0037610	Imipramine_hydrochloride;Diterpenoid_EF-D;Petromyzonol_24-sulfate	C07982;C09086;C16259
pos-M333T80_3	3.87599	0.000146435	0.0021645	0.00301656	0.0176544	2.13182	0.0643369	up	333.211	1.34143	-	Unknown	-	-	-	-	-	-	-	-
pos-M319T158	3.85713	0.00291319	0.0021645	0.0266424	0.0176544	2.16694	0.23029	up	318.693	2.63475	-	Unknown	-	-	-	-	-	-	-	-
pos-M475T90	3.84762	0.0053878	0.0021645	0.0406191	0.0176544	2.25504	0.0901297	up	475.283	1.50215	-	Unknown	-	-	-	-	1-nonadecanoyl-glycero-3-phosphate;LysoPA(19:0/0:0);LysoPA(i-19:0/0:0);Varanic acid;10,11-Dihydro-12R-hydroxy-leukotriene E4	HMDB0062322;HMDB0114746;HMDB0114766;HMDB0002195;HMDB0012501	-	-
pos-M318T156	3.84398	0.00104505	0.0021645	0.0128485	0.0176544	2.04298	0.231997	up	318.199	2.59505	-	Unknown	-	-	-	-	Terodiline hydrochloride	HMDB0042025	-	-
neg-M834T236	3.82414	0.0202958	0.0021645	0.0970797	0.0176544	1.44057	0.484164	up	833.519	3.93222	-	Unknown	-	-	-	-	PI(16:0/18:2(9Z,12Z));PI(16:1(9Z)/18:1(11Z));PI(16:1(9Z)/18:1(9Z));PI(16:2(9Z,12Z)/18:0);PI(18:0/16:2(9Z,12Z));PI(18:1(11Z)/16:1(9Z));PI(18:1(9Z)/16:1(9Z));PI(18:2(9Z,12Z)/16:0);1-hexadecanoyl-2-(9Z,12Z-octadecadienoyl)-sn-glycero-3-phospho-D-myo-inositol	HMDB0009784;HMDB0009800;HMDB0009801;HMDB0009803;HMDB0009807;HMDB0009823;HMDB0009835;HMDB0009846;HMDB0062653	-	-
neg-M232T42	3.82311	1.7047e-06	0.0021645	0.000103948	0.0176544	2.11032	0.0449743	up	232.13	0.695733	Ser-Lys	Organic acids and derivatives	Carboxylic acids and derivatives	HMDB0029044	NA	-	Lysyl-Serine;Seryllysine;Lysinoalanine;Prolyl-Threonine;Threoninyl-Proline;Sakacin P	HMDB0028960;HMDB0029044;HMDB0029447;HMDB0029027;HMDB0029069;HMDB0038239	gamma-Glutamyl-gamma-aminobutyraldehyde	C15700
pos-M472T136	3.81341	0.0184264	0.00865801	0.0912388	0.0492234	2.70733	0.123324	up	472.291	2.27128	-	Unknown	-	-	-	-	-	-	Rhodojaponin_IV	C09180
neg-M319T143	3.80176	1.82423e-06	0.0021645	0.000108238	0.0176544	2.07594	0.205444	up	319.169	2.39119	-	Unknown	-	-	-	-	Scopolamine;Cocaine;Fenoterol;6-Hydroxyetodolac;7-Hydroxyetodolac;alpha-noroxycodol;beta-noroxycodol;beta-oxymorphol	HMDB0003573;HMDB0015043;HMDB0015405;HMDB0060543;HMDB0060544;HMDB0061074;HMDB0061075;HMDB0061076	12alpha-Fluoro-11beta,17beta-dihydroxyandrosta-1,4-dien-3-one;Cocaine;Scopolamine;Carinatine;11alpha-Hydroxygalanthamine	C15165;C01416;C01851;C08523;C12172
neg-M483T167	3.80111	0.000280583	0.004329	0.00485515	0.0290215	2.03066	0.159548	up	483.246	2.7838	-	Unknown	-	-	-	-	-	-	-	-
pos-M723T199	3.79916	0.00218213	0.004329	0.0218102	0.0290215	1.94539	0.247391	up	723.467	3.31422	-	Unknown	-	-	-	-	norerythromycin	HMDB0061026	-	-
pos-M265T155	3.79364	0.00320166	0.0021645	0.028408	0.0176544	1.81905	0.173403	up	265.152	2.58542	-	Unknown	-	-	-	-	(2E)-N-(4-aminobutyl)-3-(4-hydroxy-3-methoxyphenyl)prop-2-enimidic acid;N-(4-aminobutyl)-3-(4-hydroxy-3-methoxyphenyl)prop-2-enimidic acid;Vorinostat;Phenylalanyl-Valine;Valyl-Phenylalanine;Subaphylline;Glutaminylthreonine;Threoninyl-Glutamine;Threoninyl-Gamma-glutamate	HMDB0139553;HMDB0139638;HMDB0015568;HMDB0029008;HMDB0029134;HMDB0033463;HMDB0028807;HMDB0029059;HMDB0029075	Feruloylputrescine;Fagaramide	C10497;C10455
pos-M526T122_1	3.77355	0.0249495	0.004329	0.110984	0.0290215	2.56627	0.110483	up	525.885	2.0306	-	Unknown	-	-	-	-	-	-	-	-
pos-M261T80_1	3.77179	0.0162974	0.0411255	0.0844812	0.151302	2.8351	0.126962	up	260.805	1.3353	-	Unknown	-	-	-	-	-	-	-	-
neg-M329T109	3.77074	1.63079e-05	0.0021645	0.000600846	0.0176544	2.07422	0.127519	up	329.182	1.82088	-	Unknown	-	-	-	-	-	-	-	-
pos-M299T224	3.76837	0.000147971	0.0021645	0.00302796	0.0176544	2.04916	0.0588486	up	299.232	3.72932	-	Unknown	-	-	-	-	Colestipol	HMDB0014519	-	-
pos-M827T203	3.75111	0.00797021	0.025974	0.052679	0.109696	1.9691	0.0805741	up	827.469	3.38807	-	Unknown	-	-	-	-	-	-	-	-
neg-M332T84	3.75054	7.83556e-05	0.0021645	0.00194947	0.0176544	2.16493	0.0353024	up	332.146	1.39557	-	Unknown	-	-	-	-	-	-	Glycosyl-4,4'-diaponeurosporenoate	C16147
pos-M335T83	3.74942	2.17161e-08	0.0021645	4.09831e-06	0.0176544	2.11077	0.133113	up	335.161	1.38886	-	Unknown	-	-	-	-	3'-N'-Acetylfusarochromanone;Methyl (9Z)-10'-oxo-6,10'-diapo-6-carotenoate;5-Methoxy-7-(4-hydroxyphenyl)-1-phenyl-3-heptanone;4'-Hydroxy-5,5'-diisopropyl-2,2'-dimethyl-3,4-biphenylquinone;2-hydroxyethinylestradiol;5-formyl-6-hydroxy-1,1,4a,6-tetramethyl-decahydronaphthalen-2-yl acetate;Tanacetol B;(1(10)E,4a,5E)-1(10),5-Germacradiene-12-acetoxy-4,11-diol;3-(3,4-dihydroxyphenyl)-N-[2-(3,4-dihydrox…	HMDB0037499;HMDB0031976;HMDB0033294;HMDB0040761;HMDB0061027;HMDB0134775;HMDB0035075;HMDB0038798;HMDB0137022;HMDB0030341	Jatrophone;Broussonin_C;Centrolobine;Yakuchinone_A;10-Deoxymethynolide;Piplartine;Crinamidine;Haemanthidine;9-O-Demethyl-2alpha-hydroxyhomolycorine;Triticonazole	C09120;C09524;C10436;C20211;C11993;C10166;C12168;C12174;C12239;C18815
pos-M262T53_3	3.73495	3.8008e-08	0.0021645	5.96426e-06	0.0176544	2.12516	0.0570684	up	262.14	0.8763	-	Unknown	-	-	-	-	-	-	Euphorbia_factor_Ti2;Condurangogenin_A	C09091;C17767
pos-M317T54	3.73202	1.03683e-05	0.0021645	0.000426138	0.0176544	2.08616	0.0626694	up	317.179	0.898875	-	Unknown	-	-	-	-	-	-	-	-
neg-M515T182_2	3.72832	0.000444588	0.0021645	0.00669731	0.0176544	1.99601	0.266301	up	515.286	3.04108	-	Unknown	-	-	-	-	LysoPE(0:0/20:5(5Z,8Z,11Z,14Z,17Z));LysoPE(20:5(5Z,8Z,11Z,14Z,17Z)/0:0);PGP(a-13:0/a-17:0);PGP(a-13:0/i-17:0);PGP(i-12:0/i-18:0);PGP(i-13:0/a-17:0);PGP(i-13:0/i-17:0);PGP(i-14:0/i-16:0)	HMDB0011489;HMDB0011519;HMDB0116515;HMDB0116523;HMDB0116542;HMDB0116551;HMDB0116559;HMDB0116573	L-Olivosyl-oleandolide	C11991
neg-M319T59	3.72619	1.07385e-05	0.0021645	0.000436902	0.0176544	2.03306	0.112717	up	319.169	0.984258	-	Unknown	-	-	-	-	Scopolamine;Cocaine;Fenoterol;6-Hydroxyetodolac;7-Hydroxyetodolac;alpha-noroxycodol;beta-noroxycodol;beta-oxymorphol	HMDB0003573;HMDB0015043;HMDB0015405;HMDB0060543;HMDB0060544;HMDB0061074;HMDB0061075;HMDB0061076	12alpha-Fluoro-11beta,17beta-dihydroxyandrosta-1,4-dien-3-one;Cocaine;Scopolamine;Carinatine;11alpha-Hydroxygalanthamine	C15165;C01416;C01851;C08523;C12172
neg-M105T55	3.72615	0.000432592	0.0021645	0.00657388	0.0176544	2.1314	0.107906	up	105.019	0.913767	-	Unknown	-	-	-	-	Glyceric acid;L-Glyceric acid;D-2,3-Dihydroxypropanoic acid	HMDB0000139;HMDB0006372;HMDB0031818	D-Glycerate	C00258
pos-M828T203	3.72595	0.00166795	0.0021645	0.0180178	0.0176544	1.89767	0.0943918	up	828.467	3.38102	-	Unknown	-	-	-	-	Josamycin;Goldinodox;Azukisaponin III;Lucyoside J;Spinasaponin B;Phytolaccoside D;Cynarasaponin E;15-Oxo-21-hydroxymabiogenin 3-[rhamnosyl-(1->6)-glucoside];Phytolaccoside D2;Elatoside H	HMDB0015418;HMDB0030466;HMDB0039352;HMDB0031774;HMDB0034540;HMDB0034641;HMDB0039562;HMDB0040840;HMDB0040879;HMDB0041356	Leucomycin_A3;Azukisaponin_III;Dianoside_A	C12662;C08930;C08941
neg-M324T88	3.71481	9.33517e-08	0.0021645	1.12431e-05	0.0176544	2.11569	0.0939698	up	324.167	1.46071	-	Unknown	-	-	-	-	PA(10:0/17:0);PA(8:0/19:0);PA(10:0/a-17:0);PA(10:0/i-17:0);PA(8:0/i-19:0);PA(a-13:0/i-14:0);PA(i-12:0/a-15:0);PA(i-12:0/i-15:0);PA(i-13:0/i-14:0);PA(i-14:0/a-13:0);PA(i-14:0/i-13:0)	HMDB0114774;HMDB0115490;HMDB0115608;HMDB0115616;HMDB0115692;HMDB0115705;HMDB0115777;HMDB0115784;HMDB0115801;HMDB0115811;HMDB0115815	Cycloxydim	C10913
pos-M446T251	3.7138	6.83388e-06	0.0021645	0.00030636	0.0176544	2.09997	0.0966204	up	446.251	4.18397	-	Unknown	-	-	-	-	Austalide L	HMDB0030158	-	-
neg-M215T54	3.71177	0.00143919	0.004329	0.0161849	0.0290215	2.08049	0.0619881	up	215.067	0.907933	-	Unknown	-	-	-	-	Clavulanate;(S)-alpha-Amino-4-carboxy-3-furanpropanoic acid	HMDB0014904;HMDB0029414	8-Hydroxyalanylclavam;Clavulanic_acid;Isoclavulanic_acid	C17359;C06662;C11833
neg-M316T144	3.70678	0.00810347	0.0021645	0.0532923	0.0176544	1.89918	0.245107	up	316.187	2.39723	-	Unknown	-	-	-	-	-	-	-	-
neg-M201T139	3.70348	0.0397253	0.0411255	0.149764	0.151302	1.59495	0.0217873	up	201.124	2.31707	Leu-Ala	Organic acids and derivatives	Carboxylic acids and derivatives	HMDB0028922	NA	-	N-Acetylisoputreanine;Alanyl-Isoleucine;Alanyl-Leucine;Isoleucyl-Alanine;Leucyl-Alanine;2-Hepteneoylglycine;3-Hepteneoylglycine;4-Hepteneoylglycine;5-Hepteneoylglycine;Pseudoecgonine;Ecgonine;Vildagliptin	HMDB0094713;HMDB0028690;HMDB0028691;HMDB0028900;HMDB0028922;HMDB0094728;HMDB0094729;HMDB0094730;HMDB0094731;HMDB0006348;HMDB0006548;HMDB0015596	Otonecine;Ecgonine;Pseudoecgonine;N-Isovaleryl-L-homoserine_lactone	C10356;C10858;C12449;C20673
pos-M437T55	3.70211	0.000196057	0.0021645	0.00375725	0.0176544	2.05481	0.0512373	up	437.202	0.910567	-	Unknown	-	-	-	-	Meclizine	HMDB0014875	Meclizine	C07116
neg-M316T111	3.702	0.000414772	0.0021645	0.00639134	0.0176544	2.0852	0.291315	up	316.187	1.85783	-	Unknown	-	-	-	-	Terodiline hydrochloride;2-Hexaprenyl-3-methyl-6-methoxy-1,4-benzoquinol	HMDB0042025;HMDB0012147	-	-
neg-M571T213	3.69797	0.00253001	0.0021645	0.0241794	0.0176544	1.86891	0.242421	up	571.35	3.5514	-	Unknown	-	-	-	-	-	-	-	-
pos-M221T40	3.68613	8.78166e-05	0.0021645	0.0021195	0.0176544	2.06984	0.0560018	up	220.621	0.664733	-	Unknown	-	-	-	-	-	-	-	-
pos-M275T40	3.68221	1.44443e-05	0.0021645	0.000551527	0.0176544	2.00469	0.0478536	up	275.206	0.674567	Lysyl-Lysine	Organic acids and derivatives	Carboxylic acids and derivatives	HMDB0028956	null	-	Lysyl-Lysine	HMDB0028956	(2R,3R)-3-Methylornithinyl-N6-lysine	C20278
pos-M384T203	3.66458	7.49795e-05	0.0021645	0.00188877	0.0176544	1.99285	0.288552	up	384.283	3.38807	-	Unknown	-	-	-	-	-	-	Acetylleucyl-leucyl-norleucinal	C11306
pos-M201T54	3.66372	1.59996e-07	0.0021645	1.69877e-05	0.0176544	2.14336	0.0673352	up	201.121	0.899008	-	Unknown	-	-	-	-	-	-	-	-
neg-M129T177	3.6637	0.00155037	0.0021645	0.0170287	0.0176544	2.1828	0.0935729	up	129.056	2.95027	3-Methyl-2-oxopentanoic acid	Organic acids and derivatives	Keto acids and derivatives	HMDB0000491	C03465	-	Methyl levulinate;2-Methyl-3-ketovaleric acid;3-Methyl-2-oxovaleric acid;Ketoleucine;2-Ketohexanoic acid;Mevalonolactone;3-Oxohexanoic acid;Adipate semialdehyde;5-Ethoxy-4,5-dihydro-2(3H)furanone;Ethyl acetoacetate;Ethyl 3-oxobutanoate;Sherry lactone;(4S,6S)-3,4,5,6-Tetrahydro-4-hydroxy-6-methyl-2H-pyran-2-one;Acetoin acetate;Pantolactone;4-Acetylbutyrate	HMDB0041602;HMDB0000408;HMDB0000491;HMDB0000695;HMDB0001864;HMDB0006024;HMDB0010717;HMDB0012882;HMDB0031214;HMDB0031216;HMDB0031218;HMDB0033286;HMDB0033302;HMDB0033698;HMDB0059876;HMDB0061881	4-Methyl-2-oxopentanoate;(S)-3-Methyl-2-oxopentanoic_acid;2-Oxohexanoic_acid;(R)-Pantolactone;3-Oxohexanoic_acid;5-Oxohexanoic_acid;6-Hydroxyhexan-6-olide;3-Methyl-2-oxopentanoate;beta-Ketoisocaproate;Ethyl_3-oxobutanoate;(3R)-3-Methyl-2-oxopentanoic_acid;Adipate_semialdehyde;1-Oxa-2-oxo-3-hydroxycycloheptane;2-Hydroxyethyl_methacrylate	C00233;C00671;C00902;C01012;C02122;C02129;C03241;C03465;C03467;C03500;C06008;C06102;C12314;C14530
neg-M384T156	3.66093	3.13685e-06	0.0021645	0.000166164	0.0176544	2.11445	0.0583178	up	384.232	2.60554	-	Unknown	-	-	-	-	-	-	17-O-Acetylajmaline;Dihydrocorynantheine;Hirsutine;Methoxyfenozide	C15985;C16953;C16972;C18525
pos-M110T140	3.65967	0.000351015	0.0021645	0.00567626	0.0176544	1.92265	0.28376	up	110.07	2.33435	-	Unknown	-	-	-	-	-	-	-	-
pos-M1169T195	3.65059	0.0020856	0.0021645	0.021169	0.0176544	1.91539	0.0704754	up	1168.63	3.25448	-	Unknown	-	-	-	-	-	-	-	-
pos-M902T444	3.65024	0.00253783	0.004329	0.0242207	0.0290215	1.94142	0.45075	up	901.58	7.40222	-	Unknown	-	-	-	-	-	-	-	-
neg-M308T53	3.64578	0.000154439	0.0021645	0.00312596	0.0176544	1.97248	0.0417808	up	308.098	0.8857	-	Unknown	-	-	-	-	N-Acetylneuraminic acid;N-Acetyl-a-neuraminic acid;(1,3-diphenylpropoxy)sulfonic acid;[(1,3-diphenylpropan-2-yl)oxy]sulfonic acid;[3-(3-phenylpropyl)phenyl]oxidanesulfonic acid;[4-(3-phenylpropyl)phenyl]oxidanesulfonic acid;6-[(3-carboxy-2-methylprop-2-en-1-yl)oxy]-3,4,5-trihydroxyoxane-2-carboxylic acid;3,4,5-trihydroxy-6-[(4-hydroxy-3-methylbut-2-enoyl)oxy]oxane-2-carboxylic acid;6-(3,3-dimethy…	HMDB0000230;HMDB0000773;HMDB0135230;HMDB0135553;HMDB0135583;HMDB0135585;HMDB0128928;HMDB0128929;HMDB0128931;HMDB0129115;HMDB0129116;HMDB0129118;HMDB0129119;HMDB0129121;HMDB0034352	N-Acetylneuraminate;O-Acetylneuraminic_acid;N-Acetyl-alpha-neuraminate;N-Acetyl-beta-neuraminate;N-Glycolylmuramic_acid	C00270;C03525;C19909;C19910;C21053
pos-M477T198	3.63933	0.0048555	0.004329	0.0377948	0.0290215	2.09015	0.0642548	up	477.34	3.29208	-	Unknown	-	-	-	-	-	-	-	-
pos-M443T144	3.63785	0.0179007	0.0021645	0.0896999	0.0176544	2.61554	0.095845	up	443.265	2.4083	-	Unknown	-	-	-	-	Prostaglandin G2 2-glyceryl Ester	HMDB0062591	-	-
neg-M134T135	3.63246	0.00259902	0.0021645	0.024577	0.0176544	1.79493	0.258026	up	134.047	2.2456	-	Unknown	-	-	-	-	(+)-threo-2-Amino-3,4-dihydroxybutanoic acid;Adenine;3-methoxy-3-oxopropanoic acid;Methylmalonic acid;Succinic acid;Erythrono-1,4-lactone;Threonolactone;4-Hydroxy-2-oxobutanoic acid;xi-3-Hydroxy-2-oxobutanoic acid	HMDB0029389;HMDB0000034;HMDB0130020;HMDB0000202;HMDB0000254;HMDB0000349;HMDB0000940;HMDB0031204;HMDB0039324	2-Hydroxymethylserine;4-Hydroxy-L-threonine;Adenine;Succinate;Methylmalonate;Methyl_oxalate	C03059;C06056;C00147;C00042;C02170;C10900
pos-M314T90	3.6322	0.000996242	0.0021645	0.0124054	0.0176544	2.09053	0.0772612	up	314.017	1.50259	-	Unknown	-	-	-	-	Paraoxon	HMDB0013035	Paraoxon	C06606
neg-M435T56	3.62791	0.000647917	0.0021645	0.00885905	0.0176544	2.02328	0.0249422	up	435.187	0.926383	-	Unknown	-	-	-	-	-	-	-	-
pos-M429T210	3.62563	0.000330806	0.0021645	0.00545887	0.0176544	1.93306	0.28907	up	429.275	3.50137	-	Unknown	-	-	-	-	-	-	4,4'-Diapolycopenedial;19-(4-Hydroxyphenyl)nonadecanoate;Etorphine	C19798;C21448;C11793
pos-M367T53_2	3.6241	9.15336e-07	0.0021645	6.29501e-05	0.0176544	2.09742	0.0632803	up	367.214	0.88745	-	Unknown	-	-	-	-	20-Carboxy-leukotriene B4;12-oxo-10,11-dihydro-20-COOH-LTB4;12-oxo-20-dihydroxy-leukotriene B4;Anhydrocinnzeylanol;Sporotrichiol;Stanozolol;Demethoxyfumitremorgin C;4-Dodecylbenzenesulfonic acid Na salt	HMDB0006059;HMDB0012549;HMDB0012551;HMDB0036863;HMDB0037062;HMDB0003116;HMDB0029565;HMDB0031033	20-COOH-Leukotriene_B4;Chaparrolide;Bis(2-butoxyethyl)phthalate;Stanozolol	C05950;C08758;C15438;C07311
pos-M380T187	3.62325	0.00137858	0.004329	0.0157047	0.0290215	1.98211	0.0533596	up	379.752	3.11982	-	Unknown	-	-	-	-	-	-	-	-
pos-M324T40_1	3.61882	0.0111873	0.004329	0.0657332	0.0290215	2.31537	0.111622	up	323.679	0.662883	-	Unknown	-	-	-	-	-	-	-	-
pos-M260T138_2	3.61086	0.00655072	0.0021645	0.0459252	0.0176544	2.20509	0.168735	up	260.325	2.30608	-	Unknown	-	-	-	-	-	-	-	-
neg-M258T54_4	3.60675	0.000219415	0.0021645	0.00410796	0.0176544	1.93187	0.0788944	up	258.181	0.899108	-	Unknown	-	-	-	-	Isoleucyl-Lysine;Leucyl-Lysine;Lysyl-Isoleucine;Lysyl-Leucine	HMDB0028912;HMDB0028934;HMDB0028954;HMDB0028955	-	-
pos-M403T183	3.60584	0.00659998	0.025974	0.0461779	0.109696	2.10509	0.148057	up	403.259	3.04545	-	Unknown	-	-	-	-	PA(15:0/24:1(15Z));PA(24:1(15Z)/15:0)	HMDB0114832;HMDB0115457	-	-
neg-M755T188	3.59912	0.000390559	0.0021645	0.00609977	0.0176544	1.98707	0.0607277	up	755.482	3.13168	-	Unknown	-	-	-	-	-	-	-	-
pos-M428T146	3.59909	0.0265779	0.0021645	0.115875	0.0176544	2.485	0.0503896	up	428.248	2.43545	-	Unknown	-	-	-	-	Risperidone	HMDB0005020	Fortimicin_A	C17708
pos-M357T188	3.5968	8.94988e-05	0.0021645	0.00214726	0.0176544	2.04212	0.053784	up	357.255	3.13175	-	Unknown	-	-	-	-	Dopexamine;Propoxyphene;noracymethadol;nor-Levomethadyl acetate	HMDB0041882;HMDB0014785;HMDB0061036;HMDB0061169	Propoxyphene;Lobelanidine;L-alpha-Acetyl-N-normethadol	C07406;C10156;C16661
neg-M155T132	3.59325	0.0136395	0.004329	0.0750422	0.0290215	2.43312	0.0912247	up	155.082	2.2064	2,6-Dimethyl-naphtalene	Benzenoids	Naphthalenes	HMDB0059764	C14330	-	3,4-Dihydroxybenzylamine;5-Acetyl-2,4-dimethyloxazole;Ethyl 2-pyrrolecarboxylate	HMDB0012153;HMDB0038174;HMDB0059856	Gabaculine	C12110
neg-M365T140	3.59293	2.18767e-06	0.0021645	0.000126394	0.0176544	2.07172	0.073599	up	365.201	2.33747	-	Unknown	-	-	-	-	-	-	-	-
neg-M329T55	3.57945	9.02228e-05	0.0021645	0.00215724	0.0176544	2.00418	0.0646361	up	329.182	0.914483	-	Unknown	-	-	-	-	-	-	-	-
pos-M260T53_2	3.57817	0.011879	0.004329	0.0683706	0.0290215	2.31046	0.112205	up	259.671	0.887283	-	Unknown	-	-	-	-	-	-	-	-
neg-M218T115	3.5769	0.000128648	0.0021645	0.00276337	0.0176544	1.99953	0.1421	up	218.122	1.91683	-	Unknown	-	-	-	-	-	-	Pentahomomethionine	C17229
pos-M125T81	3.5731	0.00451174	0.0021645	0.0359395	0.0176544	2.03662	0.268143	up	125.041	1.34587	-	Unknown	-	-	-	-	Phenylmethanethiol;2-Methylbenzenethiol;Methyl phenyl sulfide	HMDB0029633;HMDB0029634;HMDB0034448	-	-
neg-M262T122	3.56968	0.0128721	0.0021645	0.0721981	0.0176544	2.23835	0.0862262	up	262.185	2.02718	-	Unknown	-	-	-	-	(S)-3-Methylthiohexyl hexanoate	HMDB0038947	-	-
pos-M263T81	3.56572	0.000122794	0.0021645	0.00267321	0.0176544	2.16245	0.0568657	up	263.141	1.34634	-	Unknown	-	-	-	-	Phenylalanylproline;Prolylphenylalanine;Methohexital;Isoleucyl-Methionine;Leucyl-Methionine;Methionyl-Isoleucine;Methionyl-Leucine;Alnustone;5,8-Tetradecadienoic acid;Linalyl isobutyrate;Linalyl butyrate;Ethyl (2E,6Z)-dodecadienoate;alpha-Terpineol butanoate;Isobornyl isobutyrate;Terpinyl isobutyrate;Allyl undecylenate;2-Propenyl cyclohexanepentanoate;Bornyl butyrate;Neryl butyrate;Geranyl 2-meth…	HMDB0011177;HMDB0011179;HMDB0014617;HMDB0028913;HMDB0028935;HMDB0028976;HMDB0028977;HMDB0031664;HMDB0000560;HMDB0030426;HMDB0030427;HMDB0031015;HMDB0032053;HMDB0032342;HMDB0032524;HMDB0036424;HMDB0037814;HMDB0038246;HMDB0038259;HMDB0038260;HMDB0039129;HMDB0059782	Methohexital;Physovenine;Dehydrofalcarinone	C07844;C09232;C08445
pos-M723T122	3.56528	0.0344566	0.004329	0.136966	0.0290215	2.49345	0.148913	up	722.525	2.03072	-	Unknown	-	-	-	-	-	-	-	-
neg-M541T192	3.56211	6.77096e-05	0.0021645	0.0017456	0.0176544	2.02055	0.179516	up	541.27	3.20217	-	Unknown	-	-	-	-	Cortolone-3-glucuronide	HMDB0010320	-	-
pos-M362T198_1	3.5619	0.00524897	0.004329	0.0398454	0.0290215	2.11712	0.0408815	up	361.737	3.29208	-	Unknown	-	-	-	-	-	-	-	-
pos-M442T144	3.55013	0.0159066	0.00865801	0.0832398	0.0492234	2.47045	0.0201133	up	442.263	2.4078	-	Unknown	-	-	-	-	Leukotriene E3	HMDB0002355	-	-
pos-M553T160	3.54964	0.00995446	0.0021645	0.0609453	0.0176544	2.23116	0.0412493	up	553.331	2.66612	-	Unknown	-	-	-	-	16-Acetylpriverogenin A;Oleanderolide 3-acetate;Tsugaric acid C	HMDB0034529;HMDB0034647;HMDB0035510	-	-
pos-M1039T158	3.54237	2.2482e-05	0.0021645	0.000757515	0.0176544	1.98233	0.170854	up	1038.64	2.62643	-	Unknown	-	-	-	-	-	-	-	-
neg-M244T109	3.53981	0.000117617	0.0021645	0.00260054	0.0176544	2.1249	0.0369912	up	244.13	1.81565	-	Unknown	-	-	-	-	Glutaminylvaline;Asparaginyl-Isoleucine;Asparaginyl-Leucine;Isoleucyl-Asparagine;Leucyl-Asparagine;Valyl-Glutamine;Valyl-Gamma-glutamate;Pyroglutamylvaline;Prolylhydroxyproline;Hydroxyprolyl-Proline;Prolyl-Hydroxyproline;Tetraacetylethylenediamine;beta-Citraurinene	HMDB0028810;HMDB0028734;HMDB0028735;HMDB0028902;HMDB0028924;HMDB0029125;HMDB0029141;HMDB0094651;HMDB0006695;HMDB0028871;HMDB0029018;HMDB0040573;HMDB0035686	(S)-ATPA;8'-apo-beta-Carotenol	C13733;C06733
neg-M392T122	3.53598	0.0182942	0.0021645	0.0910023	0.0176544	2.35538	0.140908	up	392.276	2.02718	-	Unknown	-	-	-	-	-	-	-	-
pos-M247T80	3.52957	8.92982e-07	0.0021645	6.17637e-05	0.0176544	2.10597	0.11136	up	247.132	1.32753	-	Unknown	-	-	-	-	2-Oxo-5,11(13)-eudesmadien-12,8-olide;Methyl (2E,4Z,6E,8E,10E)-4,8-dimethyl-12-oxo-2,4,6,8,10-dodecapentaenoate;5-Hydroxy-2-(1-hydroxy-5-methyl-4-hexenyl)benzofuran;Enokipodin B;Lacinilene C;8-Epixanthatin;Annuolide C;Zederone;3-Oxo-1,4,11(13)-eudesmatrien-12-oic acid;Annuolide A;Curcolone;Zedoarol;Glandulone A;Ipomeabisfuran;Loxoprofen;3-Methyl-5-pentyl-2-furanpropanoic acid;Epoxyeremopetasinoro…	HMDB0030911;HMDB0031900;HMDB0031916;HMDB0035902;HMDB0036455;HMDB0036473;HMDB0036488;HMDB0036767;HMDB0037558;HMDB0037801;HMDB0038188;HMDB0038202;HMDB0038547;HMDB0040903;HMDB0041920;HMDB0112084;HMDB0029670;HMDB0032679;HMDB0032689;HMDB0034564;HMDB0036583;HMDB0037244;HMDB0037726;HMDB0037730;HMDB0037736	alpha-Santonin;Achillin;Ambrosin;Aromaticin;Desacetoxymatricarin;7alpha-Hydroxydehydrocostus_lactone;beta-Santonin;Xanthatin;Xerantholide;Zaluzanin_C;Zederone;Zedoarol;Isozaluzanin_C;(6S,9R)-Vomifoliol;(+/-)-6-Hydroxy-3-oxo-alpha-ionol;Methyl_jasmonate;(+)-7-Isomethyljasmonate;N-Hydroxy-MeIQx	C02206;C09287;C09292;C09300;C09394;C09476;C09545;C09601;C09605;C09606;C17085;C17490;C17912;C01760;C04166;C11512;C16318;C20291
pos-M470T153	3.52911	0.0157747	0.0021645	0.0829258	0.0176544	2.4839	0.029176	up	470.295	2.54291	-	Unknown	-	-	-	-	-	-	-	-
pos-M377T168	3.51809	0.00617284	0.0021645	0.0442107	0.0176544	1.80535	0.414584	up	377.225	2.7929	-	Unknown	-	-	-	-	Norendoxifen	HMDB0060615	3,3-Difluoro-5alpha-androstan-17beta-yl_acetate;3-(2,4-Cyclopentadien-1-ylidene)-5alpha-androstan-17beta-ol;Clofilium	C14477;C14915;C13772
pos-M258T162	3.50662	0.00536958	0.0151515	0.0405322	0.0749311	1.69648	0.290417	up	258.159	2.6953	-	Unknown	-	-	-	-	-	-	-	-
pos-M442T90	3.50586	0.000237581	0.0021645	0.00432761	0.0176544	2.04822	0.129554	up	442.051	1.50315	-	Unknown	-	-	-	-	3,7,8,9-tetrahydroxy-1-methyl-6H-benzo[c]chromen-6-one;2,3,7,9-tetrahydroxy-1-methyl-6H-benzo[c]chromen-6-one;3,7,9-trihydroxy-1-(hydroxymethyl)-6H-benzo[c]chromen-6-one;BR-Xanthone B;Alloathyriol;1,3,6-Trihydroxy-5-methoxyxanthone	HMDB0132302;HMDB0132303;HMDB0132304;HMDB0033326;HMDB0038715;HMDB0041243	1-Deoxy-D-altro-heptulose_7-phosphate;5-epi-Valiolol_7-phosphate;Athyriol;Bellidifolin;Isoathyriol;Swertianin;2,2',4,4'-Tetrahydroxybenzil	C04359;C21204;C10052;C10053;C10069;C10092;C15218
pos-M258T153	3.50382	0.0120358	0.0021645	0.0689129	0.0176544	2.10954	0.128539	up	257.646	2.54633	-	Unknown	-	-	-	-	-	-	-	-
neg-M515T82	3.49998	0.000199236	0.0021645	0.00380671	0.0176544	1.9091	0.259601	up	515.055	1.36093	-	Unknown	-	-	-	-	[5-(3-{[3,4-dihydroxy-5-(hydroxymethyl)oxolan-2-yl]oxy}-5,7-dihydroxy-4-oxo-3,4-dihydro-2H-1-benzopyran-2-yl)-2-hydroxyphenyl]oxidanesulfonic acid;[(5-{[2-(3,4-dihydroxyphenyl)-5,7-dihydroxy-4-oxo-3,4-dihydro-2H-1-benzopyran-3-yl]oxy}-3,4-dihydroxyoxolan-2-yl)methoxy]sulfonic acid;(5-{[2-(3,4-dihydroxyphenyl)-5,7-dihydroxy-4-oxo-3,4-dihydro-2H-1-benzopyran-3-yl]oxy}-4-hydroxy-2-(hydroxymethyl)oxo…	HMDB0132737;HMDB0132738;HMDB0132739;HMDB0132740	-	-
pos-M467T186	3.49965	0.000584868	0.0021645	0.00819831	0.0176544	1.96299	0.176667	up	467.318	3.10688	-	Unknown	-	-	-	-	Cholesterol sulfate	HMDB0000653	Cholesterol_sulfate;Gentamicin_C1a	C18043;C00908
pos-M250T40_1	3.49242	0.00852253	0.0021645	0.0551492	0.0176544	2.1139	0.182711	up	249.632	0.6607	-	Unknown	-	-	-	-	-	-	-	-
pos-M414T198_1	3.48844	0.00698635	0.004329	0.0480061	0.0290215	2.01927	0.0378187	up	413.738	3.29208	-	Unknown	-	-	-	-	-	-	-	-
neg-M247T53	3.48665	0.00156367	0.0021645	0.017142	0.0176544	2.10239	0.0709112	up	247.093	0.88905	-	Unknown	-	-	-	-	Glutamylthreonine;gamma-Glutamylthreonine;N2-Succinyl-L-glutamic acid 5-semialdehyde	HMDB0028829;HMDB0029159;HMDB0001180	N-Acetyl-L-2-amino-6-oxopimelate;N-Succinyl-L-glutamate_5-semialdehyde	C05539;C05932
pos-M170T50	3.48573	0.000429054	0.004329	0.00653653	0.0290215	1.86774	0.097999	up	170.042	0.835383	-	Unknown	-	-	-	-	2-Furoylglycine;L-2,3-Dihydrodipicolinate	HMDB0000439;HMDB0012247	L-2,3-Dihydrodipicolinate;3,5-Dihydroxyanthranilate;3-Methylpyrrole-2,4-dicarboxylic_acid;2-Methoxy-5-nitrophenol;2-Methoxy-4-nitrophenol;4-Methyl-5-nitrocatechol	C03340;C11465;C12477;C17385;C17386;C18315
pos-M278T40	3.48317	0.0208488	0.004329	0.0987301	0.0290215	2.30728	0.0770376	up	277.643	0.6633	-	Unknown	-	-	-	-	-	-	-	-
neg-M267T117	3.4774	4.03114e-10	0.0021645	3.07825e-07	0.0176544	2.00021	0.292911	up	267.095	1.95023	-	Unknown	-	-	-	-	gamma-Glutamylvaline;L-beta-aspartyl-L-leucine ;Aspartyl-Isoleucine;Aspartyl-Leucine;Glutamylvaline;Isoleucyl-Aspartate;Leucyl-Aspartate	HMDB0011172;HMDB0011166;HMDB0028756;HMDB0028757;HMDB0028832;HMDB0028903;HMDB0028925	2,4-Bis(acetamido)-2,4,6-trideoxy-beta-L-altropyranose;2,4-Diacetamido-2,4,6-trideoxy-D-mannopyranose	C19972;C20424
neg-M241T165	3.47304	0.000355526	0.0021645	0.00571609	0.0176544	2.02095	0.0207016	up	241.12	2.746	-	Unknown	-	-	-	-	(2S)-2-amino-3-(4-hydroxy-3-methoxyphenyl)-2-methylpropanoic acid;Cytokinin B	HMDB0142154;HMDB0039238	6-Benzylaminopurine	C11263
neg-M719T199	3.46754	0.00593999	0.004329	0.0431019	0.0290215	1.82372	0.0431088	up	719.455	3.30835	-	Unknown	-	-	-	-	-	-	Spinosyn_P	C15709
pos-M576T158	3.46606	0.0170947	0.004329	0.0870119	0.0290215	2.5369	0.0512956	up	576.348	2.63443	-	Unknown	-	-	-	-	LysoPE(0:0/22:0);LysoPE(22:0/0:0);Cucurbitacin B	HMDB0011490;HMDB0011520;HMDB0034927	Cucurbitacin_B	C08794
pos-M173T150	3.4639	0.00307394	0.0021645	0.0276323	0.0176544	1.96556	0.118301	up	173.091	2.49613	-	Unknown	-	-	-	-	5-[(6-hydroxy-3,7-dimethylocta-2,7-dien-1-yl)oxy]-7-methoxy-2H-chromen-2-one;2-(4-Allyl-2-methoxyphenoxy)-1-(4-hydroxy-3-methoxyphenyl)-1-propanol;(1(10)E,4E,6a,8b)-8-Angeloyloxy-14-oxo-1(10),4,11(13)-germacratrien-12,6-olide;5-(6-Hydroxy-3,7-dimethyl-2,7-octadienyloxy)-7-methoxycoumarin;Malabaricano;3-Dehydronobilin;Rosmadial;Isoachifolidiene;Columbaridione;Safficinolide	HMDB0136701;HMDB0031753;HMDB0031889;HMDB0032955;HMDB0034179;HMDB0036691;HMDB0038219;HMDB0038690;HMDB0040388;HMDB0040421	-	-
neg-M200T132	3.46032	0.0109407	0.004329	0.0646299	0.0290215	2.26556	0.0748195	up	200.076	2.2064	-	Unknown	-	-	-	-	(+/-)-3-[(2-methyl-3-furyl)thio]-2-butanone	HMDB0032401	-	-
pos-M516T207	3.45376	0.0222064	0.0649351	0.103068	0.201816	1.7226	0.0680202	up	515.781	3.44668	-	Unknown	-	-	-	-	-	-	-	-
pos-M289T158_1	3.44656	0.0161265	0.0021645	0.0839006	0.0176544	2.39113	0.0504452	up	288.678	2.63475	-	Unknown	-	-	-	-	-	-	-	-
pos-M506T167	3.44588	0.0023008	0.0021645	0.0226782	0.0176544	2.06078	0.0959328	up	506.3	2.78663	-	Unknown	-	-	-	-	alpha-Ionol O-[arabinosyl-(1->6)-glucoside]	HMDB0038732	-	-
pos-M471T152	3.44565	0.0166068	0.0021645	0.085645	0.0176544	2.33364	0.0658594	up	471.297	2.53807	-	Unknown	-	-	-	-	Ceanothine C	HMDB0029340	-	-
pos-M214T158	3.442	0.0127617	0.0021645	0.0717707	0.0176544	2.25699	0.215786	up	214.162	2.63387	-	Unknown	-	-	-	-	-	-	-	-
neg-M369T40	3.44141	9.38049e-05	0.0021645	0.00220683	0.0176544	1.96855	0.0610735	up	369.188	0.6657	-	Unknown	-	-	-	-	PA(14:0/20:4(5Z,8Z,11Z,14Z));PA(14:0/20:4(8Z,11Z,14Z,17Z));PA(14:1(9Z)/20:3(5Z,8Z,11Z));PA(16:0/18:4(6Z,9Z,12Z,15Z));PA(16:1(9Z)/18:3(6Z,9Z,12Z));PA(16:1(9Z)/18:3(9Z,12Z,15Z));PA(18:3(6Z,9Z,12Z)/16:1(9Z));PA(18:3(9Z,12Z,15Z)/16:1(9Z));PA(18:4(6Z,9Z,12Z,15Z)/16:0);PA(20:3(5Z,8Z,11Z)/14:1(9Z));PA(20:4(5Z,8Z,11Z,14Z)/14:0);PA(20:4(8Z,11Z,14Z,17Z)/14:0);PA(14:1(9Z)/20:3(8Z,11Z,14Z));PA(20:3(8Z,11Z,14…	HMDB0114785;HMDB0114786;HMDB0114800;HMDB0114838;HMDB0114857;HMDB0114858;HMDB0114977;HMDB0115004;HMDB0115030;HMDB0115119;HMDB0115144;HMDB0115171;HMDB0115507;HMDB0115562	Dihydrozeatin_riboside	C16447
neg-M226T49	3.43449	0.00345281	0.00865801	0.0299698	0.0492234	1.87448	0.271692	up	225.986	0.819983	-	Unknown	-	-	-	-	Di-2-propenyl tetrasulfide;hesperetin 3'-O-sulfate;{3-[3-(3,4-dihydroxyphenyl)-3-oxoprop-1-en-1-yl]-6-hydroxy-2-methoxyphenyl}oxidanesulfonic acid;{5-[3-(3,4-dihydroxy-2-methoxyphenyl)prop-2-enoyl]-2-hydroxyphenyl}oxidanesulfonic acid;[5,7-dihydroxy-2-(3-methoxyphenyl)-4-oxo-3,4-dihydro-2H-1-benzopyran-3-yl]oxidanesulfonic acid;[5,7-dihydroxy-2-(4-methoxyphenyl)-4-oxo-3,4-dihydro-2H-1-benzopyran-…	HMDB0033202;HMDB0029202;HMDB0126058;HMDB0126059;HMDB0126592;HMDB0127512;HMDB0128069;HMDB0128600;HMDB0129428	-	-
pos-M268T53_2	3.43213	0.00178651	0.0021645	0.0190101	0.0176544	1.86514	0.134588	up	268.104	0.887283	-	Unknown	-	-	-	-	-	-	-	-
pos-M460T152	3.42779	0.00959517	0.025974	0.0595691	0.109696	2.22604	0.203697	up	460.273	2.52528	-	Unknown	-	-	-	-	3-O-Acetylepisamarcandin;Pectachol;Trichloro(docosyl)silane	HMDB0031958;HMDB0039064;HMDB0062597	Militarinone_A;Cinobufagin	C12333;C16931
neg-M720T121	3.42539	0.0350952	0.0021645	0.138595	0.0176544	2.12412	0.0978092	up	720.014	2.01987	-	Unknown	-	-	-	-	-	-	-	-
pos-M333T155	3.42324	0.0142853	0.0021645	0.0775031	0.0176544	2.1014	0.340936	up	333.218	2.58228	-	Unknown	-	-	-	-	Desogestrel;Methyl linoleate;Mitiglinide;(E)-Piperolein A	HMDB0014449;HMDB0034381;HMDB0015382;HMDB0030185	14'-apo-beta-Carotenal;Desogestrel;Sterculic_acid;Belladine	C06734;C07629;C08366;C08518
neg-M244T51	3.42079	0.000349224	0.0021645	0.00565897	0.0176544	1.88347	0.1582	up	244.166	0.84565	-	Unknown	-	-	-	-	Lysyl-Valine;Valyl-Lysine;Isoleucylproline;Leucylproline	HMDB0028964;HMDB0029132;HMDB0011174;HMDB0011175	-	-
neg-M199T56	3.41932	0.0160991	0.025974	0.0838274	0.109696	2.45522	0.0367517	up	199.073	0.936225	Monobenzone	Benzenoids	Phenols	HMDB0014738	C14244	-	4-Pyridoxic acid	HMDB0000017	Dihydroclavaminic_acid;Alanylclavam;4-Pyridoxate;3-Carboxy-4-methoxy-N-methyl-2-pyridone;3-Hydroxy-4-hydroxymethyl-2-methylpyridine-5-carboxylate;5-Methoxy-3-hydroxyanthranilate;3,5-Dihydroxy-phenylglycine	C06659;C17360;C00847;C04447;C04773;C11466;C12026
pos-M323T179_1	3.4071	0.00175725	0.00865801	0.0188144	0.0492234	1.88707	0.119794	up	322.71	2.97993	-	Unknown	-	-	-	-	-	-	-	-
pos-M399T81	3.40597	5.77783e-09	0.0021645	1.6077e-06	0.0176544	2.04825	0.0995925	up	399.222	1.35201	-	Unknown	-	-	-	-	Sunitinib	HMDB0015397	-	-
pos-M195T80	3.40581	0.0123678	0.0021645	0.0702484	0.0176544	2.23223	0.208083	up	194.631	1.34065	-	Unknown	-	-	-	-	-	-	-	-
pos-M502T56	3.40451	0.0132704	0.0021645	0.0735967	0.0176544	2.29504	0.0970136	up	502.265	0.929217	-	Unknown	-	-	-	-	Plantaricin BN	HMDB0038238	Gentamicin_C2;Gentamicin_C2b;Gentamicin_C2a	C02033;C17706;C21270
pos-M442T55	3.402	0.0143266	0.0021645	0.0776808	0.0176544	2.31008	0.034219	up	442.262	0.910567	-	Unknown	-	-	-	-	Leukotriene E3	HMDB0002355	-	-
neg-M274T55	3.40135	0.000281463	0.0021645	0.0048669	0.0176544	1.83248	0.475321	up	274.14	0.924817	-	Unknown	-	-	-	-	gamma-Glutamyllysine;Epsilon-(gamma-Glutamyl)-lysine;Glutamyllysine;gamma-L-Glutamyl-L-pipecolic acid;(2S,2'S)-Pyrosaccharopine	HMDB0029154;HMDB0003869;HMDB0004207;HMDB0038614;HMDB0038676	-	-
neg-M605T137	3.40104	9.45664e-05	0.0021645	0.00221986	0.0176544	1.95707	0.207547	up	605.313	2.28697	-	Unknown	-	-	-	-	-	-	-	-
neg-M212T89	3.39827	0.00229845	0.0021645	0.0226643	0.0176544	1.96521	0.0566668	up	211.988	1.49007	-	Unknown	-	-	-	-	Cyclovariegatin	HMDB0029682	-	-
pos-M260T81_1	3.39005	0.0120813	0.0021645	0.069132	0.0176544	2.2221	0.0751365	up	259.672	1.34342	-	Unknown	-	-	-	-	-	-	-	-
pos-M656T122	3.38791	0.0250472	0.025974	0.111358	0.109696	2.50977	0.212134	up	656.476	2.03094	-	Unknown	-	-	-	-	Sanchinoside B1;Ginsenoside Rh1;Ginsenoside F1	HMDB0037129;HMDB0039554;HMDB0039555	Ginsenoside_F1	C20780
neg-M172T71	3.38617	4.27021e-06	0.0021645	0.000213141	0.0176544	1.9871	0.13487	up	171.986	1.18357	-	Unknown	-	-	-	-	-	-	-	-
neg-M141T117	3.38471	6.32908e-05	0.0021645	0.0016528	0.0176544	2.00595	0.134019	up	141.067	1.94273	-	Unknown	-	-	-	-	Pyroglutamylglycine	HMDB0061890	AMPA	C13672
pos-M431T231	3.3813	2.32092e-07	0.0021645	2.23105e-05	0.0176544	2.00441	0.0702449	up	431.274	3.84587	-	Unknown	-	-	-	-	3a,7a,12b-Trihydroxy-5b-cholanoic acid;3a,4b,7a-Trihydroxy-5b-cholanoic acid;1b,3a,12a-Trihydroxy-5b-cholanoic acid;3a,4b,12a-Trihydroxy-5b-cholanoic acid;3a,6a,7b-Trihydroxy-5b-cholanoic acid;1,3,12-Trihydroxycholan-24-oic acid;3b,7a,12a-Trihydroxy-5a-Cholanoic acid;3a,7b,12b-Trihydroxy-5b-cholanoic acid;3b,7b,12a-Trihydroxy-5b-cholanoic acid;2b,3a,7a-Trihydroxy-5b-cholanoic acid;1b,3a,7a-Trihyd…	HMDB0000312;HMDB0000320;HMDB0000326;HMDB0000330;HMDB0000364;HMDB0000371;HMDB0000376;HMDB0000390;HMDB0000395;HMDB0000404;HMDB0000414;HMDB0000415;HMDB0000419;HMDB0000427;HMDB0000432;HMDB0000505;HMDB0000506;HMDB0000527;HMDB0000619;HMDB0000760;HMDB0000865;HMDB0000917	Cholic_acid;Bile_salt;3alpha,7alpha,12beta-Trihydroxy-5beta-cholanate;Ursocholate;alpha-Muricholate;Hyocholate;Vulpecholate;beta-Phocaecholate;Bitocholate;Avicholate;Haemulcholate;beta-Muricholate;omega-Muricholate;Allocholic_acid;Alloavicholate;Cygnocholate	C00695;C01558;C04661;C17644;C17647;C17649;C17650;C17654;C17657;C17667;C17668;C17726;C17727;C17737;C20866;C20868
neg-M350T148	3.3759	9.05549e-06	0.0021645	0.000381908	0.0176544	1.88625	0.410371	up	350.168	2.47113	-	Unknown	-	-	-	-	-	-	-	-
pos-M530T171_2	3.37441	0.0215553	0.0021645	0.101068	0.0176544	2.91368	0.0583085	up	530.297	2.85018	-	Unknown	-	-	-	-	-	-	Sulfoglycolithocholate	C11301
pos-M395T122	3.37352	0.00851948	0.00865801	0.0551443	0.0492234	2.00495	0.167998	up	395.291	2.03055	-	Unknown	-	-	-	-	7,8-Dehydro-beta-micropteroxanthin;1-Phenyl-1,3-nonadecanedione;5-(10,13-Nonadecadienyl)-1,3-benzenediol;2(R)-hydroxydocosanoic acid	HMDB0038506;HMDB0035584;HMDB0039867;HMDB0061660	13-Hydroxydocosanoic_acid;22-Hydroxydocosanoate;Karakoline	C03049;C19623;C08693
pos-M356T53_3	3.36994	1.28417e-06	0.0021645	8.24594e-05	0.0176544	1.96475	0.0740195	up	356.19	0.88745	-	Unknown	-	-	-	-	-	-	-	-
pos-M220T147	3.36085	0.00651473	0.0021645	0.0457923	0.0176544	1.84556	0.178262	up	220.135	2.44405	-	Unknown	-	-	-	-	Tanakamine;Tanakine;cis-3-Hexenyl 2-aminobenzoate;Cyclohexyl 2-aminobenzoate;1-(2,3-Dihydro-6-methyl-1H-pyrrolizin-5-yl)-1,4-pentanedione;Ritalinic acid;1-(4-methoxyphenyl)-4-methylpenta-1,4-dien-3-one;6-Acetyl-2,2-dimethyl-2H-1-benzopyran;3-(3-Methylbutylidene)-1(3H)-isobenzofuranone	HMDB0033429;HMDB0033430;HMDB0037694;HMDB0037695;HMDB0040006;HMDB0042008;HMDB0132938;HMDB0030816;HMDB0031663	Darlingine;Pentahomomethionine;Tremetone	C10857;C17229;C08992
pos-M224T39	3.34721	0.00354558	0.0021645	0.0305558	0.0176544	1.97576	0.194655	up	223.794	0.654017	-	Unknown	-	-	-	-	-	-	-	-
pos-M201T133	3.33135	0.00836042	0.0021645	0.054391	0.0176544	2.12752	0.167785	up	201.087	2.22092	-	Unknown	-	-	-	-	2-(3-methylbut-2-en-1-yl)benzene-1,3-diol;2-[(1E)-3-methylbut-1-en-1-yl]benzene-1,3-diol;1-(4-hydroxyphenyl)pentan-3-one;4-(3-methylbut-2-en-1-yl)benzene-1,3-diol;4-(3-methoxyphenyl)butan-2-one;3-hydroxy-3-methyl-4-phenylbutan-2-one;4-hydroxy-3-methyl-4-phenylbutan-2-one;4-(3-hydroxyphenyl)-3-methylbutan-2-one;4-(4-hydroxyphenyl)-3-methylbutan-2-one;3-benzyl-4-hydroxybutan-2-one;1-hydroxy-3-methy…	HMDB0126149;HMDB0126449;HMDB0132981;HMDB0133181;HMDB0133469;HMDB0133682;HMDB0133683;HMDB0133684;HMDB0133685;HMDB0133686;HMDB0133687;HMDB0002043;HMDB0031250;HMDB0031864;HMDB0033376;HMDB0033386;HMDB0033597;HMDB0035013;HMDB0036235;HMDB0036385;HMDB0037680;HMDB0037708;HMDB0038179;HMDB0040287;HMDB0040356;HMDB0040411;HMDB0040425;HMDB0040426;HMDB0040583;HMDB0040800;HMDB0041553;HMDB0000017	Dihydroclavaminic_acid;Alanylclavam;4-Pyridoxate;3-Carboxy-4-methoxy-N-methyl-2-pyridone;3-Hydroxy-4-hydroxymethyl-2-methylpyridine-5-carboxylate;5-Methoxy-3-hydroxyanthranilate;3,5-Dihydroxy-phenylglycine	C06659;C17360;C00847;C04447;C04773;C11466;C12026
pos-M446T116	3.33003	0.0195019	0.0411255	0.0943826	0.151302	2.67814	0.16464	up	446.242	1.94082	-	Unknown	-	-	-	-	Taraxacolide 1-O-b-D-glucopyranoside	HMDB0035610	-	-
pos-M322T141_4	3.32693	6.45618e-05	0.0021645	0.00167875	0.0176544	1.92372	0.199871	up	322.142	2.35158	-	Unknown	-	-	-	-	-	-	-	-
neg-M273T40_1	3.31543	0.00806268	0.00865801	0.0530817	0.0492234	2.04022	0.0687615	up	272.959	0.665817	-	Unknown	-	-	-	-	-	-	2,6-Dichloro-4'-biphenylol;2,5-Dichloro-4'-biphenylol;2-Hydroxy-3,5-dichlorobiphenyl;4-Hydroxy-3,5-dichlorobiphenyl;2',5'-Dichloro-3-biphenylol;2',5'-Dichloro-2-biphenylol	C14192;C14193;C14370;C14371;C14734;C14736
pos-M269T138	3.31435	0.00020951	0.0021645	0.00395842	0.0176544	1.88352	0.26277	up	269.108	2.30728	-	Unknown	-	-	-	-	3,4,5-trihydroxy-6-({7,8,15-trihydroxy-16,17-dimethoxy-9-oxotricyclo[12.3.1.1虏,鈦禲nonadeca-1(17),2,4,6(19),14(18),15-hexaen-3-yl}oxy)oxane-2-carboxylic acid;3,4,5-trihydroxy-6-({12,13,17-trihydroxy-3,4-dimethoxy-11-oxotricyclo[12.3.1.1虏,鈦禲nonadeca-1(17),2,4,6(19),14(18),15-hexaen-5-yl}oxy)oxane-2-carboxylic acid;3,4,5-trihydroxy-6-({8,13,15-trihydroxy-16,17-dimethoxy-9-oxotricyclo[12.3.1.1虏,鈦禲nona…	HMDB0133714;HMDB0133715;HMDB0133718;HMDB0133719;HMDB0035757;HMDB0035784	Pinocembrin_7-rhamnosylglucoside;Cascaroside_D;Cascaroside_C;Aloinoside_A;Aloinoside_B	C09828;C16800;C16801;C17779;C17780
pos-M652T158_2	3.31364	0.0223339	0.00865801	0.103416	0.0492234	3.0319	0.0635463	up	652.402	2.63762	-	Unknown	-	-	-	-	-	-	-	-
pos-M267T40_2	3.31253	0.00422164	0.0021645	0.0344215	0.0176544	2.02062	0.0279034	up	267.158	0.664733	-	Unknown	-	-	-	-	Humulinic acid A;Adhumulinic acid;Blennin D;Absindiol;(R)-Athanagrandione;Artemin;10-Hydroxymyoporone;(6beta,8betaOH)-6,8-Dihydroxy-7(11)-eremophilen-12,8-olide;3,14-Dihydroxy-11,13-dihydrocostunolide;Arlatin;1alpha,15-Dihydroxymarasmene;3alpha,15-Dihydroxymarasmene;Arabsin;Alkhanol;(1alpha,4alpha,5beta,6alpha,11betaH)-1,4-Epoxy-5-hydroxy-10(14)-germacren-12,6-olide;1alpha-Hydroxyarbusculin A;Spo…	HMDB0030104;HMDB0030137;HMDB0031902;HMDB0033229;HMDB0033660;HMDB0034696;HMDB0035210;HMDB0035644;HMDB0035647;HMDB0035740;HMDB0036038;HMDB0036039;HMDB0036151;HMDB0036152;HMDB0037005;HMDB0037059;HMDB0037070;HMDB0038148;HMDB0038476;HMDB0039516;HMDB0040905;HMDB0041425;HMDB0060569;HMDB0002327;HMDB0036141;HMDB0037184;HMDB0060070;HMDB0014889	Mukaadial;Rugosal_A;Zinniol;Xanthoxic_acid	C09702;C09717;C10840;C13454
pos-M407T80	3.31236	0.00738065	0.0021645	0.0498245	0.0176544	2.11056	0.0866661	up	407.157	1.33788	-	Unknown	-	-	-	-	LysoPA(a-13:0/0:0);LysoPA(i-13:0/0:0);xi-8-Acetonyldihydrosanguinarine	HMDB0114760;HMDB0114764;HMDB0039896	Ipolamiide;10-Hydroxyloganin;Morroniside;(+/-)-6-Acetonyldihydrosanguinarine	C09784;C11659;C17000;C12201
pos-M185T158	3.31119	0.020411	0.0021645	0.097425	0.0176544	2.37634	0.122587	up	185.164	2.63505	-	Unknown	-	-	-	-	Myrtine;Buccoxime;4-Ethyl-5-pentyloxazole;2,4-Diethyl-5-propyloxazole;2-Butyl-5-ethyl-4-methyloxazole;5-Butyl-4-ethyl-2-methyloxazole;2-Butyl-4-ethyl-5-methyloxazole;4,5-Dimethyl-2-pentyloxazole;4-Butyl-2-ethyl-5-methyloxazole	HMDB0030371;HMDB0036030;HMDB0037864;HMDB0037883;HMDB0037884;HMDB0037885;HMDB0037886;HMDB0037887;HMDB0037888	-	-
pos-M258T82	3.31068	0.00218256	0.0021645	0.0218102	0.0176544	2.01907	0.158834	up	258.109	1.368	-	Unknown	-	-	-	-	5-Methylcytidine;Pyro-L-glutaminyl-L-glutamine;Glycerophosphocholine;Pandamarilactam 3x;Miglustat;(卤)-2-(1-Methylpropyl)-4,6-dinitrophenol	HMDB0000982;HMDB0039229;HMDB0000086;HMDB0033610;HMDB0014563;HMDB0032559	Lophophorine;Dinoseb;Dinoterb	C09573;C14302;C18671
neg-M574T54	3.30995	0.000247402	0.0021645	0.00443594	0.0176544	1.90959	0.0947421	up	573.669	0.901433	-	Unknown	-	-	-	-	-	-	-	-
pos-M558T169_2	3.30941	0.0161871	0.0021645	0.0841479	0.0176544	2.25824	0.0460199	up	558.327	2.81373	-	Unknown	-	-	-	-	-	-	-	-
pos-M214T90	3.29792	0.00638408	0.0021645	0.0451492	0.0176544	2.02161	0.0877754	up	214.001	1.50307	-	Unknown	-	-	-	-	-	-	-	-
pos-M199T150	3.29783	0.00994352	0.0021645	0.0609091	0.0176544	1.85335	0.144573	up	199.179	2.50578	-	Unknown	-	-	-	-	N-Ethyl trans-2-cis-6-nonadienamide;5-Ethyl-4-methyl-2-pentyloxazole;4-Hexyl-2,5-dimethyloxazole;2-Butyl-4,5-diethyloxazole;2-Butyl-5-methyl-4-propyloxazole;2-Hexyl-4,5-dimethyloxazole;5-Butyl-4-methyl-2-propyloxazole;4-Ethyl-5-methyl-2-pentyloxazol	HMDB0032273;HMDB0037889;HMDB0037890;HMDB0037891;HMDB0037894;HMDB0037895;HMDB0037896;HMDB0037897	Cycluron	C19109
pos-M251T80	3.2959	0.0167917	0.025974	0.0861245	0.109696	2.35987	0.106525	up	250.657	1.33788	-	Unknown	-	-	-	-	-	-	-	-
pos-M318T50	3.29376	0.0422566	0.309524	0.155989	0.54348	1.89019	0.216336	up	318.077	0.833583	-	Unknown	-	-	-	-	Piperolactam D;13,14,15-trihydroxy-9-oxo-8,17-dioxatetracyclo[8.7.0.0虏,鈦?0鹿鹿,鹿鈦禲heptadeca-1(10),2(7),3,5,11,13,15-heptaen-5-yl acetate;5,13,14,15-tetrahydroxy-8,17-dioxatetracyclo[8.7.0.0虏,鈦?0鹿鹿,鹿鈦禲heptadeca-1(10),2(7),3,5,11,13,15-heptaen-9-one;5,6,13,14-tetrahydroxy-8,17-dioxatetracyclo[8.7.0.0虏,鈦?0鹿鹿,鹿鈦禲heptadeca-1(10),2(7),3,5,11(16),12,14-heptaen-9-one;5,12,13,14-tetrahydroxy-8,17-dioxatetra…	HMDB0038583;HMDB0128440;HMDB0128443;HMDB0128447;HMDB0128451;HMDB0128455	Pseudopurpurin	C10394
pos-M428T59	3.29305	0.019619	0.0649351	0.0948545	0.201816	2.67729	0.108619	up	428.247	0.978658	-	Unknown	-	-	-	-	Dihydroxyacidissiminol;3-(4-hydroxyphenyl)-1-[2,4,6-trihydroxy-3,5-bis(3-methylbut-2-en-1-yl)phenyl]propan-1-one;3-phenyl-1-[2,4,6-trihydroxy-3-(4-hydroxy-3-methylbut-2-en-1-yl)-5-(3-methylbut-2-en-1-yl)phenyl]propan-1-one;3-phenyl-1-{2,4,6-trihydroxy-3-[(2E)-4-hydroxy-3-methylbut-2-en-1-yl]-5-(3-methylbut-2-en-1-yl)phenyl}propan-1-one;1-{3-[(3,3-dimethyloxiran-2-yl)methyl]-2,4,6-trihydroxy-5-(3-…	HMDB0040792;HMDB0133033;HMDB0133052;HMDB0133054;HMDB0133056;HMDB0133058;HMDB0133059;HMDB0133060;HMDB0133073;HMDB0133095;HMDB0133097;HMDB0133099;HMDB0133101;HMDB0133103;HMDB0133105;HMDB0133107;HMDB0133109;HMDB0133111;HMDB0133113;HMDB0030741;HMDB0031361;HMDB0032005;HMDB0035297;HMDB0035298;HMDB0036833;HMDB0005020	Fortimicin_A;Vismione_D	C17708;C09977
neg-M274T231	3.29257	0.000153396	0.0021645	0.00311006	0.0176544	2.01084	0.106822	up	274.148	3.84292	Arg-Thr	Organic acids and derivatives	Carboxylic acids and derivatives	HMDB0028719	NA	-	-	-	-	-
pos-M562T162_2	3.29018	0.019419	0.0021645	0.0941974	0.0176544	2.53554	0.042512	up	562.29	2.70308	-	Unknown	-	-	-	-	Cinncassiol A 19-glucoside	HMDB0035165	-	-
pos-M555T155	3.28825	0.019117	0.00865801	0.0933031	0.0492234	2.52917	0.0341912	up	555.244	2.57709	-	Unknown	-	-	-	-	Ssioriside	HMDB0038934	-	-
pos-M722T181	3.28139	0.000635168	0.0021645	0.00872653	0.0176544	1.87565	0.188951	up	721.863	3.02105	-	Unknown	-	-	-	-	-	-	-	-
pos-M193T141	3.27988	7.9602e-06	0.0021645	0.000347208	0.0176544	1.97063	0.0949828	up	193.095	2.34182	-	Unknown	-	-	-	-	-	-	-	-
neg-M146T51	3.27898	0.00565287	0.004329	0.0419126	0.0290215	2.0225	0.101876	up	146.046	0.8561	L-Glutamic acid	Organic acids and derivatives	Carboxylic acids and derivatives	HMDB0000148	C00025	(map00220)Arginine biosynthesis;(map00250)Alanine, aspartate and glutamate metabolism;(map00330)Arginine and proline metabolism;(map00332)Carbapenem biosynthesis;(map00340)Histidine metabolism;(map00430)Taurine and hypotaurine metabolism;(map00471)D-Glutamine and D-glutamate metabolism;(map00480)Glutathione metabolism;(map00524)Neomycin, kanamycin and gentamicin biosynthesis;(map00630)Glyoxylate …	N-lactoyl-Glycine;L-Glutamic acid;N-Methyl-D-aspartic acid;N-Acetylserine;O-Acetylserine;D-Glutamic acid;L-4-Hydroxyglutamate semialdehyde;3-(Carboxymethylamino)propanoic acid;DL-Glutamate;Glutaconic acid;Citraconic acid;Mesaconic acid;Itaconic acid;Gamma-delta-Dioxovaleric acid;Methyl hydrogen fumarate;2-Hydroxyglutaric acid lactone;2,5-Dioxopentanoate;2-Pentendioate	HMDB0062183;HMDB0000148;HMDB0002393;HMDB0002931;HMDB0003011;HMDB0003339;HMDB0006556;HMDB0033550;HMDB0060475;HMDB0000620;HMDB0000634;HMDB0000749;HMDB0002092;HMDB0013233;HMDB0033809;HMDB0059743;HMDB0060365;HMDB0061185	L-Glutamate;D-Glutamate;Glutamate;O-Acetyl-L-serine;L-threo-3-Methylaspartate;N-(Carboxymethyl)-D-alanine;3-Aminopentanedioate;L-4-Hydroxyglutamate_semialdehyde;2-Oxo-4-hydroxy-5-aminovalerate;N-Methyl-D-aspartic_acid;2,5-Dioxopentanoate;Itaconate;Mesaconate;Acetylpyruvate;(E)-Glutaconate;2-Methylmaleate;4,5-Dioxopentanoate	C00025;C00217;C00302;C00979;C03618;C03790;C05574;C05938;C05941;C12269;C00433;C00490;C01732;C02132;C02214;C02226;C02800
neg-M259T108	3.27563	0.000458056	0.0021645	0.00682797	0.0176544	1.91812	0.0735501	up	259.149	1.80042	-	Unknown	-	-	-	-	-	-	-	-
pos-M429T198_1	3.2724	0.00339314	0.0021645	0.0296131	0.0176544	1.7779	0.180298	up	428.785	3.30102	-	Unknown	-	-	-	-	-	-	Chlordane	C14176
pos-M607T145	3.27152	0.00856904	0.0021645	0.0553762	0.0176544	2.0322	0.244185	up	607.389	2.42209	-	Unknown	-	-	-	-	-	-	-	-
pos-M246T53_3	3.26873	0.00033271	0.0021645	0.00547826	0.0176544	1.83552	0.205804	up	246.178	0.87525	-	Unknown	-	-	-	-	-	-	-	-
pos-M266T40	3.26623	0.0104306	0.004329	0.0627142	0.0290215	2.04441	0.0678109	up	265.822	0.658967	-	Unknown	-	-	-	-	-	-	-	-
pos-M222T154	3.26568	0.00158989	0.004329	0.0173526	0.0290215	1.73466	0.34156	up	221.654	2.55951	-	Unknown	-	-	-	-	-	-	-	-
pos-M157T223	3.26514	0.0268671	0.0649351	0.116684	0.201816	1.52064	0.161514	up	157.14	3.71828	-	Unknown	-	-	-	-	-	-	-	-
pos-M415T197	3.2649	0.00241505	0.0021645	0.0234229	0.0176544	1.87095	0.0631542	up	414.74	3.29165	-	Unknown	-	-	-	-	-	-	-	-
neg-M750T137	3.26423	0.000384797	0.0021645	0.00604096	0.0176544	1.92372	0.182457	up	750.135	2.27873	-	Unknown	-	-	-	-	-	-	-	-
neg-M531T40	3.25962	0.0136603	0.0021645	0.075105	0.0176544	2.15831	0.0442555	up	531.296	0.665667	-	Unknown	-	-	-	-	Ganoderic acid I;Ganoderic acid G;Ganoderic acid eta;5b-Cyprinol sulfate	HMDB0035310;HMDB0035985;HMDB0036309;HMDB0006888	Cucurbitacin_J;Simplexin;5beta-Cyprinolsulfate	C08801;C09185;C05468
neg-M547T138	3.24715	0.00909565	0.004329	0.0575503	0.0290215	2.10647	0.0898207	up	547.288	2.2949	-	Unknown	-	-	-	-	-	-	Cymarin	C08859
pos-M414T198_2	3.23889	0.00801359	0.0151515	0.0528447	0.0749311	1.83523	0.196167	up	414.239	3.29219	-	Unknown	-	-	-	-	-	-	17-[(Benzylamino)methyl]estra-1,3,5(10)-triene-3,17beta-diol;Echitovenine	C15163;C11784
neg-M102T51	3.23385	0.000422737	0.0021645	0.0064647	0.0176544	1.92478	0.150885	up	102.056	0.850592	-	Unknown	-	-	-	-	Dimethylglycine;Gamma-Aminobutyric acid;L-Alpha-aminobutyric acid;D-Alpha-aminobutyric acid;2-Aminoisobutyric acid;(S)-b-aminoisobutyric acid;(R)-b-aminoisobutyric acid;3-Aminoisobutanoic acid;Butyl nitrite;3-Aminobutanoic acid;O-Acetylethanolamine;N-Ethylglycine;N-Methylalanine;Gamma-Butyrolactone;Oxolan-3-one;Diacetyl;But-2-enoic acid;Ethenyl acetate;Methyl acrylate;Isocrotonic acid	HMDB0000092;HMDB0000112;HMDB0000452;HMDB0000650;HMDB0001906;HMDB0002166;HMDB0002299;HMDB0003911;HMDB0031329;HMDB0031654;HMDB0038394;HMDB0041945;HMDB0094692;HMDB0000549;HMDB0002523;HMDB0003407;HMDB0010720;HMDB0031209;HMDB0033977;HMDB0034439	4-Aminobutanoate;N,N-Dimethylglycine;(R)-3-Amino-2-methylpropanoate;D-2-Aminobutyrate;(S)-2-Aminobutanoate;N-Methyl-L-alanine;L-3-Aminoisobutanoate;2-Amino-2-methylpropanoate;3-Aminoisobutyric_acid;HBA;N-Ethylglycine;n-Propyl_carbamate;Diacetyl;gamma-Butyrolactone;2-Butenoate;2-Butyne-1,4-diol;Cyclopropanecarboxylate;Succinic_aldehyde;beta-Butyrolactone;Vinyl_acetate;Methyl_acrylate	C00334;C01026;C01205;C02261;C02356;C02721;C03284;C03665;C05145;C11109;C11735;C19514;C00741;C01770;C01771;C02497;C16267;C16835;C19201;C19309;C19443
pos-M243T166	3.23297	0.000712825	0.0021645	0.00959736	0.0176544	1.96143	0.0253163	up	243.132	2.76158	-	Unknown	-	-	-	-	(2S)-2-amino-3-(4-hydroxy-3-methoxyphenyl)-2-methylpropanoic acid	HMDB0142154	-	-
pos-M355T146_2	3.23264	0.0186996	0.0151515	0.0921206	0.0749311	2.29661	0.175909	up	355.267	2.4385	-	Unknown	-	-	-	-	-	-	-	-
pos-M266T228	3.23153	3.69795e-05	0.0021645	0.00110929	0.0176544	1.90949	0.111397	up	266.173	3.80085	-	Unknown	-	-	-	-	Oxprenolol;4-Hydroxy-alprenolol;N-Undecanoylglycine;(2Z)-3-hydroxy-2-(phenylmethylidene)octanoic acid;(2Z)-2-[(3-hydroxyphenyl)methylidene]octanoic acid;(2Z)-2-[(4-hydroxyphenyl)methylidene]octanoic acid;(2Z)-7-hydroxy-2-(phenylmethylidene)octanoic acid;2-hexyl-3-phenyloxirane-2-carboxylic acid;(2Z)-8-hydroxy-2-(phenylmethylidene)octanoic acid;(2Z)-2-[(2-hydroxyphenyl)methylidene]octanoic acid;Ga…	HMDB0015520;HMDB0061122;HMDB0013286;HMDB0134144;HMDB0134145;HMDB0134146;HMDB0134147;HMDB0134148;HMDB0134149;HMDB0134150;HMDB0001931;HMDB0030757;HMDB0030888;HMDB0030910;HMDB0031378;HMDB0031386;HMDB0031387;HMDB0031970;HMDB0032649;HMDB0033707;HMDB0034123;HMDB0035131;HMDB0035132;HMDB0035223;HMDB0035503;HMDB0035708;HMDB0035903;HMDB0036005;HMDB0036040;HMDB0036641;HMDB0036770;HMDB0036772;HMDB0037022;HMD…	1,2-Dihydrosantonin;Parthenolide;Artabsin;Artemorin;Confertin;Damsin;Eupatolide;Ivalin;Micheliolide;Pseudoivalin;Quadrone;Santamarin;Tamaulipin_A;Tomentosin;Canellal;Dehydrongaione;Illudin_M;Abscisic_aldehyde;Atractylenolide_III;1-Deoxy-11-oxopentalenate	C02771;C07609;C09301;C09345;C09378;C09386;C09440;C09488;C09507;C09534;C09537;C09544;C09556;C09562;C09626;C09660;C09687;C13455;C17887;C20400
neg-M333T145	3.23	3.93352e-07	0.0021645	3.2949e-05	0.0176544	1.98691	0.089962	up	333.185	2.41822	-	Unknown	-	-	-	-	Arbutamine;Pandamarilactonine A;Pandanamine;Pandamarilactone 1;Cocaethylene;alpha-oxycodol;beta-oxycodol	HMDB0015234;HMDB0035587;HMDB0036359;HMDB0039765;HMDB0041860;HMDB0061077;HMDB0061078	9-Fluoro-17-methyl-11-oxotestosterone;9-Fluoro-11beta-hydroxy-A-norpregn-3(5)-ene-2,20-dione;9-Fluoro-11beta,17beta-dihydroxy-16alpha-methylandrosta-1,4-dien-3-one;Amaryllisine;Lycorenine;Haplophyllidine;Papyramine;LY382884;4-Nitroestra-1,3,5(10)-triene-3,17beta-diol;2-Nitroestra-1,3,5(10)-triene-3,17beta-diol;Pitrazepin	C14621;C15065;C15092;C08516;C08530;C10692;C12238;C13730;C14988;C15007;C13794
neg-M230T117	3.22852	3.46793e-05	0.0021645	0.00105335	0.0176544	1.96042	0.0537786	up	230.086	1.94701	-	Unknown	-	-	-	-	Ethyl 3-[(2-furanylmethyl)thio]propanoate	HMDB0040055	-	-
pos-M264T122	3.22842	0.0127359	0.004329	0.0717257	0.0290215	2.11083	0.178755	up	264.198	2.02591	-	Unknown	-	-	-	-	N-Desmethylvenlafaxine;Tramadol;Desvenlafaxine;Hydroxy-alpha-sanshool;O-Desmethylvenlafaxine;alpha-Amylcinnamyl acetate;Heptyl cinnamate;Demethoxyshogaol;(S)-3-Methylthiohexyl hexanoate	HMDB0013892;HMDB0014339;HMDB0015646;HMDB0029567;HMDB0060532;HMDB0036207;HMDB0037705;HMDB0041250;HMDB0038947	Tramadol;Annofoline;Fawcettimine;Dendrobine;Butacarb;Geranylhydroquinone	C07153;C09851;C09864;C09943;C18949;C10793
pos-M259T39	3.22629	0.00967542	0.0021645	0.0598044	0.0176544	2.08615	0.091755	up	258.645	0.654567	-	Unknown	-	-	-	-	-	-	-	-
pos-M319T169	3.22319	0.0197005	0.0021645	0.0951536	0.0176544	2.17188	0.12398	up	318.672	2.82324	-	Unknown	-	-	-	-	-	-	-	-
pos-M201T161	3.22126	5.40953e-08	0.0021645	7.88879e-06	0.0176544	1.97437	0.32679	up	201.122	2.68343	-	Unknown	-	-	-	-	Epinephrine;Normetanephrine;Methylnoradrenaline;Levonordefrin;Ginkgotoxin;3,4,5,6-Tetrahydrohippuric acid;Oxidized-adrenal-ferredoxin	HMDB0000068;HMDB0000819;HMDB0002832;HMDB0015652;HMDB0029455;HMDB0061679;HMDB0062515	L-Adrenaline;L-Normetanephrine;Levonordefrin;Nordephrine	C00788;C05589;C11768;C17925
neg-M731T166	3.21585	0.000462838	0.0021645	0.00688652	0.0176544	1.95362	0.176119	up	731.397	2.7591	-	Unknown	-	-	-	-	PGP(a-13:0/i-14:0);PGP(i-12:0/a-15:0);PGP(i-12:0/i-15:0);PGP(i-13:0/i-14:0);PGP(i-14:0/a-13:0);PGP(i-14:0/i-13:0)	HMDB0116520;HMDB0116532;HMDB0116539;HMDB0116556;HMDB0116566;HMDB0116570	Avermectin_B2b_monosaccharide	C11957
pos-M507T324	3.21564	0.00015256	0.0021645	0.0030983	0.0176544	1.97355	0.257764	up	507.265	5.3934	-	Unknown	-	-	-	-	-	-	-	-
pos-M368T59	3.21547	0.00583411	0.0021645	0.042707	0.0176544	1.84463	0.309319	up	368.145	0.991617	-	Unknown	-	-	-	-	-	-	Flumetover;Albomaculine;Aknadicine;Europine	C10939;C08515;C09325;C10301
pos-M428T200	3.215	0.00317467	0.0021645	0.0282505	0.0176544	1.81679	0.101443	up	428.224	3.33873	-	Unknown	-	-	-	-	-	-	-	-
pos-M653T158_2	3.21365	0.0226636	0.025974	0.104384	0.109696	2.88088	0.049085	up	653.405	2.63652	-	Unknown	-	-	-	-	-	-	-	-
pos-M444T81	3.21283	0.00767843	0.004329	0.0512602	0.0290215	1.59217	0.365211	up	444.171	1.34383	-	Unknown	-	-	-	-	1-chloro-4-{4-[2-(dimethylamino)ethoxy]phenyl}-3,4-diphenylbut-3-en-2-ol;2-(4-chloro-1-{4-[2-(dimethylamino)ethoxy]phenyl}-2-phenylbut-1-en-1-yl)phenol;2-(4-chloro-1-{4-[2-(dimethylamino)ethoxy]phenyl}-1-phenylbut-1-en-2-yl)phenol;2-(4-chloro-1,2-diphenylbut-1-en-1-yl)-5-[2-(dimethylamino)ethoxy]phenol;4-(4-chloro-1-{4-[2-(dimethylamino)ethoxy]phenyl}-2-phenylbut-1-en-1-yl)phenol;4-(4-chloro-1-{4…	HMDB0143630;HMDB0143631;HMDB0143632;HMDB0143636;HMDB0143638;HMDB0143639;HMDB0143640;HMDB0143641;HMDB0143642;HMDB0143643;HMDB0014902	Mometasone;Fluacrypyrim	C07816;C18595
pos-M531T171	3.20846	0.0197455	0.0021645	0.095238	0.0176544	2.46948	0.0498139	up	531.299	2.85003	-	Unknown	-	-	-	-	Cavipetin A;7,12-Dihydroxy-3,11,15,23-tetraoxolanost-8-en-26-oic acid;Physapubescin;Ganoderic acid N;Ganoderic acid theta	HMDB0030363;HMDB0033023;HMDB0033796;HMDB0035325;HMDB0036310	Proscillaridin	C12816
neg-M558T122	3.20708	0.0283152	0.0649351	0.120382	0.201816	1.51746	0.158155	up	558.178	2.03974	-	Unknown	-	-	-	-	Neoacrimarine K	HMDB0033192	-	-
pos-M275T53_3	3.20497	0.0106241	0.004329	0.0632846	0.0290215	2.05269	0.123341	up	275.154	0.87615	-	Unknown	-	-	-	-	-	-	-	-
pos-M186T224	3.20362	7.56055e-05	0.0021645	0.00190058	0.0176544	1.94758	0.0283829	up	186.148	3.72862	-	Unknown	-	-	-	-	trans-4,5-epoxy-2(E)-decenal;Ethyl (4Z)-4,7-octadienoate;Methyl octynecarboxylate;(+/-)-Dihydromintlactone;2,4-Hexadienyl butyrate;2,4-Hexadienyl isobutyrate;cis-3-Hexenyl crotonate;(+/-)-2-(5-Methyl-5-vinyltetrahydrofuran-2-yl)propionaldehyde;(-)-(Z)-Tetrahydro-6-(2-pentenyl)-2H-pyran-2-one;5,6-Dihydro-6-pentyl-2H-pyran-2-one;6-Hydroxy-2,6-dimethyl-2,7-octadien-4-one;Epoxyartemisia ketone;Ascari…	HMDB0013105;HMDB0031156;HMDB0031273;HMDB0032219;HMDB0032312;HMDB0032313;HMDB0032319;HMDB0032434;HMDB0033700;HMDB0034452;HMDB0034670;HMDB0035714;HMDB0035766;HMDB0035829;HMDB0036067;HMDB0036103;HMDB0037014;HMDB0037175;HMDB0037821;HMDB0040639	6-Oxocineole;1,2-Campholide;(+)-exo-5-Hydroxycamphor;Iridodial;(Z)-3,5-Hexadienyl_butyrate;Lilac_aldehyde;Tiglyl_tiglate;(+)-Iridodial;Iridomyrmecin;cis-trans-Nepetalactol;Ascaridole;Chrysanthemic_acid;Diosphenol;(4R,7R)-4-Isopropenyl-7-methyl-2-oxo-oxepanone;(3S,6R)-6-Isopropenyl-3-methyl-2-oxo-oxepanone;(4S,7R)-4-Isopropenyl-7-methyl-2-oxo-oxepanone;(3S,6S)-6-Isopropenyl-3-methyl-2-oxo-oxepanon…	C00848;C02108;C03448;C06069;C08489;C08498;C08546;C09785;C09786;C09804;C09836;C09842;C09854;C11402;C11403;C11414;C11418;C11651;C11937;C11943;C11944;C16461;C18019;C19083;C19731;C20221;C20222;C20223;C20322;C20323
pos-M259T161	3.20297	0.00082931	0.004329	0.0108226	0.0290215	1.87528	0.192546	up	258.646	2.69137	-	Unknown	-	-	-	-	-	-	-	-
pos-M186T40_1	3.20207	0.0106172	0.0021645	0.0632745	0.0176544	2.07127	0.243399	up	185.593	0.658967	-	Unknown	-	-	-	-	-	-	-	-
pos-M654T158	3.19985	0.0244019	0.025974	0.1094	0.109696	2.89669	0.0738152	up	654.405	2.63505	-	Unknown	-	-	-	-	PE(14:1(9Z)/14:1(9Z))	HMDB0008855	-	-
pos-M178T45	3.19631	0.00466843	0.004329	0.0367404	0.0290215	1.95502	0.197911	up	178.057	0.754617	-	Unknown	-	-	-	-	L-Histidine;L-2-Amino-3-(1-pyrazolyl)propanoic acid	HMDB0000177;HMDB0034267	L-Histidine;Histidine;3-(Pyrazol-1-yl)-L-alanine;D-Histidine	C00135;C00768;C01162;C06419
pos-M268T81	3.19597	5.07514e-07	0.0021645	4.04141e-05	0.0176544	1.98688	0.0900509	up	268.174	1.35733	-	Unknown	-	-	-	-	Isopentyl beta-D-glucoside	HMDB0034750	-	-
neg-M528T172	3.19455	0.0219876	0.004329	0.102341	0.0290215	2.59093	0.032921	up	528.283	2.86032	-	Unknown	-	-	-	-	-	-	Sulfoglycolithocholate	C11301
pos-M318T143	3.19439	0.0121583	0.0021645	0.0694824	0.0176544	2.07327	0.058302	up	317.68	2.37759	-	Unknown	-	-	-	-	-	-	-	-
pos-M344T57	3.19137	0.000135765	0.0021645	0.00286538	0.0176544	2.047	0.0454507	up	344.18	0.9517	-	Unknown	-	-	-	-	Clemastine;Acepromazine;Aceprometazine	HMDB0014428;HMDB0015552;HMDB0015553	Clemastine	C06913
neg-M226T84	3.18854	0.00445771	0.0021645	0.0356971	0.0176544	1.77529	0.0528327	up	226.12	1.39432	-	Unknown	-	-	-	-	-	-	Dimethirimol;Ethirimol	C18784;C18828
pos-M517T80	3.18836	0.00833316	0.004329	0.0542428	0.0290215	2.06562	0.109564	up	517.33	1.33769	-	Unknown	-	-	-	-	-	-	-	-
neg-M153T56	3.18698	0.0305237	0.0930736	0.126739	0.256533	1.32976	0.40338	up	153.038	0.92685	-	Unknown	-	-	-	-	1-(2-Thienyl)-1-butanone;1-(5-Methyl-2-thienyl)-1-propanone;3-Acetyl-2,5-dimethylthiophene	HMDB0032935;HMDB0040231;HMDB0040589	-	-
pos-M556T155	3.18331	0.0182715	0.0021645	0.0909557	0.0176544	2.35798	0.0307848	up	556.245	2.5774	-	Unknown	-	-	-	-	-	-	Terpendole_K;Morfamquat	C20552;C11194
pos-M501T143	3.1797	0.0113872	0.0021645	0.0664727	0.0176544	2.12608	0.0608789	up	501.264	2.38784	-	Unknown	-	-	-	-	-	-	Dehydroemetine;o-Methylpsychotrine	C07996;C17411
neg-M493T221	3.17365	0.00398424	0.0021645	0.0329231	0.0176544	1.75141	0.0606094	up	493.338	3.68406	-	Unknown	-	-	-	-	Gentamicin	HMDB0014936	Auricularine;Gentamicin_C1	C09043;C07656
pos-M176T112	3.16976	0.000788509	0.0021645	0.0104102	0.0176544	1.92772	0.0800821	up	176.11	1.87217	-	Unknown	-	-	-	-	S-Isopropyl 3-methylbut-2-enethioate	HMDB0032354	7-Methylthioheptanaldoxime	C17249
pos-M374T163	3.16707	4.89557e-05	0.0021645	0.00137805	0.0176544	1.89024	0.228081	up	374.227	2.71293	-	Unknown	-	-	-	-	3-Methylthiofentanyl	HMDB0061718	-	-
pos-M415T166	3.16558	0.0136238	0.0021645	0.0749897	0.0176544	2.1052	0.0822113	up	415.288	2.77022	-	Unknown	-	-	-	-	11'-Carboxy-alpha-tocotrienol;Lupulone;Adlupulone	HMDB0012516;HMDB0030041;HMDB0030140	Lupulone	C10706
pos-M186T211	3.16485	1.68632e-05	0.0021645	0.000616653	0.0176544	1.90172	0.0570864	up	186.147	3.50862	-	Unknown	-	-	-	-	trans-4,5-epoxy-2(E)-decenal;Ethyl (4Z)-4,7-octadienoate;Methyl octynecarboxylate;(+/-)-Dihydromintlactone;2,4-Hexadienyl butyrate;2,4-Hexadienyl isobutyrate;cis-3-Hexenyl crotonate;(+/-)-2-(5-Methyl-5-vinyltetrahydrofuran-2-yl)propionaldehyde;(-)-(Z)-Tetrahydro-6-(2-pentenyl)-2H-pyran-2-one;5,6-Dihydro-6-pentyl-2H-pyran-2-one;6-Hydroxy-2,6-dimethyl-2,7-octadien-4-one;Epoxyartemisia ketone;Ascari…	HMDB0013105;HMDB0031156;HMDB0031273;HMDB0032219;HMDB0032312;HMDB0032313;HMDB0032319;HMDB0032434;HMDB0033700;HMDB0034452;HMDB0034670;HMDB0035714;HMDB0035766;HMDB0035829;HMDB0036067;HMDB0036103;HMDB0037014;HMDB0037175;HMDB0037821;HMDB0040639	6-Oxocineole;1,2-Campholide;(+)-exo-5-Hydroxycamphor;Iridodial;(Z)-3,5-Hexadienyl_butyrate;Lilac_aldehyde;Tiglyl_tiglate;(+)-Iridodial;Iridomyrmecin;cis-trans-Nepetalactol;Ascaridole;Chrysanthemic_acid;Diosphenol;(4R,7R)-4-Isopropenyl-7-methyl-2-oxo-oxepanone;(3S,6R)-6-Isopropenyl-3-methyl-2-oxo-oxepanone;(4S,7R)-4-Isopropenyl-7-methyl-2-oxo-oxepanone;(3S,6S)-6-Isopropenyl-3-methyl-2-oxo-oxepanon…	C00848;C02108;C03448;C06069;C08489;C08498;C08546;C09785;C09786;C09804;C09836;C09842;C09854;C11402;C11403;C11414;C11418;C11651;C11937;C11943;C11944;C16461;C18019;C19083;C19731;C20221;C20222;C20223;C20322;C20323
neg-M316T157	3.16356	5.07607e-05	0.0021645	0.00141243	0.0176544	1.98797	0.232648	up	316.187	2.612	-	Unknown	-	-	-	-	2-Hexaprenyl-3-methyl-6-methoxy-1,4-benzoquinol	HMDB0012147	-	-
pos-M644T181	3.1611	0.0153731	0.025974	0.0815071	0.109696	1.65049	0.248565	up	644.406	3.01006	-	Unknown	-	-	-	-	LysoPC(24:1(15Z));Ponasteroside A	HMDB0010406;HMDB0034091	Cotylenin_F	C09078
pos-M304T147	3.16062	8.47958e-07	0.0021645	5.96726e-05	0.0176544	1.92844	0.0717474	up	304.181	2.45587	-	Unknown	-	-	-	-	-	-	-	-
pos-M249T53_2	3.16016	0.00567585	0.0021645	0.0420315	0.0176544	2.0529	0.0851778	up	249.106	0.875783	-	Unknown	-	-	-	-	Glutamylthreonine;gamma-Glutamylthreonine;N2-Succinyl-L-glutamic acid 5-semialdehyde	HMDB0028829;HMDB0029159;HMDB0001180	N-Acetyl-L-2-amino-6-oxopimelate;N-Succinyl-L-glutamate_5-semialdehyde	C05539;C05932
neg-M560T163	3.15813	0.0195923	0.004329	0.0947632	0.0290215	2.40013	0.184263	up	560.277	2.71152	-	Unknown	-	-	-	-	-	-	-	-
neg-M277T143	3.15732	1.47341e-05	0.0021645	0.000556448	0.0176544	1.93563	0.0430707	up	277.119	2.39113	-	Unknown	-	-	-	-	-	-	-	-
pos-M201T55	3.15485	0.00683186	0.0021645	0.0472936	0.0176544	2.00844	0.0701032	up	201.086	0.9211	-	Unknown	-	-	-	-	4-Pyridoxic acid	HMDB0000017	Dihydroclavaminic_acid;Alanylclavam;Streptamine;2-epi-Streptamine;4-Pyridoxate;3-Carboxy-4-methoxy-N-methyl-2-pyridone;3-Hydroxy-4-hydroxymethyl-2-methylpyridine-5-carboxylate;5-Methoxy-3-hydroxyanthranilate;3,5-Dihydroxy-phenylglycine	C06659;C17360;C01854;C17574;C00847;C04447;C04773;C11466;C12026
pos-M327T158_1	3.14833	0.0234634	0.0021645	0.106845	0.0176544	2.93318	0.0308223	up	326.705	2.63652	-	Unknown	-	-	-	-	-	-	-	-
pos-M846T250	3.14822	0.000313386	0.0021645	0.00525377	0.0176544	1.35509	0.0779673	up	846.438	4.17297	-	Unknown	-	-	-	-	-	-	Chivosazole_E	C15732
pos-M533T41	3.14602	0.00543519	0.0021645	0.0408492	0.0176544	1.96166	0.0724662	up	533.307	0.68255	-	Unknown	-	-	-	-	Ganoderic acid I;Ganoderic acid G;Ganoderic acid eta	HMDB0035310;HMDB0035985;HMDB0036309	Cucurbitacin_J;Simplexin;Auricularine	C08801;C09185;C09043
pos-M277T49	3.14584	0.0146249	0.0649351	0.0787981	0.201816	1.5486	0.399416	up	276.987	0.820633	-	Unknown	-	-	-	-	-	-	-	-
pos-M486T152	3.14292	0.01433	0.0021645	0.0776808	0.0176544	2.20258	0.0476202	up	486.29	2.53652	-	Unknown	-	-	-	-	-	-	Gentamicin_C2;Gentamicin_C2b;Gentamicin_C2a	C02033;C17706;C21270
pos-M525T122	3.13969	0.0217059	0.00865801	0.101479	0.0492234	2.22371	0.198737	up	525.383	2.03054	-	Unknown	-	-	-	-	1-Stearoylglycerophosphocholine	HMDB0094688	-	-
pos-M266T171	3.13792	0.025179	0.0151515	0.111677	0.0749311	2.69763	0.163553	up	265.652	2.8531	-	Unknown	-	-	-	-	-	-	-	-
pos-M202T133	3.13472	0.00985098	0.0021645	0.0606029	0.0176544	2.06409	0.235298	up	202.089	2.21495	-	Unknown	-	-	-	-	(+/-)-3-[(2-methyl-3-furyl)thio]-2-butanone	HMDB0032401	-	-
pos-M317T153	3.13207	0.0181739	0.025974	0.0906426	0.109696	2.26226	0.0501753	up	316.665	2.55765	-	Unknown	-	-	-	-	-	-	-	-
neg-M339T40	3.12663	0.00711539	0.0021645	0.0485757	0.0176544	1.98975	0.094356	up	339.178	0.66545	-	Unknown	-	-	-	-	-	-	L-4-Hydroxyphenylglycyl-L-arginine	C20910
neg-M396T53	3.12314	5.24495e-05	0.0021645	0.0014412	0.0176544	1.99656	0.0838409	up	396.206	0.88895	-	Unknown	-	-	-	-	3,4,5-trihydroxy-6-{[(2Z)-2-(phenylmethylidene)heptyl]oxy}oxane-2-carboxylic acid;Pteroside B;Cinncassiol C;Deacetylisovaltrate;6b-Angeloyl-3b,8b,9b-trihydroxy-7(11)-eremophilen-12,8-olide	HMDB0126521;HMDB0030760;HMDB0035166;HMDB0035840;HMDB0041228	Echimidine;Heliosupine;Chaparrin;Cinncassiol_C1	C10299;C10319;C08756;C17643
pos-M388T145	3.1229	6.84943e-06	0.0021645	0.00030649	0.0176544	1.82007	0.245435	up	388.269	2.41857	-	Unknown	-	-	-	-	-	-	-	-
neg-M101T55	3.11928	0.000133558	0.0021645	0.00283612	0.0176544	1.90665	0.044676	up	101.024	0.91465	-	Unknown	-	-	-	-	2-Ketobutyric acid;Acetoacetic acid;2-Methyl-3-oxopropanoic acid;Succinic acid semialdehyde;(S)-Methylmalonic acid semialdehyde;4-Hydroxycrotonic acid;Acetic anhydride	HMDB0000005;HMDB0000060;HMDB0001172;HMDB0001259;HMDB0002217;HMDB0003381;HMDB0031646	2-Oxobutanoate;Acetoacetate;Succinate_semialdehyde;2-Methyl-3-oxopropanoate;(S)-Methylmalonate_semialdehyde;(R)-Methylmalonate_semialdehyde	C00109;C00164;C00232;C00349;C06002;C21030
pos-M263T122	3.11763	0.0167006	0.0021645	0.0859456	0.0176544	2.04182	0.186805	up	263.196	2.03043	-	Unknown	-	-	-	-	2-Methylbutyroylcarnitine;Isovalerylcarnitine;Valerylcarnitine;Pivaloylcarnitine	HMDB0000378;HMDB0000688;HMDB0013128;HMDB0041993	Isovalerylcarnitine	C20826
pos-M894T189_2	3.11715	0.000843048	0.0021645	0.0109253	0.0176544	1.85889	0.0378998	up	893.839	3.14378	-	Unknown	-	-	-	-	-	-	-	-
pos-M367T140	3.11691	3.2434e-08	0.0021645	5.37599e-06	0.0176544	1.96677	0.120365	up	367.213	2.33858	-	Unknown	-	-	-	-	20-Carboxy-leukotriene B4;12-oxo-10,11-dihydro-20-COOH-LTB4;12-oxo-20-dihydroxy-leukotriene B4;Anhydrocinnzeylanol;Sporotrichiol;Stanozolol;Demethoxyfumitremorgin C;4-Dodecylbenzenesulfonic acid Na salt	HMDB0006059;HMDB0012549;HMDB0012551;HMDB0036863;HMDB0037062;HMDB0003116;HMDB0029565;HMDB0031033	20-COOH-Leukotriene_B4;Chaparrolide;Bis(2-butoxyethyl)phthalate;Stanozolol	C05950;C08758;C15438;C07311
pos-M358T188	3.11663	2.97789e-05	0.0021645	0.000938603	0.0176544	1.88794	0.0894507	up	358.257	3.13181	-	Unknown	-	-	-	-	-	-	3alpha-Hydroxy-3,5-dihydromonacolin_L_acid	C20852
pos-M526T122_2	3.10662	0.0385671	0.00865801	0.146936	0.0492234	2.32969	0.224953	up	526.386	2.03062	-	Unknown	-	-	-	-	Tetracosatetraenoyl carnitine	HMDB0060158	-	-
pos-M314T187	3.10463	0.00124878	0.004329	0.0146253	0.0290215	1.78484	0.122466	up	313.704	3.11967	-	Unknown	-	-	-	-	-	-	-	-
neg-M218T147	3.09994	0.0175329	0.0021645	0.0884241	0.0176544	1.82465	0.216321	up	218.104	2.45553	D-(+)-Pantothenic acid	Organic acids and derivatives	Carboxylic acids and derivatives	NA	NA	-	-	-	-	-
pos-M532T171	3.097	0.0225909	0.0021645	0.104181	0.0176544	2.32172	0.0487332	up	532.301	2.85003	-	Unknown	-	-	-	-	-	-	-	-
pos-M360T151_2	3.09657	0.00107613	0.0021645	0.0131173	0.0176544	1.90426	0.134025	up	360.209	2.51432	-	Unknown	-	-	-	-	-	-	-	-
pos-M251T53	3.09293	0.0102654	0.004329	0.0621108	0.0290215	2.01602	0.0679491	up	250.657	0.887283	-	Unknown	-	-	-	-	-	-	-	-
neg-M303T54	3.08898	0.0323657	0.0649351	0.13169	0.201816	1.35579	0.337075	up	303.12	0.905008	-	Unknown	-	-	-	-	2'-Deoxymugineic acid;2-(1,2,3,4-Tetrahydroxybutyl)-6-(2,3,4-trihydroxybutyl)pyrazine;Deoxyfructosazine;Tetraphyllin B;Corchorosol A;Delavirdine	HMDB0033909;HMDB0034894;HMDB0038696;HMDB0029914;HMDB0041137;HMDB0014843	2'-Deoxymugineic_acid;Volkenin;Rhodexin_A;Mallogenin-3-o-alpha-L-rhamnopyranoside;Coroglaucigenin-3-o-alpha-L-rhamnopyranoside;Delavirdine	C15485;C08344;C08877;C17522;C17524;C06941
pos-M143T40_2	3.08768	2.76417e-07	0.0021645	2.50618e-05	0.0176544	1.8355	0.309836	up	143.09	0.673633	-	Unknown	-	-	-	-	-	-	-	-
pos-M387T157	3.08725	0.00324733	0.0021645	0.0287119	0.0176544	1.97824	0.100238	up	387.247	2.61777	-	Unknown	-	-	-	-	6-O-Acetylaustroinulin;7-O-Acetylaustroinulin;Cilostazol	HMDB0036803;HMDB0036804;HMDB0015297	-	-
neg-M417T162	3.08633	0.0132891	0.0021645	0.0736666	0.0176544	1.8842	0.0868257	up	417.217	2.70783	-	Unknown	-	-	-	-	-	-	-	-
pos-M200T116_1	3.08105	0.0241777	0.0649351	0.10871	0.201816	2.76949	0.069748	up	199.623	1.94018	-	Unknown	-	-	-	-	-	-	-	-
pos-M224T116_1	3.07759	0.0231967	0.0649351	0.105977	0.201816	2.71318	0.0488677	up	223.625	1.94082	-	Unknown	-	-	-	-	-	-	-	-
pos-M259T54_2	3.0737	0.0193151	0.025974	0.0938793	0.109696	2.22351	0.363881	up	259.169	0.898883	-	Unknown	-	-	-	-	-	-	-	-
pos-M353T40	3.07211	0.0143309	0.0021645	0.0776808	0.0176544	2.07575	0.0599282	up	352.681	0.662775	-	Unknown	-	-	-	-	-	-	-	-
pos-M493T211_2	3.07056	0.0127017	0.0021645	0.0716408	0.0176544	1.99319	0.103998	up	493.326	3.52283	-	Unknown	-	-	-	-	1-(11Z-docosenoyl)-glycero-3-phosphate;LysoPA(22:1(13Z)/0:0);Glycyrrhetinic acid ;Murrayenol;(3alpha,20R,24Z)-3-Hydroxy-21-oxoeupha-8,24-dien-26-oic acid;6beta-Hydroxy-3-oxo-12-oleanen-28-oic acid;beta-Glycyrrhetinic acid;23-Hydroxy-3-oxocycloart-24-en-26-oic acid;3beta-3,24-Dihydroxy-9(11),12-oleanadien-30-oic acid;Ganoderiol B;Ganodermic acid Jb;Liquiritic acid;Pomonic acid;Rubinic acid;11-Keto…	HMDB0062304;HMDB0114750;HMDB0011628;HMDB0029345;HMDB0033213;HMDB0034508;HMDB0034517;HMDB0034568;HMDB0035252;HMDB0035327;HMDB0035334;HMDB0035788;HMDB0035912;HMDB0036655;HMDB0036671;HMDB0036786;HMDB0036847;HMDB0038653;HMDB0040415;HMDB0040494;HMDB0040618;HMDB0040995;HMDB0040996;HMDB0014907	Glycyrrhetinate;3alpha-Hydroxyglycyrrhetinate;Gypsogenin;Progeldanamycin	C02283;C03930;C08950;C15823
neg-M354T189	3.06855	0.000104397	0.0021645	0.00238412	0.0176544	1.91657	0.0342034	up	354.239	3.14385	-	Unknown	-	-	-	-	-	-	-	-
neg-M301T40	3.06813	0.00583713	0.0021645	0.0427162	0.0176544	1.60172	0.0833711	up	301.199	0.665933	-	Unknown	-	-	-	-	Arginyl-Lysine;Lysyl-Arginine	HMDB0028714;HMDB0028945	10-Deoxymethymycin	C11994
pos-M550T138	3.06399	0.00783512	0.00865801	0.0520221	0.0492234	1.9104	0.14774	up	550.301	2.30731	-	Unknown	-	-	-	-	-	-	Calactin;Calotropin;Roridin_A	C08854;C08855;C09716
neg-M749T54	3.06271	6.86584e-06	0.0021645	0.000306657	0.0176544	1.91114	0.0726723	up	749.133	0.900817	-	Unknown	-	-	-	-	-	-	UDP-N-acetylmuramoyl-L-alanine	C01212
neg-M362T91	3.06147	0.00355026	0.004329	0.0305821	0.0290215	1.9508	0.107289	up	362.146	1.51932	-	Unknown	-	-	-	-	Di-O-methylcrenatin;1-(3-Hydroxy-4-Methoxyphenyl)-1,2-ethanediol 3'-O-b-D-glucoside;Aucubin;(1xi,2xi)-1-(4-Hydroxyphenyl)-1,2,3-propanetriol 2-O-beta-D-glucopyranoside;(1xi,2xi)-1-(4-Hydroxyphenyl)-1,2,3-propanetriol 3-O-beta-D-Glucopyranoside;3,4,5-Trimethoxyphenyl glucoside	HMDB0032742;HMDB0035057;HMDB0036562;HMDB0040601;HMDB0040602;HMDB0041189	Aucubin;Deutzioside	C09771;C11671
neg-M650T159	3.06081	0.0240577	0.00865801	0.108311	0.0492234	2.73411	0.0393176	up	650.39	2.64403	-	Unknown	-	-	-	-	-	-	-	-
pos-M230T90	3.06036	0.00189253	0.0021645	0.0197817	0.0176544	1.84763	0.254844	up	229.973	1.50316	-	Unknown	-	-	-	-	-	-	-	-
pos-M674T151	3.05986	0.020929	0.025974	0.0989356	0.109696	2.40587	0.0933691	up	674.349	2.50878	-	Unknown	-	-	-	-	-	-	Veratridine;Bikhaconitine;Disinomenine	C06544;C08664;C16954
neg-M244T145	3.03787	0.00980041	0.0021645	0.0603855	0.0176544	2.06374	0.177528	up	244.13	2.42222	-	Unknown	-	-	-	-	-	-	-	-
pos-M443T54_2	3.03231	0.0169518	0.004329	0.0866011	0.0290215	2.14844	0.04395	up	443.263	0.899417	-	Unknown	-	-	-	-	Prostaglandin G2 2-glyceryl Ester	HMDB0062591	-	-
pos-M260T93	3.0318	0.00402524	0.0021645	0.0331552	0.0176544	1.88113	0.274118	up	259.608	1.55368	-	Unknown	-	-	-	-	-	-	-	-
neg-M242T165	3.02983	0.000362444	0.0021645	0.00579528	0.0176544	1.89267	0.0256175	up	242.123	2.74403	-	Unknown	-	-	-	-	3-[(2-Methyl-3-furanyl)thio]-4-heptanone	HMDB0037158	-	-
pos-M362T60	3.02572	0.000516372	0.0021645	0.0074835	0.0176544	1.87884	0.133792	up	362.188	1.00345	-	Unknown	-	-	-	-	-	-	Dialicor	C12886
pos-M462T158	3.02349	0.0196584	0.0411255	0.095007	0.151302	2.29979	0.0902575	up	462.286	2.62953	-	Unknown	-	-	-	-	alpha-Tocotrienoxyl radical;Antibiotic GR 95647X	HMDB0060145;HMDB0033034	Bufotalin	C16923
pos-M173T54	3.02174	8.73594e-07	0.0021645	6.05959e-05	0.0176544	1.89163	0.0679886	up	173.127	0.89895	-	Unknown	-	-	-	-	-	-	-	-
pos-M401T161	3.02131	0.0147892	0.0021645	0.0793831	0.0176544	2.10563	0.193337	up	401.273	2.68128	-	Unknown	-	-	-	-	-	-	-	-
pos-M279T166	3.0195	0.017953	0.0151515	0.0898737	0.0749311	2.09223	0.222593	up	278.795	2.77105	-	Unknown	-	-	-	-	-	-	-	-
pos-M444T146_2	3.01578	0.0138366	0.0021645	0.0756623	0.0176544	2.10012	0.0258498	up	444.244	2.4289	-	Unknown	-	-	-	-	9-(2-Carboxyphenyl)-3,6-bis(diethylamino)xanthylium(1+);Paliperidone	HMDB0031786;HMDB0015396	-	-
pos-M410T90	3.01554	3.75472e-05	0.0021645	0.00112493	0.0176544	1.87997	0.200504	up	410.114	1.49875	-	Unknown	-	-	-	-	-	-	7,8-Dihydromethanopterin	C05927
pos-M279T159	3.01207	0.00369438	0.0021645	0.0313108	0.0176544	1.93404	0.0858663	up	279.132	2.65735	-	Unknown	-	-	-	-	N1-(alpha-D-ribosyl)-5,6-dimethyl-benzimidazole;L-phenylalanyl-L-hydroxyproline ;Phenylalanyl-Hydroxyproline;Prolyl-Tyrosine;Tyrosyl-Proline;Glutaminylaspartic acid;Glutamylasparagine;gamma-Glutamylasparagine;Aspartyl-Glutamine;Aspartyl-Gamma-glutamate	HMDB0011112;HMDB0011176;HMDB0028996;HMDB0029029;HMDB0029113;HMDB0028793;HMDB0028814;HMDB0029144;HMDB0028751;HMDB0028767	alpha-Ribazole;Oxadixyl;Pulcherriminic_acid	C05775;C18753;C20515
neg-M425T164	2.99789	0.0101875	0.0021645	0.0617625	0.0176544	1.97502	0.170684	up	425.275	2.73087	-	Unknown	-	-	-	-	-	-	-	-
pos-M171T140_1	2.9969	0.00790721	0.025974	0.0523715	0.109696	1.93076	0.220239	up	170.602	2.33987	-	Unknown	-	-	-	-	-	-	-	-
pos-M288T57	2.99586	0.0131439	0.025974	0.0732106	0.109696	1.62567	0.43377	up	288.19	0.944192	-	Unknown	-	-	-	-	-	-	-	-
neg-M342T58	2.99538	0.000278122	0.0021645	0.0048229	0.0176544	1.97464	0.0418002	up	342.166	0.96015	-	Unknown	-	-	-	-	-	-	-	-
pos-M224T53_1	2.99482	0.0153735	0.0021645	0.0815071	0.0176544	2.10029	0.110434	up	223.625	0.887617	-	Unknown	-	-	-	-	-	-	-	-
pos-M187T117	2.99412	0.000222782	0.0021645	0.00415493	0.0176544	1.86656	0.221559	up	187.106	1.9541	-	Unknown	-	-	-	-	Aspartyl-L-proline;Aspartyl-Proline;Prolyl-Aspartate;(1R,2S,3R)-2-Acetyl-4(5)-(1,2,3,4-tetrahydroxybutyl)imidazole;1-(gamma-Glutamylamino)cyclopropanecarboxylic acid;(2S,3'S)-alpha-Amino-2-carboxy-5-oxo-1-pyrrolidinebutanoic acid	HMDB0002335;HMDB0028761;HMDB0029013;HMDB0029756;HMDB0031701;HMDB0039110	N1-Acetyl-tabtoxinine-beta-lactam	C20921
neg-M256T81	2.99401	0.00580809	0.004329	0.0425939	0.0290215	1.97124	0.057974	up	256.094	1.35093	3-Hydroxymethylmefenamic acid	Unknown	-	NA	NA	-	5-Methylcytidine;Pyro-L-glutaminyl-L-glutamine;Glycerophosphocholine;(卤)-2-(1-Methylpropyl)-4,6-dinitrophenol	HMDB0000982;HMDB0039229;HMDB0000086;HMDB0032559	Dinoseb;Dinoterb	C14302;C18671
neg-M232T50	2.99363	1.71769e-05	0.0021645	0.000625291	0.0176544	1.891	0.129851	up	232.093	0.8343	Ser-Gln	Organic acids and derivatives	Carboxylic acids and derivatives	HMDB0029037	NA	-	Glutaminylserine;Asparaginyl-Threonine;Serylglutamine;Serinyl-Gamma-glutamate;Threoninyl-Asparagine	HMDB0028806;HMDB0028741;HMDB0029037;HMDB0029053;HMDB0029056	4,4'-Thiodianiline;8-Hydroxyalanylclavam	C19303;C17359
neg-M756T188	2.99309	0.00031921	0.0021645	0.00532559	0.0176544	1.90853	0.151879	up	756.485	3.13009	-	Unknown	-	-	-	-	PS(14:0/20:3(8Z,11Z,14Z));PS(16:0/18:3(9Z,12Z,15Z));PS(16:1(9Z)/18:2(9Z,12Z));PS(18:2(9Z,12Z)/16:1(9Z));PS(18:3(9Z,12Z,15Z)/16:0);PS(20:3(8Z,11Z,14Z)/14:0);PS(14:0/20:3(5Z,8Z,11Z));PS(14:1(9Z)/20:2(11Z,14Z));PS(16:0/18:3(6Z,9Z,12Z));PS(18:3(6Z,9Z,12Z)/16:0);PS(20:2(11Z,14Z)/14:1(9Z));PS(20:3(5Z,8Z,11Z)/14:0)	HMDB0012338;HMDB0012359;HMDB0012369;HMDB0012399;HMDB0012409;HMDB0012418;HMDB0112297;HMDB0112310;HMDB0112343;HMDB0112446;HMDB0112568;HMDB0112593	-	-
neg-M651T159_2	2.99258	0.0236367	0.004329	0.107292	0.0290215	2.491	0.0432803	up	651.392	2.64322	-	Unknown	-	-	-	-	-	-	-	-
neg-M430T90	2.98865	0.000246533	0.0021645	0.00443594	0.0176544	1.89725	0.149905	up	430.083	1.49256	-	Unknown	-	-	-	-	[2-(methoxymethyl)-5-(3,5,6,7-tetrahydroxy-3,4-dihydro-2H-1-benzopyran-2-yl)phenyl]oxidanesulfonic acid;[2-hydroxy-3-(methoxymethyl)-6-(3,5,7-trihydroxy-3,4-dihydro-2H-1-benzopyran-2-yl)phenyl]oxidanesulfonic acid;[2-hydroxy-6-(methoxymethyl)-3-(3,5,7-trihydroxy-3,4-dihydro-2H-1-benzopyran-2-yl)phenyl]oxidanesulfonic acid;{[3-hydroxy-1-({4-methoxy-7-oxo-7H-furo[3,2-g]chromen-9-yl}oxy)-3-methylbut…	HMDB0127859;HMDB0127863;HMDB0127864;HMDB0130149	-	-
pos-M257T153	2.98611	0.00339034	0.0021645	0.0296131	0.0176544	1.90588	0.0906527	up	257.145	2.54278	-	Unknown	-	-	-	-	-	-	-	-
pos-M179T53	2.98562	5.17856e-05	0.0021645	0.00143108	0.0176544	1.77513	0.228564	up	178.599	0.875783	-	Unknown	-	-	-	-	-	-	-	-
pos-M445T199	2.98354	0.0074785	0.025974	0.0503028	0.109696	1.55205	0.0914887	up	445.064	3.3168	-	Unknown	-	-	-	-	-	-	CGS_7181;Braxoron	C13836;C14647
pos-M336T68	2.98351	0.000295569	0.0021645	0.00504594	0.0176544	1.97021	0.0924306	up	336.138	1.13643	-	Unknown	-	-	-	-	Methionyl-Tryptophan;Tryptophyl-Methionine;Aspartylglycosamine;2-(4-Methyl-5-thiazolyl)ethyl decanoate	HMDB0028984;HMDB0029089;HMDB0000489;HMDB0032419	N4-(Acetyl-beta-D-glucosaminyl)asparagine	C04540
pos-M318T54	2.9832	0.00830561	0.0021645	0.0541363	0.0176544	1.99791	0.0434664	up	317.68	0.899217	-	Unknown	-	-	-	-	-	-	-	-
neg-M426T146	2.9821	0.0142186	0.0021645	0.0772528	0.0176544	2.0891	0.0340027	up	426.236	2.4278	-	Unknown	-	-	-	-	Ranolazine	HMDB0014388	Trimipramine_maleate	C14029
pos-M461T251	2.98152	1.01832e-05	0.0021645	0.000420676	0.0176544	1.87438	0.190561	up	461.27	4.1751	-	Unknown	-	-	-	-	1-(8Z,11Z,14Z-eicosatrienoyl)-glycero-3-phosphate;LysoPA(20:3(5Z,8Z,11Z)/0:0);LysoPA(20:3(8Z,11Z,14Z)/0:0);9-(2-Carboxyphenyl)-3,6-bis(diethylamino)xanthylium(1+)	HMDB0062313;HMDB0114747;HMDB0114759;HMDB0031786	Sophoranone;Ochrolifuanine_A	C08719;C09229
pos-M517T53_3	2.97931	0.0211751	0.0021645	0.0998262	0.0176544	2.05881	0.0478103	up	517.329	0.88735	-	Unknown	-	-	-	-	1-docosanoyl-glycero-3-phosphate;LysoPA(22:0/0:0);LysoPA(i-22:0/0:0);Tauroursodeoxycholic acid;Taurodeoxycholic acid;Taurochenodesoxycholic acid	HMDB0062314;HMDB0114749;HMDB0114769;HMDB0000874;HMDB0000896;HMDB0000951	Auricularine;Taurodeoxycholate;Taurochenodeoxycholate;Tauroursodeoxycholic_acid	C09043;C05463;C05465;C16868
pos-M774T193	2.97766	0.00156072	0.0021645	0.0171191	0.0176544	1.77642	0.224808	up	774.383	3.21775	-	Unknown	-	-	-	-	-	-	-	-
pos-M244T53_1	2.97737	0.023942	0.004329	0.108092	0.0290215	2.3291	0.105859	up	243.658	0.8875	-	Unknown	-	-	-	-	-	-	-	-
neg-M179T223	2.9693	0.000132783	0.0021645	0.00282461	0.0176544	1.77641	0.172896	up	179.071	3.7151	4-Hydroxybenzoic acid propyl ester	Benzenoids	Benzene and substituted derivatives	HMDB0032574	NA	-	10-hydroxy-(2E,8E)-decadien-4-ynoic Acid;4-ethenyl-2,6-dimethoxyphenol;2-(4-methoxyphenyl)propanoic acid;4-(3,4-dihydroxyphenyl)butan-2-one;3-(2-hydroxy-3-methoxyphenyl)propanal;2-(3-hydroxyprop-1-en-1-yl)-6-methoxyphenol;3-methoxy-5-(prop-2-en-1-yl)benzene-1,2-diol;2-methoxy-4-[(oxiran-2-yl)methyl]phenol;2-methoxy-4-(prop-2-en-1-yl)benzene-1,3-diol;4-methoxy-6-(prop-2-en-1-yl)benzene-1,3-diol;2-…	HMDB0062773;HMDB0127492;HMDB0129958;HMDB0133505;HMDB0134065;HMDB0134076;HMDB0135240;HMDB0135241;HMDB0135242;HMDB0135243;HMDB0135645;HMDB0135646;HMDB0135739;HMDB0135740;HMDB0141019;HMDB0141020;HMDB0141021;HMDB0141022;HMDB0141023;HMDB0141118;HMDB0141138;HMDB0141179;HMDB0011751;HMDB0012915;HMDB0029685;HMDB0031240;HMDB0032128;HMDB0032174;HMDB0032574;HMDB0032640;HMDB0033761;HMDB0037602;HMDB0037733;HMD…	Coniferyl_alcohol;U_0521;Isopropylparaben	C00590;C15475;C20343
pos-M277T155	2.96765	0.0187544	0.00865801	0.0921699	0.0492234	2.09379	0.164728	up	277.17	2.58032	-	Unknown	-	-	-	-	-	-	-	-
neg-M277T57	2.96097	0.00605903	0.0021645	0.0436963	0.0176544	1.86609	0.0668635	up	277.119	0.946733	-	Unknown	-	-	-	-	N1-(alpha-D-ribosyl)-5,6-dimethyl-benzimidazole;L-phenylalanyl-L-hydroxyproline ;Phenylalanyl-Hydroxyproline;Prolyl-Tyrosine;Tyrosyl-Proline;Goshonoside F1;Goshonoside F2;(E)-Casimiroedine	HMDB0011112;HMDB0011176;HMDB0028996;HMDB0029029;HMDB0029113;HMDB0038539;HMDB0038540;HMDB0030274	alpha-Ribazole;Oxadixyl;Casimiroedine	C05775;C18753;C10577
neg-M484T165	2.95811	0.000454681	0.0021645	0.00679021	0.0176544	1.75529	0.112225	up	484.244	2.75058	-	Unknown	-	-	-	-	-	-	-	-
pos-M243T53_2	2.95383	0.0234699	0.00865801	0.106845	0.0492234	2.43323	0.107779	up	243.157	0.88745	-	Unknown	-	-	-	-	-	-	-	-
pos-M577T158	2.95122	0.0158742	0.004329	0.0832001	0.0290215	2.13362	0.0442239	up	577.35	2.63475	-	Unknown	-	-	-	-	Ganoderic acid Me;Ganoderic acid R;(2xi,3xi)-2,3-Dihydroxy-12,18-ursadien-28-oic acid diacetate	HMDB0035333;HMDB0035621;HMDB0036745	Auriculine	C10280
pos-M554T44	2.94875	0.00457594	0.0021645	0.0362719	0.0176544	1.80524	0.356918	up	554.287	0.727417	-	Unknown	-	-	-	-	Vignatic acid A	HMDB0033599	-	-
neg-M574T139_1	2.94615	0.000276221	0.0021645	0.00480026	0.0176544	1.83808	0.11191	up	573.669	2.32463	-	Unknown	-	-	-	-	2-Hydroxyphytanoyl-CoA;3-Hydroxyeicosanoyl-CoA	HMDB0001295;HMDB0060191	2-Hydroxyphytanoyl-CoA	C07343
pos-M173T115	2.94565	3.28732e-05	0.0021645	0.00101118	0.0176544	1.90162	0.0723114	up	173.127	1.9201	-	Unknown	-	-	-	-	-	-	-	-
neg-M484T153	2.94368	0.0167351	0.004329	0.0860318	0.0290215	2.11569	0.0829094	up	484.277	2.54995	-	Unknown	-	-	-	-	-	-	-	-
pos-M549T138	2.93801	0.00442905	0.0021645	0.0355617	0.0176544	1.93245	0.103258	up	549.299	2.30597	-	Unknown	-	-	-	-	Ganodermic acid TQ	HMDB0037893	-	-
pos-M194T53_1	2.93748	0.0102409	0.0021645	0.0620119	0.0176544	1.96624	0.231973	up	193.622	0.876183	-	Unknown	-	-	-	-	-	-	-	-
pos-M186T158	2.93578	0.0139596	0.00865801	0.0761283	0.0492234	2.02959	0.142763	up	186.167	2.63505	-	Unknown	-	-	-	-	-	-	-	-
neg-M561T162	2.93557	0.0194286	0.004329	0.0941974	0.0290215	2.17747	0.0876532	up	561.279	2.70802	-	Unknown	-	-	-	-	-	-	-	-
pos-M360T81	2.93362	1.63317e-05	0.0021645	0.000600846	0.0176544	1.90139	0.0838596	up	360.185	1.34617	-	Unknown	-	-	-	-	3,6-Ditigloyloxytropan-7-ol	HMDB0029325	Nemorensine;Platyphylline;Sarracine	C10353;C10363;C10383
neg-M248T89	2.93029	0.00298469	0.0021645	0.0270846	0.0176544	1.84848	0.0785791	up	247.992	1.48948	-	Unknown	-	-	-	-	-	-	-	-
neg-M459T162	2.92779	0.00983487	0.0021645	0.0605346	0.0176544	1.96953	0.0520072	up	459.228	2.69537	-	Unknown	-	-	-	-	-	-	Z-Tyr-Leu-NHOH	C02203
neg-M256T54_1	2.92465	0.00653884	0.004329	0.0458658	0.0290215	1.94044	0.0230096	up	256.094	0.9021	3-Hydroxymethylmefenamic acid	Unknown	-	NA	NA	-	5-Methylcytidine;Pyro-L-glutaminyl-L-glutamine;Glycerophosphocholine;(卤)-2-(1-Methylpropyl)-4,6-dinitrophenol	HMDB0000982;HMDB0039229;HMDB0000086;HMDB0032559	Dinoseb;Dinoterb	C14302;C18671
neg-M426T58	2.92407	0.0100981	0.0151515	0.0614206	0.0749311	1.97705	0.0869202	up	426.235	0.973133	-	Unknown	-	-	-	-	Risperidone	HMDB0005020	-	-
pos-M636T169	2.92049	0.00845672	0.0021645	0.0548554	0.0176544	1.9765	0.0492573	up	636.336	2.82249	-	Unknown	-	-	-	-	-	-	-	-
pos-M337T67	2.91809	2.20063e-05	0.0021645	0.000747163	0.0176544	1.76614	0.347469	up	337.14	1.12293	-	Unknown	-	-	-	-	Semilepidinoside A;3-(7-hydroxy-5-methoxy-2,2-dimethyl-2H-chromen-6-yl)-1-phenylprop-2-en-1-one;Licoagrochalcone B;Curcumin III;2-(2-hydroxypropan-2-yl)-6-(2-methylbut-3-en-2-yl)-2H,3H,7H-furo[3,2-g]chromen-7-one;Menadiol dibutyrate;Gibberellin A120;7-[(6-Hydroxy-3,7-dimethyl-2,7-octadienyl)oxy]-2H-1-benzopyran-2-one;Artemether;Minaprine;9'-desmethylgranisetron;Salbutamol 4-O-sulfate	HMDB0033107;HMDB0125853;HMDB0035501;HMDB0039609;HMDB0130287;HMDB0032726;HMDB0038013;HMDB0039063;HMDB0015643;HMDB0014943;HMDB0061061;HMDB0060604	Heliettin;2,3-Dehydro-gibberellin_A9;1,3-Dibenzyltetramethyldisiloxane	C09267;C11866;C14252
pos-M457T145	2.91708	0.0180589	0.0411255	0.0901938	0.151302	2.16892	0.125082	up	457.28	2.41011	-	Unknown	-	-	-	-	-	-	-	-
pos-M268T40	2.91523	0.0176102	0.0021645	0.0887401	0.0176544	1.97711	0.208598	up	267.659	0.662667	-	Unknown	-	-	-	-	-	-	-	-
pos-M254T160	2.91446	0.0161788	0.0021645	0.0841366	0.0176544	1.7981	0.178631	up	254.167	2.66041	-	Unknown	-	-	-	-	-	-	-	-
pos-M447T251	2.91444	0.000363413	0.0021645	0.00580693	0.0176544	1.8498	0.127365	up	447.254	4.17751	-	Unknown	-	-	-	-	SR 49498;3a,7a,12b-Trihydroxy-5b-cholanoic acid;3a,4b,7a-Trihydroxy-5b-cholanoic acid;1b,3a,12a-Trihydroxy-5b-cholanoic acid;3a,4b,12a-Trihydroxy-5b-cholanoic acid;3a,6a,7b-Trihydroxy-5b-cholanoic acid;1,3,12-Trihydroxycholan-24-oic acid;3b,7a,12a-Trihydroxy-5a-Cholanoic acid;3a,7b,12b-Trihydroxy-5b-cholanoic acid;3b,7b,12a-Trihydroxy-5b-cholanoic acid;2b,3a,7a-Trihydroxy-5b-cholanoic acid;1b,3a,…	HMDB0013845;HMDB0000312;HMDB0000320;HMDB0000326;HMDB0000330;HMDB0000364;HMDB0000371;HMDB0000376;HMDB0000390;HMDB0000395;HMDB0000404;HMDB0000414;HMDB0000415;HMDB0000419;HMDB0000427;HMDB0000432;HMDB0000505;HMDB0000506;HMDB0000527;HMDB0000619;HMDB0000760;HMDB0000865;HMDB0000917	MC-207,110;Cholic_acid;Bile_salt;3alpha,7alpha,12beta-Trihydroxy-5beta-cholanate;Ursocholate;alpha-Muricholate;Hyocholate;Vulpecholate;beta-Phocaecholate;Bitocholate;Avicholate;Haemulcholate;beta-Muricholate;omega-Muricholate;Allocholic_acid;Alloavicholate;Cygnocholate	C11602;C00695;C01558;C04661;C17644;C17647;C17649;C17650;C17654;C17657;C17667;C17668;C17726;C17727;C17737;C20866;C20868
pos-M243T171_1	2.91275	0.0269223	0.0151515	0.116853	0.0749311	2.17559	0.0565541	up	242.649	2.84782	-	Unknown	-	-	-	-	-	-	-	-
pos-M552T178	2.90872	0.0235348	0.025974	0.106992	0.109696	2.36587	0.0531835	up	552.374	2.96215	-	Unknown	-	-	-	-	-	-	-	-
pos-M670T137	2.90708	0.00570607	0.0021645	0.0421522	0.0176544	2.05026	0.100276	up	670.091	2.28373	-	Unknown	-	-	-	-	-	-	-	-
pos-M337T53_2	2.90679	0.0269669	0.0649351	0.116971	0.201816	1.49086	0.324228	up	337.107	0.887508	-	Unknown	-	-	-	-	5-hydroxy-4-(2-hydroxyphenyl)-8,8-dimethyl-2H,8H-pyrano[2,3-f]chromen-2-one;5-hydroxy-4-(3-hydroxyphenyl)-8,8-dimethyl-2H,8H-pyrano[2,3-f]chromen-2-one;5-hydroxy-4-(4-hydroxyphenyl)-8,8-dimethyl-2H,8H-pyrano[2,3-f]chromen-2-one;8-hydroxy-12,12-dimethyl-6-phenyl-3,11,14-trioxatetracyclo[8.5.0.0虏,鈦?0鹿鲁,鹿鈦礭pentadeca-1(10),2(7),5,8-tetraen-4-one;5-hydroxy-8-(hydroxymethyl)-8-methyl-4-phenyl-2H,8H-pyr…	HMDB0126089;HMDB0126090;HMDB0126091;HMDB0126092;HMDB0126093;HMDB0127392;HMDB0029533;HMDB0029787;HMDB0029791;HMDB0030141;HMDB0030450;HMDB0034027;HMDB0034050;HMDB0037922;HMDB0041452;HMDB0126601;HMDB0126602;HMDB0126603;HMDB0126605;HMDB0126606;HMDB0126608;HMDB0129577;HMDB0130641;HMDB0030567;HMDB0032806;HMDB0033586;HMDB0033787;HMDB0037086;HMDB0040936;HMDB0041645;HMDB0041650;HMDB0041672;HMDB0041682;HMD…	Psoralidin;Sojagol;Firocoxib;Sesamex;Neoilludin_A	C10523;C10529;C18363;C19146;C19956
pos-M346T166_2	2.90363	0.0149152	0.0021645	0.079882	0.0176544	1.99525	0.0855747	up	346.223	2.76242	-	Unknown	-	-	-	-	7-hydroxygranisetron;8-O-Methyloblongine	HMDB0061062;HMDB0034579	-	-
pos-M334T53_1	2.89931	0.000579029	0.0021645	0.00814476	0.0176544	1.9581	0.0416413	up	334.16	0.887683	-	Unknown	-	-	-	-	Arginyl-Histidine;Histidinyl-Arginine	HMDB0028711;HMDB0028879	-	-
neg-M504T169	2.89869	0.00126352	0.0021645	0.0147409	0.0176544	1.85476	0.0471675	up	504.29	2.80983	-	Unknown	-	-	-	-	-	-	-	-
pos-M216T46	2.8977	0.00299606	0.0021645	0.0271337	0.0176544	1.83411	0.0852051	up	216.013	0.771367	-	Unknown	-	-	-	-	S-(Allylthio)-L-cysteine;Phosphocreatinine	HMDB0038669;HMDB0041624	4-Nitro-6-oxohepta-2,4-dienedioate	C20367
pos-M168T90	2.89435	0.002437	0.00865801	0.0235592	0.0492234	1.75501	0.182493	up	167.996	1.50302	-	Unknown	-	-	-	-	Flucytosine	HMDB0015231	-	-
pos-M534T90	2.89309	8.51462e-05	0.0021645	0.00206742	0.0176544	1.81556	0.204079	up	534.2	1.50215	-	Unknown	-	-	-	-	6-[5-(2-{[2-(3,4-dimethoxyphenyl)ethyl]-C-hydroxycarbonimidoyl}eth-1-en-1-yl)-2-methoxyphenoxy]-3,4,5-trihydroxyoxane-2-carboxylic acid;6-[4-(2-{[3-(3,4-dimethoxyphenyl)-1-hydroxyprop-2-en-1-ylidene]amino}ethyl)-2-methoxyphenoxy]-3,4,5-trihydroxyoxane-2-carboxylic acid;6-[5-(2-{[3-(3,4-dimethoxyphenyl)-1-hydroxyprop-2-en-1-ylidene]amino}ethyl)-2-methoxyphenoxy]-3,4,5-trihydroxyoxane-2-carboxylic …	HMDB0135493;HMDB0135495;HMDB0135497;HMDB0135499;HMDB0039316	S-(Hydroxymethyl)mycothiol	C18235
pos-M563T162	2.89201	0.0190042	0.00865801	0.0929027	0.0492234	2.17519	0.0401936	up	563.291	2.70308	-	Unknown	-	-	-	-	-	-	-	-
pos-M265T143	2.89086	0.00397643	0.0021645	0.0328762	0.0176544	1.87032	0.15189	up	265.17	2.38792	-	Unknown	-	-	-	-	-	-	-	-
pos-M246T109	2.88376	0.00260397	0.0021645	0.0246142	0.0176544	1.72999	0.0510485	up	246.143	1.81738	-	Unknown	-	-	-	-	Glutaminylvaline;Asparaginyl-Isoleucine;Asparaginyl-Leucine;Isoleucyl-Asparagine;Leucyl-Asparagine;Valyl-Glutamine;Valyl-Gamma-glutamate;Pyroglutamylvaline;Prolylhydroxyproline;Hydroxyprolyl-Proline;Prolyl-Hydroxyproline;Tetraacetylethylenediamine	HMDB0028810;HMDB0028734;HMDB0028735;HMDB0028902;HMDB0028924;HMDB0029125;HMDB0029141;HMDB0094651;HMDB0006695;HMDB0028871;HMDB0029018;HMDB0040573	(S)-ATPA	C13733
pos-M315T116	2.88101	0.0209204	0.0649351	0.0989266	0.201816	2.25673	0.042132	up	315.201	1.94082	-	Unknown	-	-	-	-	-	-	-	-
pos-M549T53_2	2.87951	0.0102294	0.0021645	0.0619705	0.0176544	1.91929	0.0744788	up	549.296	0.887117	-	Unknown	-	-	-	-	Ganodermic acid TQ	HMDB0037893	-	-
pos-M276T139	2.87733	0.00740492	0.0021645	0.0499466	0.0176544	1.91341	0.0806099	up	275.656	2.31048	-	Unknown	-	-	-	-	-	-	-	-
neg-M553T155	2.87456	0.0194541	0.00865801	0.0942831	0.0492234	2.15485	0.0505829	up	553.231	2.57979	-	Unknown	-	-	-	-	Ssioriside	HMDB0038934	-	-
neg-M264T227	2.8717	0.00106532	0.0021645	0.0130248	0.0176544	1.7916	0.228474	up	264.16	3.78517	-	Unknown	-	-	-	-	Oxprenolol;4-Hydroxy-alprenolol;(2Z)-3-hydroxy-2-(phenylmethylidene)octanoic acid;(2Z)-2-[(3-hydroxyphenyl)methylidene]octanoic acid;(2Z)-2-[(4-hydroxyphenyl)methylidene]octanoic acid;(2Z)-7-hydroxy-2-(phenylmethylidene)octanoic acid;2-hexyl-3-phenyloxirane-2-carboxylic acid;(2Z)-8-hydroxy-2-(phenylmethylidene)octanoic acid;(2Z)-2-[(2-hydroxyphenyl)methylidene]octanoic acid;Gamma-CEHC;(S)-Pterosi…	HMDB0015520;HMDB0061122;HMDB0134144;HMDB0134145;HMDB0134146;HMDB0134147;HMDB0134148;HMDB0134149;HMDB0134150;HMDB0001931;HMDB0030757;HMDB0030888;HMDB0030910;HMDB0031378;HMDB0031386;HMDB0031387;HMDB0031970;HMDB0032649;HMDB0033707;HMDB0034123;HMDB0035131;HMDB0035132;HMDB0035223;HMDB0035503;HMDB0035708;HMDB0035903;HMDB0036005;HMDB0036040;HMDB0036641;HMDB0036770;HMDB0036772;HMDB0037022;HMDB0037557;HMD…	1,2-Dihydrosantonin;Parthenolide;Artabsin;Artemorin;Confertin;Damsin;Eupatolide;Ivalin;Micheliolide;Pseudoivalin;Quadrone;Santamarin;Tamaulipin_A;Tomentosin;Canellal;Dehydrongaione;Illudin_M;Abscisic_aldehyde;Atractylenolide_III;1-Deoxy-11-oxopentalenate	C02771;C07609;C09301;C09345;C09378;C09386;C09440;C09488;C09507;C09534;C09537;C09544;C09556;C09562;C09626;C09660;C09687;C13455;C17887;C20400
pos-M274T147	2.8714	0.00196529	0.004329	0.020384	0.0290215	1.74281	0.0859799	up	274.174	2.45052	-	Unknown	-	-	-	-	-	-	(2R,3R)-3-Methylglutamyl-5-semialdehyde-N6-lysine;Pulcherriminic_acid	C20279;C20515
neg-M529T172	2.86773	0.0196687	0.0021645	0.095038	0.0176544	2.16454	0.0218262	up	529.285	2.8605	-	Unknown	-	-	-	-	Cavipetin A;7,12-Dihydroxy-3,11,15,23-tetraoxolanost-8-en-26-oic acid;Physapubescin;Ganoderic acid N;Ganoderic acid theta	HMDB0030363;HMDB0033023;HMDB0033796;HMDB0035325;HMDB0036310	Proscillaridin	C12816
neg-M331T55	2.86597	0.00181509	0.0021645	0.0191796	0.0176544	1.8427	0.0455808	up	331.161	0.91265	-	Unknown	-	-	-	-	-	-	Clavamycin_D;Santiaguine	C17364;C10170
pos-M529T171	2.86563	0.0179005	0.0021645	0.0896999	0.0176544	2.02793	0.0996122	up	528.62	2.85026	-	Unknown	-	-	-	-	-	-	-	-
neg-M221T148	2.86098	0.00498446	0.0151515	0.0384634	0.0749311	1.59843	0.0660194	up	221.093	2.46903	-	Unknown	-	-	-	-	Glycyl-Phenylalanine;Phenylalanyl-Glycine;Indolelactic acid;5-Methoxyindoleacetate;Cinnamoylglycine;Edulitine;Methyl 1-methoxy-1H-indole-3-carboxylate;3-Indolehydracrylic acid;Gentian Violet;Pefloxacin	HMDB0028848;HMDB0028995;HMDB0000671;HMDB0004096;HMDB0011621;HMDB0030179;HMDB0032755;HMDB0059765;HMDB0014550;HMDB0014630	N5-Phenyl-L-glutamine;Indolelactate;5-Methoxyindoleacetate;Gentianamine;Swietenidin_B	C20843;C02043;C05660;C09961;C10741
pos-M232T45	2.8602	0.0376471	0.0649351	0.144775	0.201816	1.40718	0.216274	up	232.141	0.755083	-	Unknown	-	-	-	-	2-(2,4-dihydroxyphenyl)-3-(3,7-dimethylocta-2,6-dien-1-yl)-5,7-dihydroxy-6-(4-hydroxy-3-methylbut-2-en-1-yl)-4H-chromen-4-one;2-(2,4-dihydroxyphenyl)-5,7-dihydroxy-3-(4-hydroxy-3,7-dimethylocta-2,6-dien-1-yl)-6-(3-methylbut-2-en-1-yl)-4H-chromen-4-one;2-(2,4-dihydroxyphenyl)-5,7-dihydroxy-3-[4-hydroxy-3-(4-methylpent-3-en-1-yl)but-2-en-1-yl]-6-(3-methylbut-2-en-1-yl)-4H-chromen-4-one;2-(2,4-dihyd…	HMDB0129711;HMDB0129712;HMDB0129713;HMDB0129714;HMDB0129715;HMDB0129716;HMDB0129717;HMDB0129718;HMDB0129719;HMDB0129720	-	-
pos-M410T158	2.85878	0.0190354	0.0021645	0.0930178	0.0176544	2.0603	0.12977	up	410.279	2.63458	-	Unknown	-	-	-	-	-	-	-	-
pos-M264T54_1	2.8586	0.0211257	0.0151515	0.0996708	0.0749311	2.15717	0.170132	up	263.673	0.89895	-	Unknown	-	-	-	-	-	-	-	-
pos-M446T53_2	2.85855	0.017293	0.025974	0.0877261	0.109696	2.11683	0.0743242	up	446.24	0.88755	-	Unknown	-	-	-	-	Taraxacolide 1-O-b-D-glucopyranoside	HMDB0035610	-	-
pos-M328T158	2.85411	0.0257746	0.025974	0.11365	0.109696	2.4402	0.0309601	up	327.707	2.63568	-	Unknown	-	-	-	-	-	-	-	-
pos-M399T159	2.85291	0.00903399	0.0021645	0.0573701	0.0176544	1.93077	0.0266225	up	399.257	2.64428	-	Unknown	-	-	-	-	-	-	17-Propylestra-1,3,5(10)-triene-3,17beta-diol_diacetate;Pregna-5,16,20-triene-3beta,20-diol_diacetate	C14947;C15046
pos-M192T49	2.85172	0.00432313	0.004329	0.0349762	0.0290215	1.82784	0.068614	up	192.023	0.822683	-	Unknown	-	-	-	-	2-Furoylglycine;L-2,3-Dihydrodipicolinate	HMDB0000439;HMDB0012247	L-2,3-Dihydrodipicolinate;3,5-Dihydroxyanthranilate;3-Methylpyrrole-2,4-dicarboxylic_acid;2-Methoxy-5-nitrophenol;2-Methoxy-4-nitrophenol;4-Methyl-5-nitrocatechol	C03340;C11465;C12477;C17385;C17386;C18315
pos-M345T166_2	2.85036	0.0223921	0.004329	0.103626	0.0290215	2.26879	0.0416804	up	345.221	2.76904	-	Unknown	-	-	-	-	8,11,14-Eicosatrienoic acid;5,8,11-Eicosatrienoic acid ;Sciadonic acid;Sagittariol;11,14,17-Eicosatrienoic acid	HMDB0002925;HMDB0010378;HMDB0031058;HMDB0036835;HMDB0060039	(8Z,11Z,14Z)-Icosatrienoic_acid;2,7,11-Cembratrien-4,6-diol;Plaunotol;2alpha-Methyl-5alpha-androstane-3alpha,17beta-diol;2alpha-Methyl-5alpha-androstane-3beta,17beta-diol;17alpha-Methyl-5alpha-androstane-3alpha,17beta-diol;17-Methyl-5alpha-androstane-11beta,17beta-diol;Icosatrienoic_acid;Sethoxydim	C03242;C09072;C13273;C14882;C15058;C15376;C15399;C16522;C18539
pos-M437T48	2.84913	8.3378e-06	0.0021645	0.000357875	0.0176544	1.83544	0.0656587	up	437.017	0.797	-	Unknown	-	-	-	-	[2-methoxy-4-(3,5,6,7-tetrahydroxy-4-oxo-3,4-dihydro-2H-1-benzopyran-2-yl)phenyl]oxidanesulfonic acid;[5,6,7-trihydroxy-2-(4-hydroxy-3-methoxyphenyl)-4-oxo-3,4-dihydro-2H-1-benzopyran-3-yl]oxidanesulfonic acid;{4-[2,3-dioxo-3-(2,3,4,6-tetrahydroxyphenyl)propyl]-2-methoxyphenyl}oxidanesulfonic acid;[2-hydroxy-5-(3,5,7-trihydroxy-6-methoxy-4-oxo-3,4-dihydro-2H-1-benzopyran-2-yl)phenyl]oxidanesulfon…	HMDB0128795;HMDB0128796;HMDB0128806;HMDB0128819;HMDB0128820;HMDB0128831;HMDB0134872;HMDB0134873	-	-
pos-M588T54	2.8444	0.0090469	0.004329	0.057377	0.0290215	1.91163	0.208514	up	588.364	0.897833	-	Unknown	-	-	-	-	Pyrrhoxanthinol	HMDB0035696	-	-
pos-M305T197	2.84419	8.57066e-05	0.0021645	0.00207686	0.0176544	1.81792	0.242195	up	305.148	3.29165	-	Unknown	-	-	-	-	N-Ribosylhistidine;(R,S)-Norlaudanosoline;Pipermethystine;noroxymorphone	HMDB0002089;HMDB0012486;HMDB0033486;HMDB0061073	Nopaline;Clavamycin_E;(S)-Norlaudanosoline;Tetrahydropapaveroline;(R)-Norlaudanosoline;Brunsvigine;Lycorine;3'-Demethoxypiplartine;Hamayne;Nangustine;Pancracine;11-Hydroxyvittatine	C01682;C17365;C02916;C06350;C06351;C08519;C08532;C10444;C12164;C12185;C12186;C12194
pos-M261T154	2.84213	0.001574	0.0021645	0.017218	0.0176544	1.84295	0.0518006	up	261.089	2.56933	-	Unknown	-	-	-	-	1,2,3,4-Tetrahydro-b-carboline-1,3-dicarboxylic acid;15(R)-hydroperoxy-EPE;Cinnamyl benzoate;4'-Methoxychalcone;Benzyl cinnamate;1-hydroxy-1-(4-methoxyphenyl)-4-methylpentan-3-one;1-hydroxy-5-(4-methoxyphenyl)-2-methylpentan-3-one;4-hydroxy-1-(4-methoxyphenyl)-4-methylpentan-3-one;2-hydroxy-1-(4-methoxyphenyl)-4-methylpentan-3-one;2-hydroxy-2-[4-(2-methylpropyl)phenyl]propanoic acid;3-hydroxy-2-[…	HMDB0032102;HMDB0062295;HMDB0029700;HMDB0032585;HMDB0040286;HMDB0132941;HMDB0132943;HMDB0132945;HMDB0132946;HMDB0140966;HMDB0140967;HMDB0032121;HMDB0036819;HMDB0038894;HMDB0060565;HMDB0060920;HMDB0060921;HMDB0061943	Biotin_sulfoxide;Dehydrovomifoliol;(+/-)-6-Hydroxy-3-oxo-alpha-ionone;Maculine	C20386;C02533;C04223;C10714
neg-M226T89	2.8406	0.0031919	0.0021645	0.0283567	0.0176544	1.85394	0.064935	up	226.012	1.49135	-	Unknown	-	-	-	-	L-Glutamic acid 5-phosphate;Borax	HMDB0001228;HMDB0036492	Trinitrotoluene;L-Glutamyl_5-phosphate;alpha-D-Glutamyl_phosphate;L-Glutamyl_1-phosphate;WIN54954;Cibarian;Coronarian	C16391;C03287;C03734;C05765;C06493;C08473;C08474
neg-M330T146_2	2.83752	3.81852e-05	0.0021645	0.00113808	0.0176544	1.77325	0.359137	up	330.202	2.42556	-	Unknown	-	-	-	-	Marimastat;Pergolide	HMDB0014924;HMDB0015317	Pergolide	C07425
pos-M338T150_1	2.83632	0.0233702	0.0151515	0.106604	0.0749311	2.26934	0.0407603	up	337.678	2.50775	-	Unknown	-	-	-	-	-	-	-	-
neg-M574T158	2.83486	0.0282221	0.0021645	0.120071	0.0176544	2.12374	0.0472993	up	574.335	2.63708	-	Unknown	-	-	-	-	Cucurbitacin B	HMDB0034927	Cucurbitacin_B	C08794
pos-M185T53	2.83131	0.0179419	0.0021645	0.0898504	0.0176544	2.0661	0.0468523	up	185.127	0.88805	-	Unknown	-	-	-	-	N-(3-acetamidopropyl)pyrrolidin-2-one	HMDB0061384	-	-
pos-M378T169	2.83126	0.000258548	0.0021645	0.00458194	0.0176544	1.92318	0.17344	up	378.234	2.82022	-	Unknown	-	-	-	-	-	-	-	-
pos-M471T53	2.82904	0.0070266	0.0021645	0.0481733	0.0176544	1.92121	0.047876	up	471.289	0.88745	-	Unknown	-	-	-	-	5,8-Epoxy-5,8-dihydro-3-hydroxy-8'-apo-b,y-carotenal;beta-Citraurin epoxide;24-Hydroxycalcitriol;Neochlorogenin;Rockogenin;23S,25,26-Trihydroxyvitamin D3;3beta,7alpha-Dihydroxy-5-cholestenoate;4-cholesten-7伪,12伪,24-triol-3-one;7alpha,12alpha,26-trihydroxycholest-4-en-3-one;1alpha,23(S),25-trihydroxyvitamin D3;3alpha,7beta-dihydroxy-5beta-cholest-24-en-26-oic Acid	HMDB0039024;HMDB0039079;HMDB0006228;HMDB0030702;HMDB0033769;HMDB0060134;HMDB0012454;HMDB0062399;HMDB0062400;HMDB0062686;HMDB0062712	Gitogenin;3beta,5beta-Ketotriol;Neogitogenin;3beta,7alpha-Dihydroxy-5-cholestenoate;Calcitetrol;Terpendole_I	C08899;C16494;C17003;C17335;C18231;C20543
pos-M239T54	2.82791	0.00428843	0.0021645	0.034837	0.0176544	1.95722	0.086494	up	239.101	0.899433	-	Unknown	-	-	-	-	Felbamate;Glycyl-Tyrosine;Tyrosyl-Glycine;gamma-Glutaminyl-4-hydroxybenzene;Falimint;Prolyl-Threonine;Threoninyl-Proline;Sakacin P;Methyl 5-hydroxyoxindole-3-acetate;Methyl dioxindole-3-acetate	HMDB0015084;HMDB0028853;HMDB0029105;HMDB0029451;HMDB0040988;HMDB0029027;HMDB0029069;HMDB0038239;HMDB0038990;HMDB0038991	Felbamate;gamma-Glutamyl-gamma-aminobutyraldehyde;6-Hydroxyindolelactate	C07501;C15700;C05657
pos-M341T53	2.82779	0.0250986	0.025974	0.111484	0.109696	2.32962	0.0243572	up	341.215	0.88805	-	Unknown	-	-	-	-	-	-	Istamycin_Y0;Istamycin_X0	C17985;C17986
pos-M260T54_1	2.82665	3.01803e-07	0.0021645	2.66644e-05	0.0176544	1.73845	0.0912789	up	260.194	0.898617	-	Unknown	-	-	-	-	Isoleucyl-Lysine;Leucyl-Lysine;Lysyl-Isoleucine;Lysyl-Leucine	HMDB0028912;HMDB0028934;HMDB0028954;HMDB0028955	-	-
pos-M542T210	2.82559	0.017717	0.025974	0.0890973	0.109696	1.53972	0.0704459	up	542.337	3.49553	-	Unknown	-	-	-	-	VPGPR Enterostatin	HMDB0003577	Novapikromyin	C20740
neg-M159T132	2.82524	0.00331269	0.004329	0.0291302	0.0290215	1.76581	0.328952	up	159.03	2.19752	2-Naphthalenethiol	Benzenoids	Naphthalenes	HMDB0029689	NA	-	Oxoadipic acid;3-Oxoadipic acid;2-Methyl-4-oxopentanedioic acid;3-Methyl-3-hydroxypentanedioate;Methionyl-Valine;Valyl-Methionine	HMDB0000225;HMDB0000398;HMDB0039447;HMDB0059737;HMDB0028986;HMDB0029133	2-Oxoadipate;3-Oxoadipate;3D-3,5/4-Trihydroxycyclohexane-1,2-dione;D-2,3-Diketo_4-deoxy-epi-inositol;2-Formylglutarate;2,4-Diketo-3-deoxy-L-fuconate;Bentazone;S_1319	C00322;C00846;C04287;C06891;C16159;C20781;C10965;C16880
neg-M442T57	2.82273	0.0150791	0.025974	0.0805302	0.109696	2.01792	0.0827842	up	442.229	0.9513	-	Unknown	-	-	-	-	9-(2-Carboxyphenyl)-3,6-bis(diethylamino)xanthylium(1+);Paliperidone	HMDB0031786;HMDB0015396	-	-
pos-M180T49	2.82151	0.0150098	0.025974	0.0802291	0.109696	1.42365	0.0983666	up	180.001	0.810142	-	Unknown	-	-	-	-	-	-	-	-
pos-M454T174	2.82127	0.000785604	0.0021645	0.010381	0.0176544	1.75007	0.261453	up	453.954	2.90575	-	Unknown	-	-	-	-	-	-	-	-
pos-M364T189	2.81798	0.00368887	0.004329	0.0313108	0.0290215	1.6404	0.262913	up	364.204	3.157	-	Unknown	-	-	-	-	14-oxo-DoHE(1-);Tolterodine	HMDB0062685;HMDB0015170	Tolterodine	C07750
neg-M297T56_1	2.81382	0.0192824	0.0649351	0.0937891	0.201816	2.09786	0.0578542	up	297.049	0.935967	D-erythro-Imidazolylglycerol phosphate	Organic acids and derivatives	Organic phosphoric acids and derivatives	HMDB0012208	NA	-	-	-	Quinalphos;Phoxim	C11030;C18757
neg-M585T166	2.81254	0.000106044	0.0021645	0.00240591	0.0176544	1.67193	0.436467	up	585.366	2.76743	-	Unknown	-	-	-	-	LysoPC(22:5(4Z,7Z,10Z,13Z,16Z));LysoPC(22:5(7Z,10Z,13Z,16Z,19Z));Janthitrem C	HMDB0010402;HMDB0010403;HMDB0040684	Janthitrem_C	C20601
neg-M442T145	2.81243	0.014849	0.0021645	0.0796155	0.0176544	2.01281	0.0398304	up	442.231	2.42101	-	Unknown	-	-	-	-	9-(2-Carboxyphenyl)-3,6-bis(diethylamino)xanthylium(1+)	HMDB0031786	-	-
neg-M559T58	2.80636	0.0192227	0.025974	0.0937249	0.109696	2.06786	0.085149	up	559.272	0.973667	-	Unknown	-	-	-	-	-	-	-	-
pos-M675T151	2.80616	0.0224683	0.0411255	0.10386	0.151302	2.17119	0.0634354	up	675.351	2.50887	-	Unknown	-	-	-	-	Madlongiside C	HMDB0037904	-	-
pos-M350T55	2.80446	0.000310548	0.0021645	0.00522066	0.0176544	1.81728	0.070183	up	350.136	0.910825	-	Unknown	-	-	-	-	-	-	-	-
pos-M437T202	2.80387	0.000158537	0.0021645	0.00318304	0.0176544	1.78604	0.21152	up	436.795	3.36207	-	Unknown	-	-	-	-	-	-	-	-
pos-M394T122	2.80079	0.0188853	0.0021645	0.0926148	0.0176544	2.0266	0.161063	up	394.289	2.03048	-	Unknown	-	-	-	-	-	-	Undecylprodigiosin	C12023
neg-M443T55	2.79971	1.54004e-06	0.0021645	9.51751e-05	0.0176544	1.82549	0.089052	up	443.149	0.910042	-	Unknown	-	-	-	-	{[(2Z)-2-(phenylmethylidene)heptyl]oxy}sulfonic acid	HMDB0126522	-	-
pos-M930T543	2.79775	0.00894841	0.00865801	0.0569911	0.0492234	1.47898	0.459263	up	929.613	9.04857	-	Unknown	-	-	-	-	-	-	-	-
pos-M261T53	2.79412	2.56087e-05	0.0021645	0.000833246	0.0176544	1.735	0.19334	up	261.197	0.887967	-	Unknown	-	-	-	-	Ropinirole;Oxymetazoline;Chalciporone	HMDB0014413;HMDB0015070;HMDB0033526	Oxymetazoline;Ropinirole;Isobutylphendienamide;2-Heptyl-4(1H)-quinolone	C07363;C07564;C10944;C20643
pos-M216T155	2.79331	0.00223886	0.0021645	0.0222033	0.0176544	1.85277	0.261181	up	216.14	2.59142	-	Unknown	-	-	-	-	1-[2-Methyl-3-(methylthio) allyl]cyclohex-2-enol	HMDB0094658	Cycloate	C18780
neg-M410T40	2.79305	0.000163488	0.0021645	0.00325203	0.0176544	1.80756	0.0864177	up	410.215	0.665575	-	Unknown	-	-	-	-	Pteroside Z;Secoeremopetasitolide B	HMDB0032587;HMDB0041363	Lasiocarpine;Nigakilactone_M;Nigakilactone_N;Salinomycin	C10341;C17035;C17036;C15690
pos-M461T166	2.79178	0.0219124	0.0021645	0.102123	0.0176544	2.18392	0.0694909	up	461.284	2.76786	-	Unknown	-	-	-	-	-	-	-	-
pos-M230T39	2.79107	0.0158375	0.004329	0.0831302	0.0290215	1.91679	0.173036	up	230.47	0.645967	-	Unknown	-	-	-	-	-	-	-	-
pos-M421T247	2.78925	1.8536e-07	0.0021645	1.90945e-05	0.0176544	1.73888	0.0702551	up	421.315	4.12233	-	Unknown	-	-	-	-	Nb-Palmitoyltryptamine	HMDB0040815	Istamycin_C	C17995
neg-M575T158	2.7877	0.018565	0.0021645	0.0916627	0.0176544	1.93417	0.0845484	up	575.338	2.6338	-	Unknown	-	-	-	-	-	-	Auriculine	C10280
neg-M471T172	2.78395	0.00272673	0.0021645	0.0254663	0.0176544	1.78422	0.134192	up	471.26	2.87187	-	Unknown	-	-	-	-	-	-	-	-
pos-M506T158	2.78385	0.0308146	0.0021645	0.127551	0.0176544	1.97686	0.105622	up	506.329	2.63505	-	Unknown	-	-	-	-	LysoPE(0:0/20:2(11Z,14Z));LysoPE(20:2(11Z,14Z)/0:0)	HMDB0011483;HMDB0011513	-	-
pos-M689T166	2.78174	0.025136	0.0649351	0.111507	0.201816	2.37002	0.0498041	up	689.433	2.76998	-	Unknown	-	-	-	-	PG(a-13:0/a-15:0);PG(a-13:0/i-15:0);PG(i-12:0/i-16:0);PG(i-13:0/a-15:0);PG(i-13:0/i-15:0);PG(i-14:0/i-14:0)	HMDB0116638;HMDB0116645;HMDB0116664;HMDB0116674;HMDB0116681;HMDB0116695	-	-
pos-M339T48_2	2.78078	6.35016e-09	0.0021645	1.72724e-06	0.0176544	1.76448	0.369096	up	339.039	0.796617	-	Unknown	-	-	-	-	Carboxytolbutamide	HMDB0041849	-	-
pos-M200T40	2.78044	0.00179923	0.0021645	0.0190748	0.0176544	1.79825	0.203348	up	199.61	0.662883	-	Unknown	-	-	-	-	-	-	-	-
pos-M211T237	2.78028	2.13883e-06	0.0021645	0.000124464	0.0176544	1.82302	0.145054	up	211.086	3.95102	Bancroftinone	Organic oxygen compounds	Organooxygen compounds	HMDB0041406	null	-	Antipyrine	HMDB0015503	Pyocyanine;2-Aminoacridone;Peganine;Antipyrine;AI-2	C01748;C12143;C10733;C13244;C16421
pos-M276T53_1	2.77938	0.00630386	0.0021645	0.0447609	0.0176544	1.8654	0.141891	up	275.655	0.88755	-	Unknown	-	-	-	-	-	-	-	-
pos-M487T152	2.77737	0.0187244	0.004329	0.0921328	0.0290215	1.9767	0.060603	up	487.291	2.54108	-	Unknown	-	-	-	-	-	-	-	-
pos-M253T150	2.77409	0.0238637	0.00865801	0.107879	0.0492234	2.19513	0.0639814	up	252.626	2.50459	-	Unknown	-	-	-	-	-	-	-	-
pos-M177T47	2.76772	2.85945e-07	0.0021645	2.54491e-05	0.0176544	1.82037	0.214266	up	177.123	0.782617	-	Unknown	-	-	-	-	2-Methylbutyrylglycine;Isovalerylglycine;Valerylglycine;N-Acetylvaline;3-Dehydrocarnitine;5-Acetamidovalerate;4-Hydroxystachydrine;Turicine;Betonicine;Calystegine A6;Calystegine A7;Calystegin A3;Medicanine;Methyl 5-(hydroxymethyl)pyrrolidine-3-carboxylate	HMDB0000339;HMDB0000678;HMDB0000927;HMDB0011757;HMDB0012154;HMDB0012175;HMDB0029230;HMDB0029409;HMDB0029412;HMDB0031345;HMDB0036384;HMDB0038593;HMDB0038625;HMDB0061678	5-Acetamidopentanoate;(-)-Betonicine;3-Hydroxystachydrine;Calystegin_A3	C03087;C08269;C10151;C10850
neg-M469T54_4	2.76599	0.0186306	0.025974	0.0918559	0.109696	2.04495	0.0889535	up	469.276	0.901133	-	Unknown	-	-	-	-	norerythromycin	HMDB0061026	-	-
pos-M259T81	2.76525	0.0100325	0.0021645	0.0611447	0.0176544	1.92035	0.0638968	up	259.17	1.34342	-	Unknown	-	-	-	-	-	-	-	-
neg-M668T137	2.76493	0.00119054	0.0021645	0.0141081	0.0176544	1.94159	0.0723109	up	668.078	2.29103	-	Unknown	-	-	-	-	-	-	-	-
pos-M553T178	2.76287	0.0242702	0.025974	0.108984	0.109696	2.22741	0.0606117	up	553.375	2.96215	-	Unknown	-	-	-	-	Cyclopassifloic acid E	HMDB0036298	-	-
pos-M485T53	2.75568	0.0256271	0.132035	0.113103	0.324036	2.41054	0.0497541	up	485.305	0.887567	-	Unknown	-	-	-	-	Hydroxysintaxanthin 5,6-epoxide;13'-Carboxy-gamma-tocopherol;(3beta,5alpha,6beta,7alpha,22E,24R)-Ergosta-8,22-diene-3,5,6,7-tetrol;(3beta,5alpha,6alpha,9alpha,22E,24R)-Ergosta-7,22-diene-3,5,6,9-tetrol;3,5,9-Trihydroxyergost-7-en-6-one;Secasterone;3-Dehydroteasterone	HMDB0039086;HMDB0012557;HMDB0032107;HMDB0032123;HMDB0032875;HMDB0040999;HMDB0041527	Gallopamil;Stylisterol_B;Di-n-decyl_phthalate;Diisodecyl_phthalate;3-Dehydroteasterone	C13764;C14158;C14505;C14578;C15792
pos-M438T54_2	2.75561	0.00109877	0.0021645	0.0133061	0.0176544	1.79596	0.0513823	up	438.204	0.89915	-	Unknown	-	-	-	-	-	-	FMLP;Spiramine_A;Butroxydim	C11596;C08709;C18705
pos-M377T59	2.75471	0.0170626	0.0021645	0.0869218	0.0176544	1.87033	0.0461337	up	377.2	0.98915	-	Unknown	-	-	-	-	Grepafloxacin;Enrofloxacin	HMDB0014509;HMDB0029861	Grepafloxacin	C11368
pos-M280T143	2.7545	0.000246699	0.0021645	0.00443594	0.0176544	1.70016	0.21343	up	280.135	2.3887	-	Unknown	-	-	-	-	(E,E)-N-4-Methoxystyrylcinnamide;Koenine;Heptaphylline;(R)-Roemerine;z-Clausenamide;Cycloclausenamide;Homoclausenamide;Murrayamine A;N-Methyl-N-(2-phenylethenyl)-3-phenyl-2-oxiranecarboxamide;1,6-Dimethoxypyrene	HMDB0030194;HMDB0030209;HMDB0030219;HMDB0030264;HMDB0038621;HMDB0038650;HMDB0038651;HMDB0038833;HMDB0041439;HMDB0060337	1,6-Dimethoxypyrene	C18260
neg-M202T42	2.7542	0.00432174	0.0021645	0.0349762	0.0176544	1.75519	0.0513096	up	202.12	0.69485	Glycyl-Lysine	Organic acids and derivatives	Carboxylic acids and derivatives	HMDB0028846	null	-	Glycyl-Lysine;Lysyl-Glycine;Alanyl-Proline;Prolyl-Alanine	HMDB0028846;HMDB0028951;HMDB0028695;HMDB0029010	-	-
pos-M446T158_2	2.75277	0.00488944	0.004329	0.0379921	0.0290215	1.55067	0.380879	up	446.302	2.63682	-	Unknown	-	-	-	-	-	-	-	-
neg-M286T58	2.75098	0.000109827	0.0021645	0.0024732	0.0176544	1.76737	0.088885	up	286.177	0.9608	-	Unknown	-	-	-	-	-	-	-	-
pos-M679T54	2.75095	0.0205292	0.0411255	0.097771	0.151302	2.10401	0.0549072	up	679.347	0.8995	-	Unknown	-	-	-	-	-	-	Aconifine;Norbinaltorphimine	C08655;C18130
pos-M221T158_1	2.74918	0.0238003	0.025974	0.107713	0.109696	2.19437	0.122054	up	220.628	2.63568	-	Unknown	-	-	-	-	-	-	-	-
neg-M652T158	2.7475	0.0187664	0.00865801	0.0921741	0.0492234	2.02435	0.0796755	up	652.392	2.63688	-	Unknown	-	-	-	-	-	-	-	-
pos-M461T161	2.74745	0.00429941	0.0021645	0.0349028	0.0176544	1.86243	0.0289007	up	461.241	2.69079	-	Unknown	-	-	-	-	DHAP(18:0e)	HMDB0011142	Volicitin;Z-Tyr-Leu-NHOH	C16345;C02203
neg-M155T56	2.74662	0.0146823	0.0151515	0.0790021	0.0749311	1.97471	0.0233866	up	155.082	0.9368	-	Unknown	-	-	-	-	3,4-Dihydroxybenzylamine;5-Acetyl-2,4-dimethyloxazole;Ethyl 2-pyrrolecarboxylate	HMDB0012153;HMDB0038174;HMDB0059856	Gabaculine	C12110
pos-M512T425	2.74371	0.00490217	0.004329	0.0380286	0.0290215	1.55167	0.282988	up	512.412	7.07625	-	Unknown	-	-	-	-	-	-	-	-
pos-M229T164	2.74331	0.0269049	0.0021645	0.116807	0.0176544	1.95039	0.0461094	up	229.154	2.74148	-	Unknown	-	-	-	-	Isoleucylproline;Leucylproline;Methoxamine;Orciprenaline;Isoproterenol	HMDB0011174;HMDB0011175;HMDB0014861;HMDB0014954;HMDB0015197	Mescaline;Isoproterenol;Metaproterenol;Methoxamine;L-Isoprenaline	C06546;C07056;C07144;C07513;C11703
pos-M457T54	2.7431	0.00619454	0.0151515	0.0443268	0.0749311	1.78044	0.434744	up	457.274	0.89895	-	Unknown	-	-	-	-	Polysorbate 60;11'-Carboxy-alpha-chromanol;Hexadecyl ferulate;Leukotriene E4;11-trans-LTE4	HMDB0037183;HMDB0012515;HMDB0039317;HMDB0002200;HMDB0062286	Diisononyl_phthalate;Leukotriene_E4	C15221;C05952
pos-M690T166	2.74172	0.0239626	0.0411255	0.108144	0.151302	2.24763	0.0450071	up	690.435	2.76998	-	Unknown	-	-	-	-	-	-	-	-
pos-M254T158	2.73847	0.0246656	0.025974	0.110086	0.109696	2.23108	0.0772936	up	253.67	2.63537	-	Unknown	-	-	-	-	-	-	-	-
neg-M359T42	2.73777	0.00437293	0.0021645	0.0352279	0.0176544	1.8483	0.0522503	up	359.178	0.695733	-	Unknown	-	-	-	-	-	-	-	-
pos-M185T140	2.73667	9.75272e-05	0.0021645	0.00226116	0.0176544	1.62548	0.300593	up	184.614	2.33038	-	Unknown	-	-	-	-	-	-	-	-
pos-M386T53	2.73394	0.00591712	0.0021645	0.0430026	0.0176544	1.87595	0.0318938	up	386.237	0.884383	-	Unknown	-	-	-	-	-	-	Cetyltrimethylammonium_bromide	C11275
pos-M447T116	2.72968	0.0155504	0.025974	0.0820141	0.109696	1.99749	0.137572	up	447.243	1.94082	-	Unknown	-	-	-	-	-	-	-	-
pos-M225T116	2.72846	0.0221281	0.0411255	0.102868	0.151302	2.11632	0.241048	up	224.625	1.94082	-	Unknown	-	-	-	-	-	-	-	-
neg-M227T154	2.72842	0.0110431	0.00865801	0.0650919	0.0492234	1.91817	0.0597794	up	227.105	2.57488	Pyroglutamylvaline	Organic acids and derivatives	Carboxylic acids and derivatives	HMDB0094651	null	-	Pyroglutamylvaline;Prolylhydroxyproline;Hydroxyprolyl-Proline;Prolyl-Hydroxyproline;Tetraacetylethylenediamine;3-Methoxytyrosine;Methyldopa;3-O-Methyl-a-methyldopa	HMDB0094651;HMDB0006695;HMDB0028871;HMDB0029018;HMDB0040573;HMDB0001434;HMDB0011754;HMDB0060747	(S)-ATPA;Methyldopa_anhydrous;Enicoflavine;3-Hydroxy-5-methyl-L-tyrosine	C13733;C07194;C09946;C20801
pos-M346T166_1	2.72776	0.0229886	0.0151515	0.105272	0.0749311	2.15399	0.0261453	up	345.722	2.77105	-	Unknown	-	-	-	-	-	-	-	-
pos-M280T166_2	2.72511	0.0209876	0.0151515	0.099174	0.0749311	2.04898	0.0722857	up	280.174	2.76397	-	Unknown	-	-	-	-	Etamiphylline;Phaseolic acid	HMDB0041889;HMDB0031897	Tiocarbazil;Streptidine;Triethylene_glycol_diglycidyl_ether	C18898;C00837;C19537
pos-M317T140_2	2.72372	0.000683902	0.0021645	0.00925945	0.0176544	1.79552	0.106273	up	317.18	2.3318	-	Unknown	-	-	-	-	-	-	Imipramine_hydrochloride	C07982
pos-M679T142	2.72336	0.0223306	0.0151515	0.103416	0.0749311	2.11163	0.0475978	up	679.349	2.37447	-	Unknown	-	-	-	-	-	-	Aconifine;Norbinaltorphimine	C08655;C18130
pos-M358T176	2.72153	2.53705e-06	0.0021645	0.00014184	0.0176544	1.82125	0.0862597	up	358.228	2.93966	-	Unknown	-	-	-	-	Methantheline;Mepenzolate	HMDB0015075;HMDB0015591	Mepenzolate;Methantheline	C07818;C07849
pos-M310T54	2.71628	0.0467647	0.00865801	0.166458	0.0492234	1.29965	0.15708	up	310.143	0.892567	-	Unknown	-	-	-	-	Fluoxetine;Koenigine;Galantamine;Etodolac;Ritodrine;Piperanine;Feruperine;Nordihydrocodeine;Dihydromorphine;6alpha-Hydroxy-hydromorphone;6beta-Hydroxy-hydromorphone;Nordihydroisomorphine;N-gamma-Glutamyl-S-propylcysteine;(all-E)-1,7-bis(4-hydroxyphenyl)-1,4,6-heptatrien-3-one	HMDB0014615;HMDB0030207;HMDB0014812;HMDB0014887;HMDB0015005;HMDB0033874;HMDB0040699;HMDB0041956;HMDB0060548;HMDB0060796;HMDB0060798;HMDB0060854;HMDB0039096;HMDB0040889	SB_218655;Etodolac;Ritodrine;Galanthamine;Mesembrenone;Dihydromorphine;Zephyramine;Coumatetralyl	C14316;C06991;C07239;C08526;C09223;C11782;C12195;C16806
pos-M518T161	2.7159	0.0152751	0.0021645	0.0812375	0.0176544	1.84114	0.154265	up	518.261	2.67992	-	Unknown	-	-	-	-	LysoPE(0:0/18:1(11Z));LysoPE(0:0/18:1(9Z));LysoPE(18:1(11Z)/0:0);LysoPE(18:1(9Z)/0:0)	HMDB0011475;HMDB0011476;HMDB0011505;HMDB0011506	-	-
pos-M388T168	2.71361	0.000791359	0.0021645	0.0104399	0.0176544	1.71818	0.251408	up	388.241	2.80202	-	Unknown	-	-	-	-	-	-	-	-
neg-M532T40	2.71127	0.0042416	0.004329	0.0345377	0.0290215	1.8	0.124203	up	532.298	0.66545	-	Unknown	-	-	-	-	-	-	-	-
neg-M515T81_2	2.70967	0.0162615	0.025974	0.0843673	0.109696	1.9593	0.0896492	up	515.319	1.34348	-	Unknown	-	-	-	-	Tauroursodeoxycholic acid;Taurodeoxycholic acid;Taurochenodesoxycholic acid	HMDB0000874;HMDB0000896;HMDB0000951	Taurodeoxycholate;Taurochenodeoxycholate;Tauroursodeoxycholic_acid	C05463;C05465;C16868
pos-M409T81_1	2.70922	1.69097e-08	0.0021645	3.29461e-06	0.0176544	1.84744	0.0701859	up	409.105	1.35326	-	Unknown	-	-	-	-	2-[2,6-dihydroxy-4-methoxy-3-(3-methylbut-2-en-1-yl)phenyl]-7-hydroxy-3,4-dihydro-2H-1-benzopyran-4-one;2-[4,6-dihydroxy-2-methoxy-3-(3-methylbut-2-en-1-yl)phenyl]-7-hydroxy-3,4-dihydro-2H-1-benzopyran-4-one;1-(3,4-dihydroxyphenyl)-3-[4-hydroxy-3-(4-hydroxy-3-methylbut-2-en-1-yl)-2-methoxyphenyl]prop-2-en-1-one;3-[4,5-dihydroxy-2-methoxy-3-(3-methylbut-2-en-1-yl)phenyl]-1-(3,4-dihydroxyphenyl)pro…	HMDB0124792;HMDB0124793;HMDB0124801;HMDB0124803;HMDB0124804;HMDB0124805;HMDB0124806;HMDB0124807;HMDB0124808;HMDB0124809;HMDB0130855;HMDB0133472;HMDB0133473;HMDB0133475;HMDB0133476;HMDB0133487;HMDB0133488;HMDB0133508;HMDB0133509;HMDB0133517;HMDB0133521;HMDB0133522;HMDB0133524;HMDB0133528;HMDB0133529;HMDB0133532;HMDB0133533;HMDB0137490;HMDB0139292;HMDB0141228;HMDB0030439;HMDB0031552;HMDB0034836;HMD…	5'-Prenylhomoeriodictyol;Alkannin_beta,beta-dimethylacrylate;Sophoraisoflavanone_A;Fargesin;beta,beta-Dimethylacrylshikonin;(+)-Demethoxyaschantin;Bursehernin	C09831;C10293;C10530;C16957;C17415;C17844;C21183
pos-M473T171	2.70695	0.00712859	0.0021645	0.0486131	0.0176544	1.86512	0.0532473	up	473.274	2.8533	-	Unknown	-	-	-	-	-	-	-	-
neg-M492T135	2.70608	0.0103006	0.0021645	0.0622461	0.0176544	1.88365	0.151426	up	492.292	2.24922	-	Unknown	-	-	-	-	Lucidenic acid G;Lucidenic acid H;Lucidenic acid C	HMDB0035599;HMDB0035908;HMDB0037609	Zygadenine;Cyclic-3,20-bis(1,2-ethanediyl_acetal)-11alpha-(acetyloxy)-5alpha,6alpha-epoxypregnane-3,20-dione	C10831;C14990
pos-M188T81_1	2.70406	0.00904402	0.004329	0.057377	0.0290215	1.83064	0.187289	up	187.623	1.34239	-	Unknown	-	-	-	-	-	-	-	-
pos-M400T158_2	2.70336	0.00866215	0.0021645	0.0556807	0.0176544	1.8663	0.0791658	up	400.259	2.63698	-	Unknown	-	-	-	-	-	-	Pyrvinium	C07412
pos-M537T152_2	2.70164	0.0243058	0.0151515	0.109083	0.0749311	2.01629	0.103831	up	537.37	2.52992	-	Unknown	-	-	-	-	LysoPC(18:2(9Z,12Z));2-linoleoyl-sn-glycero-3-phosphocholine	HMDB0010386;HMDB0062711	-	-
pos-M333T53_2	2.70151	0.00110668	0.0021645	0.0133686	0.0176544	1.79598	0.0543455	up	333.21	0.88745	-	Unknown	-	-	-	-	-	-	-	-
neg-M322T53_1	2.69886	5.40126e-05	0.0021645	0.00147717	0.0176544	1.81634	0.0399006	up	322.044	0.889317	-	Unknown	-	-	-	-	Cytidine monophosphate;Cytidine 2'-phosphate;Uridine 2',3'-cyclic phosphate	HMDB0000095;HMDB0011692;HMDB0011640	Pirinixic_acid;CMP;Cytidine_2'-phosphate;3'-CMP;2',3'-Cyclic_UMP;Monobromobisphenol_A	C15617;C00055;C03104;C05822;C02355;C13623
pos-M242T53_4	2.69114	0.018323	0.0021645	0.091043	0.0176544	1.81865	0.0679371	up	242.148	0.8875	-	Unknown	-	-	-	-	-	-	-	-
pos-M343T162	2.68552	0.0132637	0.0649351	0.0735917	0.201816	2.15106	0.0960029	up	343.239	2.70504	-	Unknown	-	-	-	-	3-Pentadecylphenol;Norpropoxyphene;dinor-Levomethadyl acetate;Farnesylcysteine	HMDB0033872;HMDB0041962;HMDB0061138;HMDB0011627	3beta-Fluoro-5beta-pregnan-20-one;Pregnan-21-ol;L-alpha-Acetyl-N,N-dinormethadol;Farnesylcysteine	C14981;C00892;C16662;C19691
pos-M327T51	2.6826	0.00511023	0.0021645	0.039043	0.0176544	1.74674	0.134587	up	327.125	0.8479	-	Unknown	-	-	-	-	7-hydroxy-1,7-bis(4-hydroxyphenyl)hept-1-ene-3,5-dione;(1E)-1-(3,4-dihydroxyphenyl)-7-(4-hydroxyphenyl)hept-1-ene-3,5-dione;1,5-Dihydroxy-3-methoxy-2-prenylxanthone;1,7-Dihydroxy-3-methoxy-2-prenylxanthone;1,6-Dihydroxy-3-methoxy-2-prenylxanthone;Egonol;Moracin O;Moracin P;1,5-Bis(4-hydroxy-3-methoxyphenyl)-1,4-pentadien-3-one;omega-Hydroxymoracin N	HMDB0141058;HMDB0141068;HMDB0030605;HMDB0030606;HMDB0034015;HMDB0034279;HMDB0040313;HMDB0040315;HMDB0040930;HMDB0041299	Methylophiopogonone_B;R1128C;R1128D;Nopaline	C17474;C18842;C18843;C01682
neg-M203T53	2.68185	0.00316306	0.0021645	0.0281762	0.0176544	1.58806	0.0661983	up	203.104	0.88805	-	Unknown	-	-	-	-	Serylvaline;Valyl-Serine;N6-Acetyl-5S-hydroxy-L-lysine;3,4-Dihydroxy-2-hydroxymethyl-1-pyrrolidinepropanamide;2-Keto-6-acetamidocaproate;Pregnanetriol;3-Methyl-5-pentyl-2-furanundecanoic acid;Isolinderanolide;3,4-Dimethyl-5-pentyl-2-furandecanoic acid;5-Butyl-3,4-dimethyl-2-furanundecanoic acid;3,4-Dimethyl-5-propyl-2-furandodecanoic acid;3-鈥婱ethyl-鈥?-鈥媝ropyl-2-鈥媐urantridecanoic acid;5-Hexyl-3,4-…	HMDB0029052;HMDB0029136;HMDB0033891;HMDB0039948;HMDB0012150;HMDB0006070;HMDB0031005;HMDB0038105;HMDB0112067;HMDB0112072;HMDB0112076;HMDB0112079;HMDB0112101;HMDB0031315;HMDB0037107	N6-Acetyl-N6-hydroxy-L-lysine;N5-(L-1-Carboxyethyl)-L-ornithine;Triethylenemelamine;6-Acetamido-3-oxohexanoate;6-Acetamido-2-oxohexanoate;N-(3-(S)-Hydroxybutyryl)homoserine_lactone;N2-Acetyl-L-aminoadipate_semialdehyde;N-(3-Hydroxybutanoyl)-L-homoserine_lactone;5beta-Pregnane-3alpha,17alpha,20alpha-triol;2alpha-(Hydroxymethyl)-17-methyl-5alpha-androstane-3beta,17beta-diol;Bz-Arg-OEt;Feruloylagmat…	C03955;C04210;C07642;C03682;C05548;C11842;C12988;C21195;C14680;C14977;C01670;C18325
neg-M375T59	2.6804	0.0216464	0.004329	0.101293	0.0290215	1.88481	0.066033	up	375.187	0.975817	-	Unknown	-	-	-	-	Grepafloxacin;Enrofloxacin	HMDB0014509;HMDB0029861	Grepafloxacin;Etoxazole	C11368;C18495
pos-M290T157	2.67739	0.025487	0.025974	0.112592	0.109696	1.95007	0.204538	up	289.682	2.61482	-	Unknown	-	-	-	-	-	-	-	-
neg-M259T42	2.67325	0.00889095	0.0021645	0.0567296	0.0176544	1.83389	0.128816	up	259.079	0.704167	-	Unknown	-	-	-	-	4'-Hydroxyflurbiprofen;Asparaginyl-Glutamate;trans-Piceid;3,4,5-trihydroxy-6-(2-hydroxy-1,2-diphenylethoxy)oxane-2-carboxylic acid;(Z)-Resveratrol 4'-glucoside;cis-Piceid;(E)-2-Glucosyl-3,4',5-trihydroxystilbene	HMDB0060917;HMDB0028730;HMDB0030564;HMDB0135201;HMDB0030565;HMDB0031422;HMDB0036294	Piceid;Populin	C10275;C10823
pos-M136T136	2.67311	0.011393	0.00865801	0.0664743	0.0492234	1.57816	0.234206	up	136.06	2.27125	Adenine	Organoheterocyclic compounds	Imidazopyrimidines	HMDB0000034	C00147	(map00230)Purine metabolism;(map00908)Zeatin biosynthesis;(map01100)Metabolic pathways	Neuraminic acid;N-(1-Deoxy-1-fructosyl)serine;Adenosine;Deoxyguanosine;Vidarabine;Zidovudine	HMDB0000830;HMDB0037842;HMDB0000050;HMDB0000085;HMDB0014340;HMDB0014638	Neuraminic_acid;Miserotoxin;Adenosine;Deoxyguanosine;Zidovudine	C06469;C08507;C00212;C00330;C07210
neg-M439T89	2.6722	0.000175333	0.0021645	0.00343681	0.0176544	1.72455	0.290042	up	439.031	1.49114	-	Unknown	-	-	-	-	3-(3,4-dihydroxyphenyl)-2-{[(2E)-3-[4-hydroxy-3-(sulfooxy)phenyl]prop-2-enoyl]oxy}propanoic acid;2-{[(2E)-3-(3,4-dihydroxyphenyl)prop-2-enoyl]oxy}-3-[4-hydroxy-3-(sulfooxy)phenyl]propanoic acid	HMDB0124965;HMDB0124966	-	-
neg-M308T89	2.66939	0.00193847	0.0021645	0.0201764	0.0176544	1.63132	0.224775	up	308.099	1.49028	-	Unknown	-	-	-	-	N-Acetylneuraminic acid;N-Acetyl-a-neuraminic acid;Tyrosyl-Glutamate;(1,3-diphenylpropoxy)sulfonic acid;[(1,3-diphenylpropan-2-yl)oxy]sulfonic acid;[3-(3-phenylpropyl)phenyl]oxidanesulfonic acid;[4-(3-phenylpropyl)phenyl]oxidanesulfonic acid;6-[(3-carboxy-2-methylprop-2-en-1-yl)oxy]-3,4,5-trihydroxyoxane-2-carboxylic acid;3,4,5-trihydroxy-6-[(4-hydroxy-3-methylbut-2-enoyl)oxy]oxane-2-carboxylic a…	HMDB0000230;HMDB0000773;HMDB0029104;HMDB0135230;HMDB0135553;HMDB0135583;HMDB0135585;HMDB0128928;HMDB0128929;HMDB0128931;HMDB0129115;HMDB0129116;HMDB0129118;HMDB0129119;HMDB0129121;HMDB0034352	N-Acetylneuraminate;O-Acetylneuraminic_acid;N-Acetyl-alpha-neuraminate;N-Acetyl-beta-neuraminate;N-Glycolylmuramic_acid	C00270;C03525;C19909;C19910;C21053
pos-M327T158_2	2.66633	0.0279027	0.004329	0.119489	0.0290215	2.10059	0.0406751	up	327.206	2.63589	-	Unknown	-	-	-	-	Ajmaline;All-trans-13,14-dihydroretinol;Abietinol;ent-16-Kauren-19-ol;Atherosperminine;Zanthosimuline	HMDB0015495;HMDB0011618;HMDB0034736;HMDB0036727;HMDB0030304;HMDB0040368	Ajmaline;Isoajmaline;Hydroquinidine;(-)-Tortuosamine;RU_5135;Kaur-16-en-18-ol;Abietinol;Levopimarinol;Neoabietinol;Taxa-4(20),11(12)-dien-5alpha-ol;(5alpha,17beta)-3-Methyl-androst-2-en-17-ol;17-Methyl-5-alpha-androst-2-en-17-beta-ol;all-trans-13,14-Dihydroretinol;Pachydictyol_A;Palustradienol;Isopimaradienol;ent-2alpha-Hydroxyisokaurene;9beta-Pimara-7,15-dien-19-ol;ent-11beta-Hydroxycassa-12,15-…	C06542;C09217;C10696;C12260;C13797;C11872;C11882;C11883;C11884;C11895;C14906;C15101;C15492;C16858;C18219;C18221;C20146;C20147;C20150
pos-M271T40	2.66156	0.0126737	0.00865801	0.0715331	0.0492234	1.82101	0.30826	up	270.647	0.660925	-	Unknown	-	-	-	-	-	-	-	-
neg-M455T155	2.66102	0.00413339	0.0021645	0.0338158	0.0176544	1.77975	0.118362	up	455.211	2.58559	-	Unknown	-	-	-	-	-	-	Kurarinol;Kuraridinol	C17444;C17445
pos-M198T41	2.66099	0.00349433	0.004329	0.0302218	0.0290215	1.69019	0.47037	up	198.105	0.680758	-	Unknown	-	-	-	-	3-Amino-1-methyl-5H-pyrido[4,3-b]indole	HMDB0033188	Trp-P-2;para-Aminoazobenzene;2-Amino-3-methyl-9H-pyrido[2,3-b]indole	C14416;C19187;C19253
neg-M310T122	2.65891	0.0499418	0.0649351	0.173781	0.201816	1.26737	0.18808	up	310.15	2.03483	-	Unknown	-	-	-	-	Ethyl (S)-3-hydroxybutyrate glucoside;PA(8:0/17:0);PA(10:0/a-15:0);PA(10:0/i-15:0);PA(8:0/a-17:0);PA(8:0/i-17:0);PA(a-13:0/i-12:0);PA(i-12:0/a-13:0);PA(i-12:0/i-13:0);PA(i-13:0/i-12:0)	HMDB0031693;HMDB0115488;HMDB0115607;HMDB0115614;HMDB0115682;HMDB0115690;HMDB0115703;HMDB0115776;HMDB0115782;HMDB0115799	-	-
pos-M517T53_2	2.65822	0.00592188	0.0021645	0.0430113	0.0176544	1.75573	0.0796587	up	517.275	0.887767	-	Unknown	-	-	-	-	-	-	-	-
pos-M362T162	2.65741	0.0468144	0.0411255	0.166494	0.151302	1.58997	0.449926	up	362.216	2.7078	-	Unknown	-	-	-	-	-	-	-	-
neg-M320T153	2.65641	0.00571321	0.0021645	0.042192	0.0176544	1.55597	0.0996801	up	320.161	2.54658	Arg-Thr	Organic acids and derivatives	Carboxylic acids and derivatives	HMDB0028719	NA	-	5-hydroxy-8-(2-hydroxypropan-2-yl)-4-propyl-2H,8H,9H-furo[2,3-h]chromen-2-one;2-[1-hydroxy-3-(4-hydroxyphenyl)propyl]-3,5-dimethoxyphenol;6-[1-hydroxy-3-(4-hydroxyphenyl)propyl]-2,3-dimethoxyphenol;8-hydroxy-2-(hydroxymethyl)-2-(4-methylpent-3-en-1-yl)-2H-chromene-5-carboxylic acid;6,8-dihydroxy-2-methyl-2-(4-methylpent-3-en-1-yl)-2H-chromene-5-carboxylic acid;7,8-dihydroxy-2-methyl-2-(4-methylpe…	HMDB0130120;HMDB0132904;HMDB0133969;HMDB0134718;HMDB0134721;HMDB0134723;HMDB0134725;HMDB0134727;HMDB0134729;HMDB0134731;HMDB0134733;HMDB0134735;HMDB0029305;HMDB0035790;HMDB0037494	Angustibalin;Arteglasin_A;Linifolin_A	C09293;C09303;C09496
pos-M455T44	2.65639	2.85485e-06	0.0021645	0.000154956	0.0176544	1.78422	0.158564	up	455.154	0.740392	-	Unknown	-	-	-	-	(6R)-5,10-methenyltetrahydrofolate;Zizybeoside I;Benzyl gentiobioside;(2S,3R)-2-[(1R)-1-[3,5-bis(trifluoromethyl)phenyl]ethoxy]-3-(4-fluorophenyl)morpholine	HMDB0062623;HMDB0034954;HMDB0041515;HMDB0061012	Zizybeoside_I	C17564
pos-M239T133	2.65583	0.00407498	0.00865801	0.0334511	0.0492234	1.79507	0.180988	up	239.037	2.2118	-	Unknown	-	-	-	-	-	-	-	-
pos-M525T54_2	2.65529	0.0290301	0.132035	0.122325	0.324036	2.49479	0.0655106	up	525.335	0.898842	-	Unknown	-	-	-	-	3,7-Dihydroxy-25-methoxycucurbita-5,23-dien-19-al	HMDB0039362	-	-
pos-M318T121	2.65415	0.00779116	0.0021645	0.0517869	0.0176544	1.94935	0.0314328	up	318.164	2.0208	-	Unknown	-	-	-	-	Promazine 5-sulfoxide	HMDB0013938	-	-
pos-M352T150	2.65274	0.00119325	0.0021645	0.0141184	0.0176544	1.73664	0.119294	up	352.184	2.49707	-	Unknown	-	-	-	-	-	-	-	-
pos-M528T175	2.65122	0.0178325	0.0649351	0.0895249	0.201816	2.01277	0.211173	up	528.371	2.91947	-	Unknown	-	-	-	-	Daphniphylline;Ganodermic acid TQ	HMDB0030291;HMDB0037893	-	-
pos-M187T53_2	2.65023	0.000599894	0.0021645	0.00836534	0.0176544	1.78311	0.0526082	up	187.106	0.887625	-	Unknown	-	-	-	-	-	-	-	-
pos-M415T186_2	2.64829	0.0358829	0.0649351	0.140431	0.201816	1.33989	0.154203	up	415.267	3.09407	-	Unknown	-	-	-	-	-	-	-	-
neg-M171T53	2.64636	0.0167683	0.004329	0.0860939	0.0290215	1.84086	0.0545907	up	171.006	0.888092	-	Unknown	-	-	-	-	Glycerol 3-phosphate;Beta-Glycerophosphoric acid;[4-(4-methyl-3-oxopentyl)phenyl]oxidanesulfonic acid;{[(1E)-1-(4-methoxyphenyl)pent-1-en-3-yl]oxy}sulfonic acid;{4-[(1E)-3-methoxy-3-oxoprop-1-en-1-yl]phenyl}oxidanesulfonic acid;(2Z)-3-phenyl-2-[(sulfooxy)methyl]prop-2-enoic acid;(2E)-2-methyl-3-[3-(sulfooxy)phenyl]prop-2-enoic acid;(2E)-2-methyl-3-[4-(sulfooxy)phenyl]prop-2-enoic acid;[2-hydroxy-…	HMDB0000126;HMDB0002520;HMDB0132963;HMDB0132998;HMDB0131180;HMDB0133661;HMDB0133664;HMDB0133667;HMDB0135681	sn-Glycerol_3-phosphate;sn-Glycerol_1-phosphate;Glycerol_2-phosphate;DL-Glycerol_1-phosphate	C00093;C00623;C02979;C03189
pos-M381T158_2	2.64593	0.0224828	0.0151515	0.103887	0.0749311	2.04458	0.0816811	up	381.283	2.6361	-	Unknown	-	-	-	-	Talinolol	HMDB0042020	Cetyltrimethylammonium_bromide	C11275
pos-M277T47	2.64505	0.00287214	0.0021645	0.0263766	0.0176544	1.83719	0.179003	up	277.039	0.783108	-	Unknown	-	-	-	-	Dihydroferulic acid 4-sulfate;3-[4-methoxy-3-(sulfooxy)phenyl]propanoic acid;Chlorpropamide	HMDB0041724;HMDB0131144;HMDB0014810	GW_9662;Halfordinol	C15627;C10596
neg-M421T132	2.64496	0.00290483	0.0021645	0.0266062	0.0176544	1.73619	0.411215	up	421.133	2.2049	-	Unknown	-	-	-	-	3'-Sialyllactose;6'-Sialyllactose	HMDB0000825;HMDB0006569	Asperlicin_E;Lamiide;10-Hydroxymorroniside	C21148;C11644;C11660
neg-M216T79	2.64421	0.0171622	0.004329	0.0872966	0.0290215	1.76802	0.0733771	up	216.07	1.32126	-	Unknown	-	-	-	-	Captopril	HMDB0015328	-	-
pos-M444T56	2.64327	0.00966822	0.0021645	0.0597977	0.0176544	1.86335	0.0389689	up	444.242	0.933033	-	Unknown	-	-	-	-	-	-	-	-
pos-M213T48	2.64035	1.823e-07	0.0021645	1.9022e-05	0.0176544	1.81727	0.0482938	up	213.074	0.796767	-	Unknown	-	-	-	-	L-Arginine;D-Arginine	HMDB0000517;HMDB0003416	L-Arginine;D-Arginine;Amino_acid(Arg-)	C00062;C00792;C02385
pos-M524T166	2.63767	0.0134918	0.0021645	0.0744609	0.0176544	1.90344	0.127254	up	524.339	2.77308	-	Unknown	-	-	-	-	-	-	-	-
neg-M115T55	2.63404	0.0102817	0.0151515	0.0621772	0.0749311	1.49529	0.121844	up	115.003	0.911383	-	Unknown	-	-	-	-	Fumaric acid;Maleic acid;cis-Aconitic acid;trans-Aconitic acid;Dehydroascorbic acid;2,5-Dimethyl-3-(methyldithio)furan	HMDB0000134;HMDB0000176;HMDB0000072;HMDB0000958;HMDB0001264;HMDB0040200	Fumarate;Maleic_acid;Formylpyruvate;Phenylmethanesulfonyl_fluoride;cis-Aconitate;trans-Aconitate;Dehydroascorbate	C00122;C01384;C02150;C06747;C00417;C02341;C05422
neg-M440T89	2.6314	2.29364e-05	0.0021645	0.0007648	0.0176544	1.73438	0.229696	up	440.038	1.49129	-	Unknown	-	-	-	-	Tizoxanide glucuronide	HMDB0060643	-	-
pos-M380T188	2.63022	0.0105575	0.025974	0.0631054	0.109696	1.5751	0.0422459	up	380.253	3.13175	-	Unknown	-	-	-	-	-	-	-	-
pos-M588T179	2.6284	0.0288103	0.0411255	0.121722	0.151302	2.22383	0.0564359	up	588.372	2.9856	-	Unknown	-	-	-	-	Pyrrhoxanthinol	HMDB0035696	-	-
pos-M340T55	2.6268	0.0205538	0.0151515	0.0978305	0.0749311	2.00124	0.0273435	up	340.179	0.908367	-	Unknown	-	-	-	-	-	-	-	-
pos-M112T41	2.62511	0.00100512	0.0021645	0.0124781	0.0176544	1.72375	0.117788	up	112.005	0.679833	-	Unknown	-	-	-	-	-	-	-	-
pos-M605T173	2.62501	0.0244742	0.025974	0.109574	0.109696	1.59411	0.359679	up	605.366	2.88002	-	Unknown	-	-	-	-	-	-	-	-
pos-M280T166_1	2.62351	0.0224251	0.0151515	0.10373	0.0749311	2.04805	0.0642886	up	279.674	2.76762	-	Unknown	-	-	-	-	-	-	-	-
neg-M230T149	2.62131	0.0134239	0.0021645	0.0742782	0.0176544	1.74815	0.108468	up	230.159	2.48248	-	Unknown	-	-	-	-	-	-	-	-
pos-M721T181	2.62042	0.00301182	0.0021645	0.0272256	0.0176544	1.62074	0.137913	up	721.36	3.02108	-	Unknown	-	-	-	-	-	-	-	-
pos-M110T41_1	2.61888	0.0161111	0.025974	0.0838569	0.109696	1.91836	0.209962	up	110.008	0.6798	-	Unknown	-	-	-	-	-	-	-	-
pos-M587T179	2.61287	0.0283902	0.025974	0.120447	0.109696	1.89844	0.11991	up	586.514	2.9852	-	Unknown	-	-	-	-	Ceramide (d18:1/9Z-18:1);Cer(d18:1/18:1(11Z))	HMDB0004948;HMDB0011774	-	-
pos-M336T81	2.61043	0.000236501	0.0021645	0.00432091	0.0176544	1.70059	0.0884406	up	335.975	1.35326	-	Unknown	-	-	-	-	2-Chloroticlopidine	HMDB0013922	-	-
neg-M772T194	2.60894	0.00133593	0.00865801	0.0153489	0.0492234	1.68048	0.0833726	up	772.371	3.22567	-	Unknown	-	-	-	-	-	-	Ascidiacyclamide	C15738
neg-M426T210	2.60799	3.8513e-05	0.0021645	0.00114536	0.0176544	1.74598	0.204469	up	426.26	3.49698	-	Unknown	-	-	-	-	LysoPA(0:0/16:0);LysoPA(16:0/0:0);PA(18:2(9Z,12Z)/24:1(15Z));PA(18:3(6Z,9Z,12Z)/24:0);PA(18:3(9Z,12Z,15Z)/24:0);PA(20:1(11Z)/22:2(13Z,16Z));PA(20:3(5Z,8Z,11Z)/22:0);PA(22:0/20:3(5Z,8Z,11Z));PA(22:2(13Z,16Z)/20:1(11Z));PA(24:0/18:3(6Z,9Z,12Z));PA(24:0/18:3(9Z,12Z,15Z));PA(24:1(15Z)/18:2(9Z,12Z));PA(20:2(11Z,14Z)/22:1(13Z));PA(20:3(8Z,11Z,14Z)/22:0);PA(22:0/20:3(8Z,11Z,14Z));PA(22:1(13Z)/20:2(11Z,1…	HMDB0007849;HMDB0007853;HMDB0114972;HMDB0114998;HMDB0115025;HMDB0115111;HMDB0115136;HMDB0115255;HMDB0115309;HMDB0115437;HMDB0115438;HMDB0115463;HMDB0115552;HMDB0115578;HMDB0115590;HMDB0115592	1-Palmitoylglycerol_3-phosphate	C04036
pos-M255T160	2.6042	0.00656091	0.00865801	0.0459833	0.0492234	1.69339	0.184252	up	254.669	2.66381	-	Unknown	-	-	-	-	-	-	-	-
pos-M461T42	2.60395	8.33237e-06	0.0021645	0.000357875	0.0176544	1.74251	0.0909804	up	461.291	0.703725	-	Unknown	-	-	-	-	2,3-Secoporrigenin;Lucidenic acid N	HMDB0030909;HMDB0038352	Hydrocortisone_caproate	C13422
pos-M538T151_2	2.60352	0.0192749	0.004329	0.0937891	0.0290215	1.76668	0.105308	up	538.368	2.52012	-	Unknown	-	-	-	-	-	-	-	-
neg-M129T112	2.60324	1.08651e-05	0.0021645	0.000440067	0.0176544	1.77399	0.123851	up	129.103	1.87042	-	Unknown	-	-	-	-	Gly-Norvaline;N-Acetylornithine;Glycyl-Valine;Valyl-Glycine;L-Theanine;N(5)-ethyl-L-glutamine	HMDB0094702;HMDB0003357;HMDB0028854;HMDB0029127;HMDB0034365;HMDB0062764	N-Acetylornithine;N5-Ethyl-L-glutamine	C00437;C01047
neg-M616T177	2.60287	0.0166897	0.0151515	0.0859262	0.0749311	1.88251	0.128601	up	616.37	2.95067	-	Unknown	-	-	-	-	Neuromedin N	HMDB0013022	Lolicine_B	C20585
neg-M316T57	2.60192	2.77444e-05	0.0021645	0.000889584	0.0176544	1.71091	0.24562	up	316.187	0.956225	-	Unknown	-	-	-	-	Terodiline hydrochloride	HMDB0042025	-	-
neg-M331T81_2	2.59756	0.000564435	0.0021645	0.00798141	0.0176544	1.7603	0.035621	up	331.198	1.34202	-	Unknown	-	-	-	-	9S-hydroxy-11,15-dioxo-5Z,13E-prostadienoic acid;15-oxo-5S,6R-dihydroxy-7E,9E,11Z,13E-eicosatetraenoic acid;(5S)-hydroperoxy-18-hydroxy-EPE;8-iso-15-keto-PGE2;Prostaglandin E3;Prostaglandin D3;15-Keto-prostaglandin E2;Resolvin E1;12-Oxo-20-hydroxy-leukotriene B4;15-Epi-lipoxin B5;15-Oxo-lipoxin A4;20-oxo-leukotriene B4;PGH3;(ent-6alpha,7alpha,12alpha)-6,7,12-Trihydroxy-16-kauren-19-oic acid;Oryza…	HMDB0062297;HMDB0062300;HMDB0062616;HMDB0002341;HMDB0002664;HMDB0003034;HMDB0003175;HMDB0010410;HMDB0012552;HMDB0012588;HMDB0012590;HMDB0012641;HMDB0013040;HMDB0036701;HMDB0037593;HMDB0038693;HMDB0060096	(5Z,13E)-11alpha-Hydroxy-9,15-dioxoprost-13-enoate;(5Z,13E)-9alpha-Hydroxy-11,15-dioxoprosta-5,13-dienoate;(5Z,13E)-6,9alpha-Epoxy-11alpha-hydroxy-15-oxoprosta-5,13-dienoate;Prostaglandin_E3;Prostaglandin_D3;Resolvin_E1;5S-Hydroperoxy-18R-HEPE;Chalcolactone;Andrographolide	C04707;C04758;C04835;C06439;C13802;C18171;C18176;C18848;C20214
neg-M332T116	2.59589	0.00250603	0.0021645	0.0240261	0.0176544	1.86726	0.151842	up	332.146	1.93132	-	Unknown	-	-	-	-	-	-	Glycosyl-4,4'-diaponeurosporenoate	C16147
pos-M564T162	2.59529	0.023778	0.00865801	0.107692	0.0492234	1.89965	0.147864	up	564.29	2.70221	-	Unknown	-	-	-	-	-	-	Anopterine;Pikromycin;Neopikromycin	C08658;C11999;C20739
pos-M290T49_1	2.59376	0.003854	0.004329	0.0321716	0.0290215	1.73936	0.111929	up	290	0.821883	-	Unknown	-	-	-	-	-	-	-	-
pos-M409T158	2.59333	0.0247858	0.00865801	0.110439	0.0492234	2.00805	0.172324	up	409.276	2.62646	-	Unknown	-	-	-	-	Apo-10'-violaxanthal	HMDB0039018	-	-
pos-M333T156	2.59187	0.00263041	0.00865801	0.024806	0.0492234	1.69131	0.244007	up	333.155	2.60023	PyroGlu-Trp	Unknown	-	NA	NA	-	Glutaminyltryptophan;Tryptophyl-Glutamine;Tryptophyl-Gamma-glutamate;Sinapine	HMDB0028808;HMDB0029081;HMDB0029097;HMDB0029379	Sinapine;Cupreine;Sarpagine	C00933;C06530;C09239
neg-M90T56	2.59111	0.000189567	0.0021645	0.00366536	0.0176544	1.68642	0.138328	up	90.0277	0.93895	-	Unknown	-	-	-	-	-	-	-	-
pos-M739T234	2.59035	0.0356523	0.0411255	0.140064	0.151302	1.47926	0.460118	up	739.455	3.9039	-	Unknown	-	-	-	-	-	-	Mycolactone_F	C21278
pos-M499T53	2.58985	0.0122897	0.0151515	0.0699058	0.0749311	1.49453	0.341494	up	499.322	0.887883	-	Unknown	-	-	-	-	13'-Carboxy-alpha-tocopherol;(3beta,5alpha,6beta,9alpha,22E,24R)-23-Methylergosta-7,22-diene-3,5,6,9-tetrol	HMDB0012555;HMDB0033634	-	-
neg-M672T150	2.58928	0.0324033	0.0151515	0.131771	0.0749311	2.0777	0.0467398	up	672.337	2.50154	-	Unknown	-	-	-	-	-	-	Veratridine;Bikhaconitine;N3'-Acetylneomycin	C06544;C08664;C02725
pos-M447T151	2.58148	0.00088541	0.004329	0.0113468	0.0290215	1.64642	0.266456	up	447.237	2.52222	-	Unknown	-	-	-	-	Glycinoeclepin A;6beta-hydroxybudesonide;Pravastatin;Sinapoylspermine	HMDB0037037;HMDB0061106;HMDB0005022;HMDB0033479	Glycinoeclepin_A;Gradolide;Clavulone_I;Clavulone_II;Clavulone_III;Clavulone_IV;Pravastatin	C08765;C09468;C13810;C13812;C13813;C13814;C01844
pos-M272T49	2.58029	0.00825314	0.0151515	0.0539104	0.0749311	1.76942	0.10804	up	271.962	0.80995	-	Unknown	-	-	-	-	-	-	2,4,5-Trichlorophenoxyacetic_acid;Tricamba	C07100;C19057
pos-M233T53_2	2.57923	0.0352748	0.0649351	0.139054	0.201816	1.65607	0.0960671	up	233.147	0.888275	-	Unknown	-	-	-	-	Spermic acid 2;Isoleucyl-Threonine;Leucyl-Threonine;Threoninyl-Isoleucine;Threoninyl-Leucine;Altretamine	HMDB0013075;HMDB0028917;HMDB0028939;HMDB0029064;HMDB0029065;HMDB0014631	Piperazine_adipate	C13811
pos-M1194T214	2.57831	0.0108435	0.025974	0.0642978	0.109696	1.7908	0.112165	up	1193.69	3.56484	-	Unknown	-	-	-	-	Ganglioside GM3 (d18:0/16:0)	HMDB0011915	-	-
pos-M589T179	2.57719	0.0274088	0.025974	0.118213	0.109696	2.08865	0.0640889	up	589.374	2.98559	-	Unknown	-	-	-	-	25-Hydroxyvitamin D2-25-glucuronide;25-Hydroxyvitamin D2 25-(beta-glucuronide)	HMDB0010342;HMDB0010360	-	-
neg-M930T168	2.57527	0.00182199	0.004329	0.0192186	0.0290215	1.70672	0.142705	up	929.545	2.79433	-	Unknown	-	-	-	-	Vinaginsenoside R3	HMDB0040493	-	-
pos-M171T53_2	2.57043	3.81689e-06	0.0021645	0.000194525	0.0176544	1.75101	0.0687159	up	171.111	0.887967	-	Unknown	-	-	-	-	-	-	Euphorbia_factor_Ti2;Condurangogenin_A	C09091;C17767
pos-M221T39	2.56745	0.0263723	0.0649351	0.11542	0.201816	1.89317	0.302624	up	220.806	0.645967	-	Unknown	-	-	-	-	-	-	-	-
pos-M331T39	2.56594	0.0247583	0.0411255	0.1104	0.151302	1.91347	0.0664018	up	330.703	0.653033	-	Unknown	-	-	-	-	-	-	-	-
pos-M316T160	2.56514	0.0110619	0.0649351	0.0651452	0.201816	1.37961	0.448471	up	316.149	2.668	-	Unknown	-	-	-	-	Amitriptyline;Maprotiline;2-Ethylidene-1,5-dimethyl-3,3-diphenylpyrrolidine;N-Desmethylterbinafine;7-Methylguanosine	HMDB0014466;HMDB0015069;HMDB0041803;HMDB0060891;HMDB0001107	Clavamycin_D;Amitriptyline;Maprotiline;2-Ethylidene-1,5-dimethyl-3,3-diphenylpyrrolidine;10-(beta-Dimethylaminopropionyl)phenothiazine;N7-Methylguanosine	C17364;C06824;C07107;C16659;C17619;C20674
pos-M540T173	2.56513	0.0291733	0.025974	0.122801	0.109696	1.99916	0.0432838	up	540.371	2.88428	-	Unknown	-	-	-	-	PA(10:0/13:0);PA(8:0/15:0);PA(10:0/a-13:0);PA(10:0/i-13:0);PA(8:0/a-15:0);PA(8:0/i-15:0);Polysorbate 20	HMDB0114773;HMDB0115486;HMDB0115606;HMDB0115612;HMDB0115681;HMDB0115688;HMDB0037182	-	-
pos-M279T106	2.56227	0.000551642	0.0021645	0.00784461	0.0176544	1.83522	0.110741	up	279.099	1.76067	Sulfamethazine	Benzenoids	Benzene and substituted derivatives	HMDB0015522	C19530	-	Glutamylmethionine;gamma-Glutamylmethionine;4-[3-(2-hydroxyphenyl)prop-2-en-1-yl]-3-methoxyphenol;3-methoxy-4-[(2E)-3-phenylprop-2-en-1-yl]benzene-1,2-diol;4-methoxy-5-(3-phenylprop-2-en-1-yl)benzene-1,2-diol;4-[3-(3-hydroxyphenyl)prop-2-en-1-yl]-3-methoxyphenol;3-methoxy-4-[(3-phenyloxiran-2-yl)methyl]phenol;2-[(E)-2-(3,5-dimethoxyphenyl)ethenyl]phenol;2,4-dimethoxy-6-[(E)-2-phenylethenyl]phenol…	HMDB0028825;HMDB0034367;HMDB0130333;HMDB0130335;HMDB0130336;HMDB0130337;HMDB0130338;HMDB0130983;HMDB0130985;HMDB0130986;HMDB0130987;HMDB0130988;HMDB0130989;HMDB0135417;HMDB0135613;HMDB0135614;HMDB0135616;HMDB0135617;HMDB0141948;HMDB0029539;HMDB0034992;HMDB0037686;HMDB0041678;HMDB0135615;HMDB0014862	Xenognosin_A;Broussin;7,4'-Dihydroxy-8-methylflavan;Loroglossol;Orchinol;Pterostilbene;Oxolinic_acid	C08731;C09505;C09650;C10267;C10272;C10287;C11342
pos-M120T53	2.56147	0.00207156	0.004329	0.021053	0.0290215	1.57713	0.140572	up	120.065	0.875933	-	Unknown	-	-	-	-	L-Threonine;L-Homoserine;L-Allothreonine;Hydroxyethyl glycine;4-Amino-3-hydroxybutyrate;2-Ketobutyric acid;Acetoacetic acid;2-Methyl-3-oxopropanoic acid;Succinic acid semialdehyde;(S)-Methylmalonic acid semialdehyde;4-Hydroxycrotonic acid;Acetic anhydride	HMDB0000167;HMDB0000719;HMDB0004041;HMDB0061148;HMDB0061877;HMDB0000005;HMDB0000060;HMDB0001172;HMDB0001259;HMDB0002217;HMDB0003381;HMDB0031646	L-Threonine;L-Homoserine;D-Threonine;2-Methylserine;4-Amino-3-hydroxybutanoate;L-Allothreonine;(-)-erythro-(2R,3R)-Dihydroxybutylamide;D-Allothreonine;2-Oxobutanoate;Acetoacetate;Succinate_semialdehyde;2-Methyl-3-oxopropanoate;(S)-Methylmalonate_semialdehyde;(R)-Methylmalonate_semialdehyde	C00188;C00263;C00820;C02115;C03678;C05519;C11108;C12317;C00109;C00164;C00232;C00349;C06002;C21030
pos-M243T157	2.55866	0.0162461	0.0151515	0.0843054	0.0749311	1.84534	0.286787	up	243.363	2.62373	-	Unknown	-	-	-	-	-	-	-	-
pos-M306T154	2.55607	0.00262521	0.00865801	0.0247859	0.0492234	1.6374	0.404005	up	306.146	2.55972	-	Unknown	-	-	-	-	-	-	-	-
pos-M734T319	2.55229	0.00850702	0.0151515	0.0551109	0.0749311	1.47903	0.195211	up	733.789	5.31778	-	Unknown	-	-	-	-	-	-	-	-
pos-M143T150	2.55227	0.013804	0.004329	0.0755522	0.0290215	1.83189	0.0764929	up	143.116	2.50763	-	Unknown	-	-	-	-	-	-	-	-
neg-M277T105	2.5512	0.00026857	0.0021645	0.00471125	0.0176544	1.74505	0.0367218	up	277.085	1.75532	-	Unknown	-	-	-	-	Glutamylmethionine;gamma-Glutamylmethionine;Plantaricin BN;3'-Amino-3'-deoxythimidine glucuronide	HMDB0028825;HMDB0034367;HMDB0038238;HMDB0060751	Oxolinic_acid	C11342
pos-M405T71	2.55004	0.00577452	0.0021645	0.0424376	0.0176544	1.91926	0.068067	up	405.007	1.17573	-	Unknown	-	-	-	-	Uridine 5'-diphosphate;{6-hydroxy-3-[3-(3-hydroxyphenyl)-3-oxoprop-1-en-1-yl]-2-methoxyphenyl}oxidanesulfonic acid;{3-[3-(3,4-dihydroxy-2-methoxyphenyl)prop-2-enoyl]phenyl}oxidanesulfonic acid;[4-(7-hydroxy-8-methoxy-4-oxo-3,4-dihydro-2H-1-benzopyran-2-yl)phenyl]oxidanesulfonic acid;[4-(8-hydroxy-7-methoxy-4-oxo-3,4-dihydro-2H-1-benzopyran-2-yl)phenyl]oxidanesulfonic acid;5'-Hydroxylornoxicam	HMDB0000295;HMDB0126071;HMDB0126072;HMDB0133292;HMDB0133303;HMDB0013991	UDP	C00015
pos-M243T137_2	2.54952	0.0291918	0.132035	0.122836	0.324036	2.34623	0.0426211	up	243.158	2.28767	-	Unknown	-	-	-	-	-	-	-	-
pos-M277T178	2.54909	0.0282498	0.0411255	0.120146	0.151302	1.9475	0.150878	up	276.691	2.96216	-	Unknown	-	-	-	-	-	-	-	-
pos-M429T146	2.54817	0.0100324	0.0021645	0.0611447	0.0176544	1.82717	0.0569656	up	429.249	2.4302	-	Unknown	-	-	-	-	-	-	Nummularine_F	C10011
neg-M275T171	2.54785	0.0260289	0.0151515	0.114503	0.0749311	2.04121	0.0447351	up	275.104	2.8467	-	Unknown	-	-	-	-	N-lactoyl-Tryptophan	HMDB0062178	Kokusaginine;Maculosidine;Skimmianine	C10701;C10716;C10740
pos-M224T53_2	2.54363	0.0273021	0.0021645	0.117981	0.0176544	1.79931	0.298161	up	224.128	0.887283	-	Unknown	-	-	-	-	-	-	-	-
pos-M501T201	2.54285	0.0483631	0.0930736	0.170148	0.256533	1.31211	0.22205	up	501.301	3.34548	-	Unknown	-	-	-	-	Mupirocin;Dolichosterone;Polyporusterone F	HMDB0014554;HMDB0034336;HMDB0038499	Mupirocin	C11758
pos-M237T138	2.54228	0.00146836	0.0021645	0.0163882	0.0176544	1.69398	0.228181	up	236.648	2.30055	-	Unknown	-	-	-	-	-	-	-	-
neg-M193T121	2.54094	0.022955	0.0021645	0.105245	0.0176544	1.77356	0.0744135	up	193.083	2.01966	-	Unknown	-	-	-	-	S-(3-Methylbutanoyl)-dihydrolipoamide-E;S-(2-Methylbutanoyl)-dihydrolipoamide	HMDB0006867;HMDB0006869	4-Hydroxy-4-methylglutamate;3-Keto-scyllo-inosamine;(2Z,4S,5R)-2-Amino-4,5,6-trihydroxyhex-2-enoate;(4S,5R)-4,5,6-Trihydroxy-2-iminohexanoate;S-(2-Methylbutanoyl)-dihydrolipoamide;S-(3-Methylbutanoyl)-dihydrolipoamide	C06034;C17576;C20844;C20845;C05118;C05119
neg-M687T166	2.53857	0.0287485	0.132035	0.121562	0.324036	2.24256	0.0609656	up	687.421	2.77233	PG 30:3; PG(14:0/16:3)	Lipids and lipid-like molecules	Glycerophospholipids	-	C00344	(map00564)Glycerophospholipid metabolism;(map01100)Metabolic pathways	-	-	-	-
neg-M237T140	2.53774	8.12143e-06	0.0021645	0.000352336	0.0176544	1.70601	0.232379	up	237.089	2.33453	Gly-Tyr	Organic acids and derivatives	Carboxylic acids and derivatives	NA	NA	-	Felbamate;Glycyl-Tyrosine;Tyrosyl-Glycine;gamma-Glutaminyl-4-hydroxybenzene;Falimint;Methyl 5-hydroxyoxindole-3-acetate;Methyl dioxindole-3-acetate	HMDB0015084;HMDB0028853;HMDB0029105;HMDB0029451;HMDB0040988;HMDB0038990;HMDB0038991	Felbamate;6-Hydroxyindolelactate;Estradiol-17-phenylpropionate;Bakankoside	C07501;C05657;C14645;C09914
pos-M288T49_1	2.53666	0.0088519	0.00865801	0.05654	0.0492234	1.73808	0.0556076	up	287.937	0.810033	-	Unknown	-	-	-	-	-	-	-	-
pos-M343T50	2.53238	0.000319712	0.004329	0.00532693	0.0290215	1.76621	0.215556	up	343.12	0.834633	-	Unknown	-	-	-	-	5-hydroxy-8-(2-hydroxypropan-2-yl)-4-(1-hydroxypropyl)-2H,8H,9H-furo[2,3-h]chromen-2-one;5-hydroxy-8-(2-hydroxypropan-2-yl)-4-(2-hydroxypropyl)-2H,8H,9H-furo[2,3-h]chromen-2-one;8-(1,2-dihydroxypropan-2-yl)-5-hydroxy-4-propyl-2H,8H,9H-furo[2,3-h]chromen-2-one;5-hydroxy-8-(2-hydroxypropan-2-yl)-4-(3-hydroxypropyl)-2H,8H,9H-furo[2,3-h]chromen-2-one;Mycophenolic acid;Helipyrone;Oleacein;Enoxacin	HMDB0130121;HMDB0130122;HMDB0130123;HMDB0130124;HMDB0015159;HMDB0030742;HMDB0037321;HMDB0014610	PR-toxin;Arctolide;Conchosin_B;Mycophenolate;1-(4-Hydroxy-3-methoxyphenyl)-2-(2-methoxyphenoxy)propane-1,3-diol;Enoxacin	C06079;C09298;C09373;C20380;C21422;C06979
pos-M175T48_1	2.53098	6.19898e-05	0.0021645	0.00163469	0.0176544	1.69799	0.245567	up	174.573	0.796942	-	Unknown	-	-	-	-	-	-	-	-
neg-M409T44	2.5283	9.72301e-05	0.0021645	0.00225887	0.0176544	1.67119	0.246586	up	409.178	0.737617	-	Unknown	-	-	-	-	Quinaprilat	HMDB0042005	Oseltamivir_phosphate;Benfuracarb;Myxochromide_S3	C08093;C11073;C15716
pos-M462T161	2.52684	0.00660902	0.0021645	0.0461779	0.0176544	1.78726	0.084789	up	462.243	2.69053	-	Unknown	-	-	-	-	-	-	-	-
neg-M206T225	2.52642	1.03236e-09	0.0021645	5.55363e-07	0.0176544	1.78825	0.0648298	up	206.064	3.75591	Carbamazepine iminoquinone	Organoheterocyclic compounds	Benzazepines	HMDB0060675	C16605	(map00982)Drug metabolism - cytochrome P450	-	-	-	-
neg-M228T157	2.52626	0.0182964	0.0649351	0.0910023	0.201816	1.34766	0.429745	up	228.482	2.61977	-	Unknown	-	-	-	-	dCDP;Medroxyprogesterone;17-HDoHE;19(20)-EpDPE;16(17)-EpDPE;Medrysone;Testosterone Propionate;Anacardic acid;3-Hydroxyneogrifolin;10-HDoHE;11-HDoHE;16-HDoHE;20-HDoHE;4-HDoHE;7-HDoHE;8-HDoHE;4-Hydroxy-all-trans-retinyl acetate	HMDB0001245;HMDB0001939;HMDB0010213;HMDB0013620;HMDB0013621;HMDB0014398;HMDB0015489;HMDB0033896;HMDB0039885;HMDB0060037;HMDB0060040;HMDB0060047;HMDB0060048;HMDB0060049;HMDB0060050;HMDB0060051;HMDB0060112	dCDP;Lamtidine;Medroxyprogesterone;Testosterone_propionate;Medrysone;16-Propyl-3-methoxy-estra-1,3,5(10)-triene-16beta,17beta-diol;17-Methylandrosta-4,6-diene-3beta,17beta-diol_3-acetate;11alpha-Hydroxy-12alpha-methyl-pregn-4-ene-3,20-dione;3beta-(Acetyloxy)-5alpha-androst-16-ene-16-carboxaldehyde;17beta-(Hydroxymethyl)androst-4-en-3-one_acetate;17beta-Hydroxy-5alpha-androst-1-en-3-one_propionate…	C00705;C11804;C07119;C08158;C14643;C14934;C14954;C14964;C15001;C15064;C15273;C20855
pos-M561T58_2	2.52512	0.0297277	0.0411255	0.124335	0.151302	2.05991	0.0455513	up	561.283	0.97485	-	Unknown	-	-	-	-	Metabolite M6	HMDB0061034	Geldanamycin;Euphorbia_factor_Ti2;Condurangogenin_A	C11222;C09091;C17767
pos-M218T42_1	2.52357	0.00568972	0.00865801	0.0420928	0.0492234	1.6191	0.354768	up	218.149	0.705867	beta-Alanyl-L-lysine	Organic acids and derivatives	Peptidomimetics	HMDB0060442	C05341	(map00410)beta-Alanine metabolism	Gamma-glutamyl-L-putrescine;Alanyl-Lysine;Lysyl-Alanine;beta-Alanyl-L-lysine	HMDB0012230;HMDB0028692;HMDB0028944;HMDB0060442	beta-Alanyl-L-lysine;gamma-L-Glutamylputrescine	C05341;C15699
neg-M344T149	2.52272	0.000102629	0.0021645	0.00235048	0.0176544	1.76558	0.0461824	up	344.182	2.47812	-	Unknown	-	-	-	-	Methotrimeprazine;PA(16:0/14:1(9Z));PA(16:1(9Z)/14:0);3,6-Epoxy-5,5',6,6'-tetrahydro-b,b-carotene-3',5,5',6'-tetrol	HMDB0015474;HMDB0114834;HMDB0114852;HMDB0029654	Methotrimeprazine	C07192
pos-M349T245	2.52227	0.0231678	0.0021645	0.1059	0.0176544	1.33033	0.0556734	up	348.987	4.07683	-	Unknown	-	-	-	-	O-Ethyl S,S-diphenyl phosphorodithioate	HMDB0031781	Fenuron-TCA;Edifenphos	C19077;C14436
pos-M316T162	2.51804	0.0418775	0.0021645	0.155201	0.0176544	1.72073	0.118651	up	316.22	2.705	-	Unknown	-	-	-	-	Val-Val-Val;Diphthamide	HMDB0094676;HMDB0060473	-	-
pos-M278T155	2.50895	0.0168218	0.00865801	0.0862026	0.0492234	1.63953	0.237605	up	277.672	2.57642	-	Unknown	-	-	-	-	-	-	-	-
pos-M1170T195	2.50792	0.00269702	0.0021645	0.0252864	0.0176544	1.61441	0.159457	up	1169.64	3.25413	-	Unknown	-	-	-	-	-	-	-	-
pos-M231T40	2.50729	0.0237656	0.00865801	0.107677	0.0492234	1.86708	0.122646	up	231.139	0.663717	-	Unknown	-	-	-	-	-	-	-	-
pos-M397T141	2.50536	0.0114093	0.0021645	0.0665534	0.0176544	1.76167	0.0427306	up	397.216	2.35343	-	Unknown	-	-	-	-	-	-	-	-
neg-M552T40	2.49994	0.0160987	0.025974	0.0838274	0.109696	1.79405	0.0754241	up	552.276	0.674817	-	Unknown	-	-	-	-	Vignatic acid A	HMDB0033599	-	-
pos-M319T155	2.49952	0.00367626	0.004329	0.0312556	0.0290215	1.58928	0.310004	up	319.202	2.5889	-	Unknown	-	-	-	-	Linoleic acid;Bovinic acid;9E,11E-Octadecadienoic acid;10E,12Z-Octadecadienoic acid;Linoelaidic acid;Mangiferic acid;Linalyl caprylate;Ethyl 2E,4Z-hexadecadienoate;5-Octadecynoic acid;Octadecadienoate;6Z,9Z-octadecadienoic acid;Dobutamine;(E,E)-Futoamide;(6E)-Piperamide-C7:1	HMDB0000673;HMDB0003797;HMDB0005047;HMDB0005048;HMDB0006270;HMDB0029800;HMDB0030430;HMDB0031051;HMDB0031097;HMDB0062784;HMDB0062238;HMDB0014979;HMDB0032654;HMDB0038648	Linoleate;9-cis,11-trans-Octadecadienoate;Chaulmoogric_acid;Malvalic_acid;Stearolic_acid;Dobutamine	C01595;C04056;C08282;C08321;C08459;C06967
neg-M508T145	2.49832	0.00230307	0.0021645	0.0226855	0.0176544	1.69798	0.117099	up	508.288	2.41725	-	Unknown	-	-	-	-	Erinacine P	HMDB0036313	Acetylbrowniine;Tricornine;Germine;Veracevine	C08654;C08715;C10807;C10828
pos-M148T52	2.49397	6.81709e-06	0.0021645	0.00030636	0.0176544	1.7056	0.0777159	up	148.059	0.862283	Glutamic acid	Organic acids and derivatives	Carboxylic acids and derivatives	HMDB0000148	C00025	(map00220)Arginine biosynthesis;(map00250)Alanine, aspartate and glutamate metabolism;(map00330)Arginine and proline metabolism;(map00332)Carbapenem biosynthesis;(map00340)Histidine metabolism;(map00430)Taurine and hypotaurine metabolism;(map00471)D-Glutamine and D-glutamate metabolism;(map00480)Glutathione metabolism;(map00524)Neomycin, kanamycin and gentamicin biosynthesis;(map00630)Glyoxylate …	N-lactoyl-Glycine;L-Glutamic acid;N-Methyl-D-aspartic acid;N-Acetylserine;O-Acetylserine;D-Glutamic acid;L-4-Hydroxyglutamate semialdehyde;3-(Carboxymethylamino)propanoic acid;DL-Glutamate;Glutaconic acid;Citraconic acid;Mesaconic acid;Itaconic acid;Gamma-delta-Dioxovaleric acid;Methyl hydrogen fumarate;2-Hydroxyglutaric acid lactone;2,5-Dioxopentanoate;2-Pentendioate	HMDB0062183;HMDB0000148;HMDB0002393;HMDB0002931;HMDB0003011;HMDB0003339;HMDB0006556;HMDB0033550;HMDB0060475;HMDB0000620;HMDB0000634;HMDB0000749;HMDB0002092;HMDB0013233;HMDB0033809;HMDB0059743;HMDB0060365;HMDB0061185	L-Glutamate;D-Glutamate;Glutamate;O-Acetyl-L-serine;L-threo-3-Methylaspartate;N-(Carboxymethyl)-D-alanine;3-Aminopentanedioate;L-4-Hydroxyglutamate_semialdehyde;2-Oxo-4-hydroxy-5-aminovalerate;N-Methyl-D-aspartic_acid;2,5-Dioxopentanoate;Itaconate;Mesaconate;Acetylpyruvate;(E)-Glutaconate;2-Methylmaleate;4,5-Dioxopentanoate	C00025;C00217;C00302;C00979;C03618;C03790;C05574;C05938;C05941;C12269;C00433;C00490;C01732;C02132;C02214;C02226;C02800
neg-M186T117	2.49282	1.72598e-07	0.0021645	1.81819e-05	0.0176544	1.72484	0.162566	up	186.059	1.9451	-	Unknown	-	-	-	-	2,5-Dimethyl-3-furanthiol acetate;S-(2-Furanylmethyl) propanethioate	HMDB0032234;HMDB0037732	-	-
neg-M266T51	2.49162	9.75917e-05	0.0021645	0.00226116	0.0176544	1.69046	0.0919899	up	266.004	0.8466	-	Unknown	-	-	-	-	-	-	Oxidized_Photinus_luciferin	C03797
neg-M159T41	2.49156	0.0111266	0.00865801	0.0654992	0.0492234	1.7892	0.0466115	up	158.978	0.67525	-	Unknown	-	-	-	-	-	-	2,4-Dichlorotoluene;Benzal_chloride	C18300;C19165
neg-M222T45	2.4878	0.000859489	0.0021645	0.0110791	0.0176544	1.70368	0.118821	up	222.049	0.750567	-	Unknown	-	-	-	-	-	-	Deoxyloganin;8-Epideoxyloganin	C06071;C11648
neg-M322T81	2.48736	3.13887e-05	0.0021645	0.00097668	0.0176544	1.76701	0.0543486	up	322.044	1.34348	-	Unknown	-	-	-	-	Viniferal;3'-demethyletoposide	HMDB0029790;HMDB0061028	-	-
pos-M260T54_2	2.48349	0.00153898	0.0021645	0.0169556	0.0176544	1.72871	0.0578226	up	260.325	0.89945	-	Unknown	-	-	-	-	-	-	-	-
pos-M281T153_2	2.48253	0.00970071	0.004329	0.0598763	0.0290215	1.74072	0.0663878	up	281.146	2.54525	-	Unknown	-	-	-	-	-	-	-	-
pos-M138T140	2.48214	6.34717e-07	0.0021645	4.81669e-05	0.0176544	1.74202	0.186749	up	138.065	2.33253	-	Unknown	-	-	-	-	Caproate (6:0)	HMDB0061883	-	-
pos-M189T118	2.47994	0.00124196	0.0021645	0.0145798	0.0176544	1.61431	0.271482	up	188.983	1.97071	-	Unknown	-	-	-	-	-	-	Thiodiacetic_acid_sulfoxide	C14873
pos-M303T41	2.47882	0.00644842	0.0151515	0.0454846	0.0749311	1.56413	0.0407894	up	303.212	0.6858	-	Unknown	-	-	-	-	Arginyl-Lysine;Lysyl-Arginine	HMDB0028714;HMDB0028945	-	-
pos-M351T173	2.47641	0.00851836	0.025974	0.0551443	0.109696	1.48351	0.241044	up	350.697	2.88307	-	Unknown	-	-	-	-	-	-	-	-
neg-M659T207	2.47558	0.00010474	0.0021645	0.00238751	0.0176544	1.69312	0.241574	up	659.376	3.45223	-	Unknown	-	-	-	-	-	-	-	-
pos-M485T137	2.4734	0.0297935	0.132035	0.124567	0.324036	2.25553	0.102223	up	485.306	2.28887	-	Unknown	-	-	-	-	Hydroxysintaxanthin 5,6-epoxide;13'-Carboxy-gamma-tocopherol;(3beta,5alpha,6beta,7alpha,22E,24R)-Ergosta-8,22-diene-3,5,6,7-tetrol;(3beta,5alpha,6alpha,9alpha,22E,24R)-Ergosta-7,22-diene-3,5,6,9-tetrol;3,5,9-Trihydroxyergost-7-en-6-one;Secasterone;3-Dehydroteasterone	HMDB0039086;HMDB0012557;HMDB0032107;HMDB0032123;HMDB0032875;HMDB0040999;HMDB0041527	Gallopamil;Stylisterol_B;Di-n-decyl_phthalate;Diisodecyl_phthalate;3-Dehydroteasterone	C13764;C14158;C14505;C14578;C15792
pos-M157T53_2	2.47276	0.0272314	0.24026	0.117844	0.469541	2.06236	0.059914	up	157.132	0.887567	-	Unknown	-	-	-	-	-	-	-	-
pos-M732T166_2	2.47269	0.0194788	0.0151515	0.0943353	0.0749311	1.82157	0.106199	up	732.089	2.76103	-	Unknown	-	-	-	-	-	-	-	-
pos-M304T158	2.47226	0.0146422	0.0021645	0.0788384	0.0176544	1.79158	0.148159	up	303.702	2.6361	-	Unknown	-	-	-	-	-	-	-	-
pos-M188T53_1	2.4694	0.000736667	0.0021645	0.00984871	0.0176544	1.65748	0.197832	up	187.623	0.880992	-	Unknown	-	-	-	-	-	-	-	-
pos-M244T53_2	2.46919	5.59162e-06	0.0021645	0.000258818	0.0176544	1.6746	0.123515	up	244.128	0.888683	-	Unknown	-	-	-	-	Glutaminylproline;Prolyl-Glutamine;Prolyl-Gamma-glutamate;Porphobilinogen	HMDB0028805;HMDB0029015;HMDB0029031;HMDB0000245	Porphobilinogen	C00931
pos-M263T140	2.46875	0.0344924	0.393939	0.137064	0.615694	2.34356	0.0437379	up	263.172	2.334	-	Unknown	-	-	-	-	-	-	-	-
pos-M264T140_1	2.46822	0.0348244	0.309524	0.137998	0.54348	2.20426	0.111262	up	263.674	2.33133	-	Unknown	-	-	-	-	-	-	-	-
pos-M505T166	2.46429	0.000894679	0.0021645	0.0114232	0.0176544	1.72248	0.0810724	up	505.296	2.77228	-	Unknown	-	-	-	-	-	-	-	-
neg-M247T118	2.46119	5.97462e-05	0.0021645	0.00158763	0.0176544	1.4474	0.369422	up	247.119	1.96795	-	Unknown	-	-	-	-	Prenyl glucoside;(E)-2-Methyl-2-buten-1-ol O-beta-D-Glucopyranoside;Histidylproline diketopiperazine;Isocarboxazid	HMDB0031876;HMDB0033064;HMDB0002053;HMDB0015377	Triaziquone	C19542
pos-M186T40_2	2.45777	3.60472e-07	0.0021645	3.07265e-05	0.0176544	1.63514	0.315935	up	186.105	0.6638	-	Unknown	-	-	-	-	-	-	-	-
neg-M533T55	2.45496	0.000227229	0.0021645	0.00419906	0.0176544	1.6189	0.102918	up	533.165	0.924642	-	Unknown	-	-	-	-	6-(4-{2-[4,6-dihydroxy-2-methoxy-3-(3-methylbut-2-en-1-yl)phenyl]acetyl}-3-hydroxyphenoxy)-3,4,5-trihydroxyoxane-2-carboxylic acid;6-(2-{2-[4,6-dihydroxy-2-methoxy-3-(3-methylbut-2-en-1-yl)phenyl]acetyl}-5-hydroxyphenoxy)-3,4,5-trihydroxyoxane-2-carboxylic acid;6-{2-[2-(2,4-dihydroxyphenyl)-2-oxoethyl]-5-hydroxy-3-methoxy-4-(3-methylbut-2-en-1-yl)phenoxy}-3,4,5-trihydroxyoxane-2-carboxylic acid;6…	HMDB0125464;HMDB0125465;HMDB0125466;HMDB0125467;HMDB0133430;HMDB0133433;HMDB0133436	Dalpanin	C10416
pos-M314T131	2.45468	0.000744699	0.0021645	0.00992714	0.0176544	1.80642	0.125092	up	314.09	2.1908	-	Unknown	-	-	-	-	(S)-5'-Deoxy-5'-(methylsulfinyl)adenosine;L-saccharopinate(1-);3-(3-amino-4,5-dihydroxyphenyl)-2-cyano-N,N-diethylprop-2-enamide;Alanyltryptophan;Tryptophyl-Alanine;Caffeoylmalic acid;2-O-Feruloyltartronic acid;cis-Coutaric acid;(R)-4'-phosphonatopantothenate(3-)	HMDB0033662;HMDB0062698;HMDB0142223;HMDB0013209;HMDB0029076;HMDB0029318;HMDB0032957;HMDB0034620;HMDB0062700	Phaseolic_acid	C10483
pos-M361T53_1	2.45087	0.00124529	0.0021645	0.0145986	0.0176544	1.79846	0.0354337	up	361.17	0.888117	-	Unknown	-	-	-	-	-	-	Benzyl_viologen	C00915
neg-M396T113	2.44911	0.000380952	0.0021645	0.00600006	0.0176544	1.68489	0.308145	up	396.188	1.89057	-	Unknown	-	-	-	-	Ecabet;3-Methyl-3-butenyl apiosyl-(1->6)-glucoside;Prenyl apiosyl-(1->6)-glucoside;Prenyl arabinosyl-(1->6)-glucoside;Octaprenyl diphosphate;Prephytoene diphosphate	HMDB0015613;HMDB0031954;HMDB0031956;HMDB0041360;HMDB0001094;HMDB0003023	Tridihexethyl_bromide;Prephytoene_diphosphate;all-trans-Octaprenyl_diphosphate;di-trans,poly-cis-Octaprenyl_diphosphate	C11761;C03427;C04146;C17437
neg-M688T166	2.44628	0.0288754	0.0930736	0.121822	0.256533	2.07221	0.0577419	up	688.423	2.77207	-	Unknown	-	-	-	-	-	-	-	-
pos-M401T133	2.4446	0.00156564	0.0021645	0.017142	0.0176544	1.64574	0.180787	up	401.164	2.22048	-	Unknown	-	-	-	-	-	-	-	-
neg-M128T119	2.44353	0.00188595	0.0021645	0.0197299	0.0176544	1.6659	0.0304183	up	128.035	1.99077	Pyroglutamic acid	Organic acids and derivatives	Carboxylic acids and derivatives	HMDB0000267	C01879	(map00480)Glutathione metabolism	Ribothymidine;Imidazoleacetic acid riboside;3-Methyluridine	HMDB0000884;HMDB0002331;HMDB0004813	(1-Ribosylimidazole)-4-acetate;Spongothymidine	C05131;C16744
neg-M440T144_2	2.43811	0.0122368	0.00865801	0.0697957	0.0492234	1.75764	0.032872	up	440.25	2.40537	-	Unknown	-	-	-	-	Leukotriene E3	HMDB0002355	-	-
pos-M451T154	2.43772	0.0168891	0.0151515	0.0864012	0.0749311	1.45226	0.312263	up	450.898	2.56058	-	Unknown	-	-	-	-	3,5-Diiodo-L-tyrosine	HMDB0003474	3,5-Diiodo-L-tyrosine	C01060
pos-M366T81	2.43438	2.56734e-05	0.0021645	0.000834229	0.0176544	1.68664	0.103663	up	366.131	1.34652	-	Unknown	-	-	-	-	N-trans-Feruloyl-4-O-methyldopamine	HMDB0039755	-	-
pos-M655T158_2	2.43101	0.0215425	0.0411255	0.101027	0.151302	1.85689	0.138301	up	655.406	2.63412	-	Unknown	-	-	-	-	-	-	-	-
pos-M171T151_2	2.43034	0.0156342	0.004329	0.0823662	0.0290215	1.80242	0.0288806	up	171.112	2.50887	-	Unknown	-	-	-	-	Levetiracetam;(3xi,6xi)-Cyclo(alanylvalyl);Dopamine;p-Octopamine;Vanillylamine	HMDB0015333;HMDB0033926;HMDB0000073;HMDB0004825;HMDB0012309	Levetiracetam;Dopamine;Octopamine;Vanillylamine	C07841;C03758;C04227;C16666
pos-M281T166	2.42824	0.0245126	0.00865801	0.109645	0.0492234	1.83954	0.139174	up	280.676	2.76777	-	Unknown	-	-	-	-	-	-	-	-
pos-M313T220	2.4282	0.000449342	0.0021645	0.00673376	0.0176544	1.54875	0.359017	up	313.243	3.66555	-	Unknown	-	-	-	-	-	-	-	-
neg-M275T40	2.42732	0.00927695	0.025974	0.0583467	0.109696	1.63757	0.271964	up	274.957	0.665917	-	Unknown	-	-	-	-	-	-	2,6-Dichloro-4'-biphenylol;2,5-Dichloro-4'-biphenylol;2-Hydroxy-3,5-dichlorobiphenyl;4-Hydroxy-3,5-dichlorobiphenyl;2',5'-Dichloro-3-biphenylol;2',5'-Dichloro-2-biphenylol	C14192;C14193;C14370;C14371;C14734;C14736
pos-M260T81_2	2.42195	0.000388868	0.0021645	0.00608013	0.0176544	1.60657	0.18164	up	260.195	1.35312	Leu-Lys	Organic acids and derivatives	Carboxylic acids and derivatives	HMDB0028934	NA	-	Isoleucyl-Lysine;Leucyl-Lysine;Lysyl-Isoleucine;Lysyl-Leucine	HMDB0028912;HMDB0028934;HMDB0028954;HMDB0028955	-	-
pos-M387T144_2	2.41939	0.000136153	0.0021645	0.00287108	0.0176544	1.63603	0.218388	up	387.221	2.40378	-	Unknown	-	-	-	-	-	-	-	-
pos-M82T40	2.41832	0.0133663	0.0151515	0.0740266	0.0749311	1.65829	0.393834	up	82.0128	0.673633	-	Unknown	-	-	-	-	-	-	-	-
pos-M338T150_2	2.41829	0.0216341	0.0411255	0.10128	0.151302	1.86013	0.128911	up	338.179	2.50763	-	Unknown	-	-	-	-	Valproic acid glucuronide;Octanoylglucuronide	HMDB0000901;HMDB0010347	-	-
neg-M257T160_1	2.41715	0.0392919	0.00865801	0.148808	0.0492234	1.51884	0.427228	up	256.902	2.66648	-	Unknown	-	-	-	-	1,3,5-Trichloro-(2-methylsulfonyl)benzene;PPPi	HMDB0037120;HMDB0012282	Triphosphate	C00536
pos-M894T189_3	2.41556	0.000797029	0.0021645	0.0104804	0.0176544	1.67777	0.0507666	up	894.17	3.14373	-	Unknown	-	-	-	-	-	-	-	-
pos-M300T148	2.41237	0.0199279	0.0021645	0.0958694	0.0176544	1.58071	0.263182	up	300.19	2.4614	-	Unknown	-	-	-	-	-	-	-	-
neg-M1191T215	2.41209	0.0105455	0.025974	0.0630748	0.109696	1.58538	0.0490734	up	1190.68	3.57567	-	Unknown	-	-	-	-	-	-	-	-
neg-M559T146	2.41205	0.0310836	0.132035	0.128386	0.324036	1.97629	0.0313641	up	559.274	2.43197	-	Unknown	-	-	-	-	-	-	-	-
pos-M541T173	2.4119	0.0256361	0.00865801	0.113103	0.0492234	1.82131	0.0884939	up	541.374	2.88458	-	Unknown	-	-	-	-	-	-	13-beta-D-Glucosyloxydocosanoate	C04103
pos-M320T47	2.41018	0.000230567	0.0021645	0.00423845	0.0176544	1.65306	0.215369	up	319.996	0.782958	-	Unknown	-	-	-	-	-	-	Methidathion	C14431
pos-M116T158	2.40956	0.000748722	0.0021645	0.00996978	0.0176544	1.64768	0.123296	up	116.07	2.63387	Proline	Organic acids and derivatives	Carboxylic acids and derivatives	HMDB0000162	C00148	(map00330)Arginine and proline metabolism;(map00332)Carbapenem biosynthesis;(map00401)Novobiocin biosynthesis;(map00404)Staurosporine biosynthesis;(map00970)Aminoacyl-tRNA biosynthesis;(map01100)Metabolic pathways;(map01110)Biosynthesis of secondary metabolites;(map01130)Biosynthesis of antibiotics;(map01230)Biosynthesis of amino acids;(map02010)ABC transporters;(map04974)Protein digestion and ab…	L-Proline;D-Proline;Acetamidopropanal;4-Amino-2-methylenebutanoic acid;Pterolactam	HMDB0000162;HMDB0003411;HMDB0012880;HMDB0030409;HMDB0034208	L-Proline;D-Proline;Proline;3-Acetamidopropanal	C00148;C00763;C16435;C18170
pos-M202T55	2.40916	0.00127431	0.0021645	0.0148432	0.0176544	1.63362	0.15487	up	202.088	0.9192	-	Unknown	-	-	-	-	(+/-)-3-[(2-methyl-3-furyl)thio]-2-butanone	HMDB0032401	Carbaryl;2'-Aminobiphenyl-2,3-diol;Fenfuram;Dibenzo-p-dioxin;2-Hydroxydibenzofuran	C07491;C08061;C18833;C07732;C14409
neg-M284T277	2.40877	0.0149801	0.0021645	0.0801412	0.0176544	1.90685	0.0453328	up	284.223	4.61058	-	Unknown	-	-	-	-	Myristoylglycine	HMDB0013250	-	-
neg-M560T58_2	2.40844	0.00987185	0.00865801	0.0606764	0.0492234	1.60334	0.20939	up	560.275	0.973667	-	Unknown	-	-	-	-	Cinncassiol A 19-glucoside	HMDB0035165	-	-
pos-M396T53_1	2.40844	0.000451675	0.0021645	0.00675782	0.0176544	1.546	0.201796	up	395.966	0.887117	-	Unknown	-	-	-	-	-	-	-	-
pos-M134T122	2.40818	0.00176606	0.0021645	0.0188837	0.0176544	1.47861	0.190279	up	134.105	2.03048	-	Unknown	-	-	-	-	-	-	-	-
pos-M340T143	2.40803	0.0278373	0.0930736	0.119335	0.256533	2.02213	0.0479884	up	340.18	2.37582	-	Unknown	-	-	-	-	-	-	-	-
pos-M382T158_2	2.40731	0.0319993	0.0649351	0.130803	0.201816	1.90793	0.158912	up	382.286	2.63814	-	Unknown	-	-	-	-	-	-	-	-
neg-M258T89	2.40667	0.00174629	0.0021645	0.0187324	0.0176544	1.63826	0.0465886	up	257.993	1.49028	-	Unknown	-	-	-	-	-	-	Cefuroxime_sodium	C08108
pos-M224T81	2.40544	0.0257711	0.0649351	0.11365	0.201816	1.93929	0.0635473	up	223.633	1.34452	-	Unknown	-	-	-	-	-	-	-	-
neg-M432T172	2.40372	0.0034737	0.0021645	0.0301079	0.0176544	1.53034	0.256772	up	432.261	2.86618	-	Unknown	-	-	-	-	Forasartan	HMDB0015434	Atractyloside_G;Distigmine	C17864;C16823
pos-M430T54	2.4013	0.0160229	0.0021645	0.0836356	0.0176544	1.74761	0.0472642	up	430.226	0.899217	-	Unknown	-	-	-	-	17-Hydroxypregnenolone sulfate;Isopentyl gentiobioside;Deoxypyridinoline	HMDB0000416;HMDB0041512;HMDB0000569	GF_109203X	C11238
pos-M341T54	2.39981	0.0212461	0.00865801	0.100006	0.0492234	1.8265	0.042569	up	340.679	0.899417	-	Unknown	-	-	-	-	-	-	-	-
pos-M534T80	2.39939	0.0060595	0.0021645	0.0436963	0.0176544	1.66413	0.0901595	up	534.247	1.34143	-	Unknown	-	-	-	-	Sulfoglycolithocholate(2-);2-(6-{2,4-dihydroxy-3-[(1E)-3-methylbut-1-en-1-yl]benzoyl}-5-(2,4-dihydroxyphenyl)-3-methylcyclohex-2-en-1-yl)benzene-1,3-diol	HMDB0062801;HMDB0126448	-	-
pos-M429T152	2.39818	0.00648037	0.00865801	0.045617	0.0492234	1.69469	0.171578	up	429.266	2.537	-	Unknown	-	-	-	-	2-Angeloyl-9-(3-methyl-2E-pentenoyl)-2b,9a-dihydroxy-4Z,10(14)-oplopadien-3-one	HMDB0034064	-	-
neg-M550T178	2.39743	0.0313862	0.0930736	0.129217	0.256533	2.0837	0.0473526	up	550.361	2.97435	-	Unknown	-	-	-	-	-	-	-	-
pos-M867T250	2.39597	0.00145426	0.004329	0.0162834	0.0290215	1.20322	0.104552	up	867.367	4.16911	-	Unknown	-	-	-	-	-	-	-	-
pos-M134T139	2.39479	1.72791e-06	0.0021645	0.000104733	0.0176544	1.66469	0.192777	up	134.063	2.32101	-	Unknown	-	-	-	-	xI-Dihydro-2-methyl-3(2H)-thiophenone;Dihydro-5-methyl-2(3H)-thiophenone;xi-2-Acetylthietane;Dihydro-2-methyl-3(2H)-furanthione	HMDB0038556;HMDB0040150;HMDB0040258;HMDB0040580	4-Methylthiobutanaldoxime	C17241
neg-M576T151	2.39469	0.0193543	0.00865801	0.0940068	0.0492234	1.80827	0.0555035	up	576.27	2.5248	-	Unknown	-	-	-	-	-	-	Cassaidine	C08669
pos-M410T206	2.39421	0.0122574	0.025974	0.0697957	0.109696	1.4153	0.174976	up	410.267	3.43563	-	Unknown	-	-	-	-	Tetradecanoylcarnitine;CPA(16:0/0:0);Methyl (9Z)-6'-oxo-6,5'-diapo-6-carotenoate	HMDB0005066;HMDB0007003;HMDB0031977	Myxalamid_C	C12160
pos-M619T152	2.39411	1.11953e-05	0.0021645	0.000449446	0.0176544	1.69431	0.226171	up	619.322	2.5346	-	Unknown	-	-	-	-	-	-	Convallasaponin_A;Tokoronin	C08893;C08916
pos-M554T177	2.3919	0.0335942	0.132035	0.135203	0.324036	1.9762	0.0396026	up	554.38	2.95688	-	Unknown	-	-	-	-	PA(8:0/16:0);PA(10:0/i-14:0);PA(8:0/i-16:0);PA(i-12:0/i-12:0)	HMDB0115487;HMDB0115613;HMDB0115689;HMDB0115781	-	-
pos-M133T121	2.39135	0.00370796	0.0021645	0.0313964	0.0176544	1.57813	0.201502	up	133.104	2.02033	-	Unknown	-	-	-	-	2-Heptanethiol;Heptane-1-thiol	HMDB0032303;HMDB0032304	-	-
pos-M217T157	2.39074	0.00946829	0.004329	0.059092	0.0290215	1.63815	0.387546	up	217.149	2.62437	-	Unknown	-	-	-	-	-	-	-	-
pos-M318T158	2.38934	0.0465403	0.0411255	0.166099	0.151302	1.89294	0.072836	up	317.699	2.63475	-	Unknown	-	-	-	-	-	-	-	-
neg-M342T231	2.38879	2.77946e-07	0.0021645	2.51064e-05	0.0176544	1.66962	0.181896	up	342.064	3.85557	-	Unknown	-	-	-	-	13,14-dihydroxy-9-oxo-8,17-dioxatetracyclo[8.7.0.0虏,鈦?0鹿鹿,鹿鈦禲heptadeca-1(10),2(7),3,5,11(16),12,14-heptaen-5-yl acetate;5,14-dihydroxy-9-oxo-8,17-dioxatetracyclo[8.7.0.0虏,鈦?0鹿鹿,鹿鈦禲heptadeca-1(10),2(7),3,5,11,13,15-heptaen-13-yl acetate;5,13-dihydroxy-9-oxo-8,17-dioxatetracyclo[8.7.0.0虏,鈦?0鹿鹿,鹿鈦禲heptadeca-1(10),2(7),3,5,11,13,15-heptaen-14-yl acetate;11,15,17-trihydroxy-6,8,20-trioxapentacyclo[10.…	HMDB0128433;HMDB0128434;HMDB0128436;HMDB0140672;HMDB0140673;HMDB0140674;HMDB0128974;HMDB0132710;HMDB0128220;HMDB0128221;HMDB0128222;HMDB0037950;HMDB0037951;HMDB0037952	Leiocarposide	C10805
pos-M187T143	2.38746	0.0129544	0.0021645	0.0725087	0.0176544	1.63469	0.0272578	up	187.106	2.38865	-	Unknown	-	-	-	-	Alanyl-Proline;Prolyl-Alanine;Norepinephrine;Pyridoxine;6-Hydroxydopamine;5-Hydroxydopamine;6-Acetyl-2,3-dihydro-2-(hydroxymethyl)-4(1H)-pyridinone;xi-Norepinephrine	HMDB0028695;HMDB0029010;HMDB0000216;HMDB0000239;HMDB0001537;HMDB0004817;HMDB0035178;HMDB0037685	Pyridoxine;L-Noradrenaline	C00314;C00547
neg-M174T113	2.38527	0.00948033	0.00865801	0.059092	0.0492234	1.63807	0.0573625	up	174.096	1.88025	-	Unknown	-	-	-	-	S-Isopropyl 3-methylbut-2-enethioate	HMDB0032354	7-Methylthioheptanaldoxime	C17249
pos-M399T53	2.38453	0.0128556	0.0021645	0.0721224	0.0176544	1.61297	0.201341	up	399.225	0.888083	-	Unknown	-	-	-	-	Mitragynine;Pholcodine;Ramipril Diketopiperazine	HMDB0041933;HMDB0041984;HMDB0060869	Desacetoxyvindoline;Mitragynine	C02673;C09226
pos-M177T51	2.38217	0.00899182	0.0411255	0.0571754	0.151302	1.58456	0.105514	up	177.086	0.8479	-	Unknown	-	-	-	-	-	-	-	-
neg-M228T154	2.38175	0.00952131	0.004329	0.0592372	0.0290215	1.71849	0.03852	up	228.107	2.57032	-	Unknown	-	-	-	-	S-2,5-Dimethyl-3-furanyl 3-methylbutanethioate;D-Glycero-D-galacto-heptitol	HMDB0037153;HMDB0033750	Perseitol;Volemitol	C08255;C08260
pos-M504T150_2	2.38126	0.0210958	0.025974	0.0995685	0.109696	1.84578	0.027616	up	504.242	2.50495	-	Unknown	-	-	-	-	N-Acetyl-leukotriene E4;Glucosylgalactosyl hydroxylysine;15-Acetoxyscirpene-3,4-diol 4-O-a-D-glucopyranoside	HMDB0005084;HMDB0000585;HMDB0035590	N-Acetylleukotriene_E4	C11361
neg-M267T132	2.38025	0.0182899	0.0411255	0.0910023	0.151302	1.77851	0.0787742	up	267.06	2.2049	-	Unknown	-	-	-	-	-	-	Dihydroclavaminic_acid;Alanylclavam	C06659;C17360
pos-M188T119	2.37466	0.0178891	0.025974	0.0896972	0.109696	1.51334	0.299757	up	187.975	1.99121	-	Unknown	-	-	-	-	-	-	-	-
pos-M244T145	2.37265	0.0134097	0.004329	0.0742163	0.0290215	1.75449	0.0402319	up	244.128	2.40883	-	Unknown	-	-	-	-	Glutaminylproline;Prolyl-Glutamine;Prolyl-Gamma-glutamate;Porphobilinogen	HMDB0028805;HMDB0029015;HMDB0029031;HMDB0000245	Porphobilinogen	C00931
neg-M400T147	2.37252	0.0251146	0.0930736	0.111507	0.256533	1.90516	0.0341856	up	400.219	2.44372	-	Unknown	-	-	-	-	Bortezomib	HMDB0014334	-	-
neg-M551T179	2.37104	0.0289974	0.0649351	0.12223	0.201816	1.95396	0.0617809	up	551.364	2.97533	-	Unknown	-	-	-	-	Cyclopassifloic acid E	HMDB0036298	-	-
pos-M239T55	2.37071	0.00313783	0.004329	0.0280298	0.0290215	1.63093	0.143133	up	239.063	0.908367	-	Unknown	-	-	-	-	-	-	4,4'-Thiodianiline;8-Hydroxyalanylclavam	C19303;C17359
neg-M628T39	2.36713	0.00409396	0.0021645	0.0335727	0.0176544	1.61193	0.154329	up	628.262	0.657008	-	Unknown	-	-	-	-	-	-	-	-
pos-M656T154_2	2.36616	0.0217293	0.025974	0.101549	0.109696	1.67133	0.383327	up	656.365	2.57112	-	Unknown	-	-	-	-	-	-	-	-
neg-M166T121	2.36555	0.00964799	0.0021645	0.0597031	0.0176544	1.6716	0.116307	up	166.064	2.02347	-	Unknown	-	-	-	-	(S)-Spinacine;2,4-Diamino-6-nitrotoluene;alpha-Fluoro-beta-ureidopropionic acid	HMDB0029873;HMDB0060362;HMDB0060435	2,4-Diamino-6-nitrotoluene;2,6-Diamino-4-nitrotoluene;(3,4-Dimethoxyphenyl)methanol_radical;alpha-Fluoro-beta-ureidopropionic_acid	C16396;C16397;C21421;C16631
neg-M469T137	2.36368	0.018263	0.0411255	0.090932	0.151302	1.74059	0.241429	up	469.277	2.28121	-	Unknown	-	-	-	-	norerythromycin	HMDB0061026	-	-
pos-M150T48	2.36179	0.0221306	0.0649351	0.102868	0.201816	1.34678	0.129499	up	150.012	0.796917	-	Unknown	-	-	-	-	-	-	-	-
neg-M444T144	2.3612	0.001384	0.004329	0.0157388	0.0290215	1.45583	0.439425	up	444.209	2.39438	-	Unknown	-	-	-	-	Pyridinoline	HMDB0000851	-	-
pos-M344T84	2.35851	0.00231875	0.0021645	0.0227909	0.0176544	1.67115	0.161975	up	344.179	1.4	-	Unknown	-	-	-	-	Clemastine;Acepromazine;Aceprometazine	HMDB0014428;HMDB0015552;HMDB0015553	Clemastine	C06913
pos-M590T179	2.35789	0.0236942	0.0411255	0.10743	0.151302	1.84595	0.0879845	up	590.376	2.98506	-	Unknown	-	-	-	-	-	-	-	-
pos-M234T52	2.35441	0.0445642	0.004329	0.161668	0.0290215	1.44933	0.433458	up	234.107	0.868917	-	Unknown	-	-	-	-	Glutaminylserine;Asparaginyl-Threonine;Serylglutamine;Serinyl-Gamma-glutamate;Threoninyl-Asparagine	HMDB0028806;HMDB0028741;HMDB0029037;HMDB0029053;HMDB0029056	4,4'-Thiodianiline;8-Hydroxyalanylclavam	C19303;C17359
pos-M488T153	2.35399	0.00988283	0.00865801	0.0607217	0.0492234	1.59221	0.311508	up	488.28	2.5558	-	Unknown	-	-	-	-	Deoxycholic acid glycine conjugate;Chenodeoxycholic acid glycine conjugate;Glycoursodeoxycholic acid;Chenodeoxyglycocholic acid	HMDB0000631;HMDB0000637;HMDB0000708;HMDB0006898	Glycodeoxycholate;Glycochenodeoxycholate	C05464;C05466
neg-M543T147	2.35217	0.0241857	0.0411255	0.108725	0.151302	1.83978	0.0966376	up	543.277	2.45072	-	Unknown	-	-	-	-	-	-	-	-
pos-M264T80_1	2.35113	0.0201067	0.025974	0.0964228	0.109696	1.73966	0.0775572	up	263.654	1.3358	-	Unknown	-	-	-	-	-	-	-	-
neg-M345T81	2.35081	5.02837e-05	0.0021645	0.00140238	0.0176544	1.5963	0.18216	up	345.214	1.34818	-	Unknown	-	-	-	-	-	-	-	-
pos-M259T138	2.34948	0.00369392	0.0021645	0.0313108	0.0176544	1.62551	0.024495	up	259.142	2.30647	-	Unknown	-	-	-	-	-	-	-	-
pos-M474T171	2.34476	0.00777234	0.0021645	0.0517329	0.0176544	1.69103	0.0553031	up	474.276	2.85103	-	Unknown	-	-	-	-	Phytyl diphosphate;Rigin	HMDB0011116;HMDB0005771	Pahutoxin;Phytyl_diphosphate;D1927	C16889;C05427;C11717
pos-M521T208	2.34174	0.0177366	0.025974	0.0891544	0.109696	1.31819	0.0584175	up	521.042	3.46954	-	Unknown	-	-	-	-	-	-	-	-
neg-M444T116	2.34064	0.0280788	0.0649351	0.119741	0.201816	1.98316	0.0730644	up	444.228	1.94062	-	Unknown	-	-	-	-	-	-	-	-
pos-M598T55	2.33925	0.0141947	0.0151515	0.0772016	0.0749311	1.72518	0.119359	up	598.386	0.9104	-	Unknown	-	-	-	-	-	-	-	-
pos-M529T187	2.33815	0.00573646	0.0151515	0.0423201	0.0749311	1.46929	0.169773	up	529.344	3.11877	-	Unknown	-	-	-	-	-	-	-	-
neg-M313T209	2.33589	0.00440431	0.0021645	0.0353983	0.0176544	1.61624	0.231869	up	313.176	3.47538	Prexanthoperol	Lipids and lipid-like molecules	Prenol lipids	HMDB0034712	null	-	Pergolide	HMDB0015317	Pergolide	C07425
pos-M248T138	2.33037	0.0148022	0.004329	0.0794352	0.0290215	1.66015	0.0913705	up	248.158	2.29293	-	Unknown	-	-	-	-	Lysyl-Threonine;Threoninyl-Lysine;Hydroxyprolyl-Valine;Valyl-Hydroxyproline	HMDB0028961;HMDB0029066;HMDB0028876;HMDB0029128	-	-
pos-M230T49_1	2.32931	0.00874939	0.0151515	0.0560925	0.0749311	1.65176	0.0977851	up	229.979	0.810192	-	Unknown	-	-	-	-	-	-	-	-
neg-M548T138	2.32848	0.00284706	0.0021645	0.0262159	0.0176544	1.62277	0.140068	up	548.289	2.29794	-	Unknown	-	-	-	-	-	-	Calactin;Calotropin;Roridin_A	C08854;C08855;C09716
neg-M274T52	2.32625	0.000494533	0.0021645	0.00724677	0.0176544	1.69465	0.0703704	up	274.104	0.8696	-	Unknown	-	-	-	-	Ribothymidine;Imidazoleacetic acid riboside;3-Methyluridine;3-phenyl-1-(2,4,6-trihydroxyphenyl)propan-1-one;5-[(E)-2-(4-hydroxyphenyl)ethenyl]-4-methoxybenzene-1,3-diol;5-[(E)-2-(4-hydroxy-3-methoxyphenyl)ethenyl]benzene-1,3-diol;2-phenyl-1-(2,4,6-trihydroxyphenyl)propan-1-one;3-(4-hydroxyphenyl)-3,4-dihydro-2H-1-benzopyran-4,7-diol;3-(4-hydroxyphenyl)-3,4-dihydro-2H-1-benzopyran-6,7-diol;3-pheny…	HMDB0000884;HMDB0002331;HMDB0004813;HMDB0128079;HMDB0128517;HMDB0128522;HMDB0129966;HMDB0130493;HMDB0130501;HMDB0130502;HMDB0130513;HMDB0130515;HMDB0132266;HMDB0135065;HMDB0135356;HMDB0135357;HMDB0135358;HMDB0135359;HMDB0135360;HMDB0135361;HMDB0135362;HMDB0135398;HMDB0135399;HMDB0135400;HMDB0135401;HMDB0135402;HMDB0135403;HMDB0004629;HMDB0030616;HMDB0030947;HMDB0031842;HMDB0032725;HMDB0033931;HMD…	(1-Ribosylimidazole)-4-acetate;Spongothymidine;Wyerone;Luvangetin;Peucedanin;Davidigenin;Yangonin;Lunularic_acid;Hibiscoquinone_A;2,2-Bis(4-hydroxyphenyl)-propanoic_acid;2-Naphtylmethylsuccinic_acid;Catalpalactone	C05131;C16744;C08465;C09273;C09283;C09618;C09980;C10268;C10352;C13633;C14115;C16929
pos-M860T188	2.32538	0.002098	0.004329	0.0212504	0.0290215	1.65773	0.0875675	up	860.484	3.13172	-	Unknown	-	-	-	-	-	-	-	-
pos-M350T49	2.32534	0.00895579	0.025974	0.0570081	0.109696	1.52879	0.134496	up	349.936	0.820633	-	Unknown	-	-	-	-	-	-	-	-
pos-M235T153	2.32473	0.00101033	0.0021645	0.0125169	0.0176544	1.62977	0.0768798	up	234.643	2.54176	-	Unknown	-	-	-	-	Sulfolithocholylglycine	HMDB0002639	-	-
neg-M485T152	2.32288	0.0203331	0.0151515	0.0972198	0.0749311	1.73261	0.109207	up	485.279	2.54054	-	Unknown	-	-	-	-	-	-	-	-
pos-M252T146	2.32258	0.00284637	0.004329	0.0262159	0.0290215	1.58424	0.210088	up	251.664	2.44077	-	Unknown	-	-	-	-	-	-	-	-
pos-M244T158	2.32162	0.0166042	0.00865801	0.085645	0.0492234	1.74212	0.0676333	up	244.128	2.63762	Prolyl-Gamma-glutamate	Organic acids and derivatives	Carboxylic acids and derivatives	HMDB0029031	null	-	-	-	-	-
pos-M250T225	2.31959	0.00477803	0.00865801	0.03736	0.0492234	1.67419	0.0433589	up	250.177	3.74885	O-Desmethyl-cis-tramadol	Unknown	-	NA	NA	-	Spermic acid 2;Isoleucyl-Threonine;Leucyl-Threonine;Threoninyl-Isoleucine;Threoninyl-Leucine	HMDB0013075;HMDB0028917;HMDB0028939;HMDB0029064;HMDB0029065	Piperazine_adipate	C13811
pos-M441T158	2.31496	0.0238935	0.00865801	0.107953	0.0492234	1.81241	0.0800315	up	441.251	2.63743	-	Unknown	-	-	-	-	-	-	Idanpramine	C17728
pos-M959T208_1	2.31138	0.0312842	0.132035	0.128863	0.324036	1.68624	0.0843923	up	958.539	3.46858	-	Unknown	-	-	-	-	Pisumsaponin II;Dehydrosoyasaponin I;28-Glucosyloleanolic acid 3-[arabinosyl-(1->2)-6-methylglucuronide];Momordin IIa;PIP(16:0/20:3(5Z,8Z,11Z));PIP(16:0/20:3(8Z,11Z,14Z));PIP(18:0/18:3(6Z,9Z,12Z));PIP(18:0/18:3(9Z,12Z,15Z));PIP(18:1(11Z)/18:2(9Z,12Z));PIP(18:1(9Z)/18:2(9Z,12Z));PIP(18:2(9Z,12Z)/18:1(11Z));PIP(18:2(9Z,12Z)/18:1(9Z));PIP(18:3(6Z,9Z,12Z)/18:0);PIP(18:3(9Z,12Z,15Z)/18:0);PIP(20:3(5Z,…	HMDB0038317;HMDB0039331;HMDB0039420;HMDB0041019;HMDB0009929;HMDB0009930;HMDB0009952;HMDB0009953;HMDB0009963;HMDB0009976;HMDB0009985;HMDB0009986;HMDB0009993;HMDB0009996;HMDB0010005;HMDB0010010	Colubrin;Olaxoside;Dehydrosoyasaponin_I	C08936;C08962;C13837
pos-M289T158_2	2.31005	0.0191293	0.004329	0.0933444	0.0290215	1.74447	0.0525095	up	289.179	2.63475	-	Unknown	-	-	-	-	7alpha-hydroxyestradiol;Estriol;2-Hydroxyestradiol;16b-Hydroxyestradiol;17-Epiestriol;16,17-Epiestriol;4-Hydroxyestradiol;O-Geranylvanillin;2-Polyprenyl-3-methyl-6-methoxy-1,4-benzoquinone;4-hydroxystradiol;3,4-Dimethyl-5-pentyl-2-furanpentanoic acid;5-Hexyl-2-furanhexanoic acid;3,4-Dimethyl-5-propyl-2-furanheptanoic acid;5-Pentyl-2-furanheptanoic acid;5-Butyl-2-furanoctanoic acid;4-Hydroxy-3-met…	HMDB0062741;HMDB0000153;HMDB0000338;HMDB0000347;HMDB0000356;HMDB0000431;HMDB0005896;HMDB0040864;HMDB0060353;HMDB0060999;HMDB0112085;HMDB0112088;HMDB0112089;HMDB0112092;HMDB0112097;HMDB0033917;HMDB0060055	6beta-Hydroxy-17beta-estradiol;Estriol;2-Hydroxyestradiol;4-Hydroxyestradiol-17beta;D-Homo-A-nor-17a-oxaandrost-3(5)-ene-2,17-dione;Juvenile_hormone_II_acid;Juvabione;Juvenile_hormone_III;Methoprotryne	C03935;C05141;C05301;C14209;C15385;C04834;C09693;C09694;C19104
pos-M280T159	2.3087	0.00739075	0.0021645	0.0498731	0.0176544	1.64949	0.219051	up	280.135	2.65733	-	Unknown	-	-	-	-	(E,E)-N-4-Methoxystyrylcinnamide;Koenine;Heptaphylline;(R)-Roemerine;z-Clausenamide;Cycloclausenamide;Homoclausenamide;Murrayamine A;N-Methyl-N-(2-phenylethenyl)-3-phenyl-2-oxiranecarboxamide;1,6-Dimethoxypyrene	HMDB0030194;HMDB0030209;HMDB0030219;HMDB0030264;HMDB0038621;HMDB0038650;HMDB0038651;HMDB0038833;HMDB0041439;HMDB0060337	1,6-Dimethoxypyrene	C18260
pos-M341T140_2	2.30868	0.0325913	0.393939	0.132289	0.615694	2.07485	0.0201475	up	341.217	2.33127	-	Unknown	-	-	-	-	-	-	Istamycin_Y0;Istamycin_X0	C17985;C17986
pos-M275T90	2.30755	0.0085075	0.0021645	0.0551109	0.0176544	1.65792	0.148097	up	274.97	1.50366	-	Unknown	-	-	-	-	-	-	-	-
pos-M257T145	2.30583	0.00105653	0.00865801	0.0129501	0.0492234	1.43751	0.382204	up	256.664	2.41395	-	Unknown	-	-	-	-	-	-	-	-
pos-M561T147	2.30536	0.0240876	0.0411255	0.108385	0.151302	1.78808	0.047132	up	561.287	2.456	-	Unknown	-	-	-	-	Metabolite M6	HMDB0061034	Euphorbia_factor_Ti2;Condurangogenin_A	C09091;C17767
pos-M322T55	2.30463	0.00200287	0.0021645	0.0206233	0.0176544	1.62925	0.12082	up	322.142	0.909167	-	Unknown	-	-	-	-	-	-	2'''-N-Acetyl-6'''-deamino-6'''-hydroxyparomomycin_II	C21261
pos-M277T170	2.30444	0.0272724	0.0151515	0.117918	0.0749311	1.81563	0.0673368	up	277.117	2.83435	-	Unknown	-	-	-	-	5-Amino-6-ribitylamino uracil;N-lactoyl-Tryptophan;Midodrine;L-Furosine;L-Pyridosine;Pyrraline;Aldosine;Mizoribine	HMDB0011106;HMDB0062178;HMDB0014356;HMDB0029390;HMDB0029443;HMDB0033143;HMDB0037817;HMDB0041934	5-Amino-6-(1-D-ribitylamino)uracil;Midodrine;Kokusaginine;Maculosidine;Skimmianine	C04732;C07890;C10701;C10716;C10740
pos-M223T140	2.3044	0.00038414	0.0021645	0.00603618	0.0176544	1.59109	0.110193	up	223.153	2.34063	-	Unknown	-	-	-	-	2-Hexenoylcholine	HMDB0013162	-	-
pos-M277T96	2.30389	0.0189049	0.0021645	0.0926604	0.0176544	1.6959	0.0615205	up	277.084	1.60243	-	Unknown	-	-	-	-	Biotin sulfone;2-hydroxy-4-(prop-2-en-1-yl)phenyl benzoate;(2E)-1-(4-hydroxy-3-methoxyphenyl)-3-phenylprop-2-en-1-one;(2E)-3-(2-hydroxyphenyl)-1-(4-methoxyphenyl)prop-2-en-1-one;(2E)-1-(2-hydroxy-4-methoxyphenyl)-3-phenylprop-2-en-1-one;(2E)-3-(4-hydroxyphenyl)-1-(4-methoxyphenyl)prop-2-en-1-one;(2E)-3-(3-hydroxyphenyl)-1-(4-methoxyphenyl)prop-2-en-1-one;2-(4-methoxybenzoyl)-3-phenyloxirane;Ketop…	HMDB0004818;HMDB0135232;HMDB0135413;HMDB0135606;HMDB0135608;HMDB0135609;HMDB0135610;HMDB0135611;HMDB0015144;HMDB0029687;HMDB0032890;HMDB0041873;HMDB0033191;HMDB0034046	Biotin_sulfone;Ketoprofen;Chalepensin;(R)-4-Methoxydalbergione;4'-Methoxyflavanone;3-[(3aS,4S,7aS)-7a-Methyl-1,5-dioxo-octahydro-1H-inden-4-yl]propanoate	C20387;C01716;C09165;C10505;C19895;C20199
pos-M202T147	2.30377	0.00811094	0.0021645	0.0533124	0.0176544	1.63756	0.407142	up	202.142	2.44582	-	Unknown	-	-	-	-	Capryloylglycine;Valproylglycine;N-(5-Methyl-3-oxohexyl)alanine;N-Acetylaminooctanoic acid;(4S,8R)-8,9-Dihydroxy-p-menth-1(6)-en-2-one;(1'R)-Nepetalic acid;(S)-Oleuropeic acid;1-Acetylcyclohexyl acetate;(E)-10-Oxo-8-decenoic acid	HMDB0000832;HMDB0013116;HMDB0041540;HMDB0059745;HMDB0039052;HMDB0036117;HMDB0036998;HMDB0039710;HMDB0040883	5-exo-Hydroxy-1,2-campholide;1,6,6-Trimethyl-2,7-dioxabicyclo[3.2.2]nonan-3-one;4,5-Dihydro-5,5-dimethyl-4-(3-oxobutyl)furan-2(3H)-one;(3R)-3-Isopropenyl-6-oxoheptanoate;(3S)-3-Isopropenyl-6-oxoheptanoate;(4R)-7-Hydroxy-4-isopropenyl-7-methyl-2-oxo-oxepanone;(4S)-7-Hydroxy-4-isopropenyl-7-methyl-2-oxo-oxepanone;[(1S)-4-Hydroxy-2,2,3-trimethylcyclopent-3-enyl]acetate	C03843;C04718;C06066;C11405;C11419;C19079;C19084;C20324
pos-M90T54	2.30208	0.00079601	0.0021645	0.0104727	0.0176544	1.6054	0.176197	up	90.0539	0.8986	-	Unknown	-	-	-	-	-	-	-	-
neg-M523T140	2.30185	0.032729	0.393939	0.132648	0.615694	2.04228	0.0408056	up	523.324	2.34121	-	Unknown	-	-	-	-	-	-	-	-
pos-M402T147_2	2.30157	0.0341086	0.0649351	0.136108	0.201816	1.89093	0.0374651	up	402.232	2.45587	-	Unknown	-	-	-	-	Bortezomib	HMDB0014334	-	-
pos-M388T139	2.30039	0.000967129	0.00865801	0.0121244	0.0492234	1.58852	0.337761	up	387.976	2.32437	-	Unknown	-	-	-	-	-	-	-	-
neg-M384T199	2.30002	0.000509886	0.004329	0.00742226	0.0290215	1.59949	0.180867	up	384.249	3.30981	-	Unknown	-	-	-	-	Perindopril	HMDB0014928	Actinonin;Perindopril	C12056;C07706
pos-M248T137	2.29988	0.00867392	0.0411255	0.0557415	0.151302	1.67662	0.0495784	up	247.658	2.28753	-	Unknown	-	-	-	-	-	-	-	-
pos-M422T247	2.29946	1.97848e-06	0.0021645	0.000115689	0.0176544	1.55686	0.187641	up	422.318	4.12418	-	Unknown	-	-	-	-	-	-	-	-
pos-M315T53_2	2.29895	0.0112256	0.0021645	0.0658469	0.0176544	1.67463	0.0376222	up	315.201	0.875717	-	Unknown	-	-	-	-	-	-	-	-
pos-M890T176	2.29758	0.0265802	0.0649351	0.115875	0.201816	1.85032	0.0714837	up	890.483	2.92695	-	Unknown	-	-	-	-	alpha-Solanine;beta-Solamarine;Pectenotoxin 3	HMDB0034202;HMDB0034357;HMDB0033492	Solamargine;Solanine	C10819;C10820
pos-M229T154	2.2958	0.025127	0.0021645	0.111507	0.0176544	1.65404	0.247277	up	229.117	2.56573	Pyroglutamylvaline	Organic acids and derivatives	Carboxylic acids and derivatives	HMDB0094651	null	-	Trandolapril-d5 Diketopiperazine	HMDB0061178	-	-
pos-M558T148_2	2.29517	0.01656	0.025974	0.0855131	0.109696	1.59082	0.189232	up	558.363	2.47078	-	Unknown	-	-	-	-	-	-	-	-
pos-M333T55	2.2929	0.000169969	0.0021645	0.00335886	0.0176544	1.66436	0.222926	up	333.176	0.9086	-	Unknown	-	-	-	-	-	-	-	-
neg-M300T155	2.29147	0.0277528	0.0021645	0.119099	0.0176544	1.69213	0.126853	up	300.193	2.57905	-	Unknown	-	-	-	-	-	-	-	-
neg-M332T55_2	2.29121	0.000742016	0.0021645	0.00990964	0.0176544	1.70859	0.0259264	up	332.145	0.909967	-	Unknown	-	-	-	-	2-(4-Methyl-5-thiazolyl)ethyl decanoate	HMDB0032419	-	-
neg-M419T89	2.29055	0.00225965	0.0021645	0.0223454	0.0176544	1.6277	0.0639235	up	419.156	1.48228	-	Unknown	-	-	-	-	-	-	Pitavastatin;Lamioside	C13334;C11645
pos-M632T177	2.28998	0.000569666	0.0021645	0.00804603	0.0176544	1.60386	0.31116	up	632.292	2.95257	-	Unknown	-	-	-	-	-	-	-	-
neg-M689T166	2.28974	0.028404	0.132035	0.120484	0.324036	1.87544	0.0904464	up	689.426	2.77118	-	Unknown	-	-	-	-	PA(14:1(9Z)/22:6(4Z,7Z,10Z,13Z,16Z,19Z));PA(18:3(6Z,9Z,12Z)/18:4(6Z,9Z,12Z,15Z));PA(18:3(9Z,12Z,15Z)/18:4(6Z,9Z,12Z,15Z));PA(18:4(6Z,9Z,12Z,15Z)/18:3(6Z,9Z,12Z));PA(18:4(6Z,9Z,12Z,15Z)/18:3(9Z,12Z,15Z));PA(22:6(4Z,7Z,10Z,13Z,16Z,19Z)/14:1(9Z))	HMDB0114809;HMDB0114984;HMDB0115011;HMDB0115036;HMDB0115037;HMDB0115402	-	-
pos-M237T144	2.28825	0.00869894	0.025974	0.055843	0.109696	1.23893	0.473608	up	236.632	2.39843	-	Unknown	-	-	-	-	-	-	-	-
neg-M342T165	2.28797	0.0201779	0.0649351	0.0966685	0.201816	1.94649	0.0720995	up	342.239	2.75572	-	Unknown	-	-	-	-	-	-	-	-
pos-M228T164	2.28794	0.000282679	0.0021645	0.00488094	0.0176544	1.54015	0.199772	up	228.437	2.72885	-	Unknown	-	-	-	-	-	-	-	-
neg-M511T154	2.28786	0.00116488	0.0151515	0.0139188	0.0749311	1.46606	0.359784	up	511.267	2.55855	Angiotensin II (5-8), human	Organic acids and derivatives	Carboxylic acids and derivatives	NA	NA	-	3,7,11,15,23-Pentaoxolanost-8-en-26-oic acid;Ganoderenic acid D;Ganosporelactone A;Anabsin;Desacetylvinblastine;2-sulfamoylacetylphenol	HMDB0035980;HMDB0036059;HMDB0036406;HMDB0036414;HMDB0061054;HMDB0061057	Angiotensin_(5-8);Pedilstatin;Goniodomin_A	C20972;C09143;C16899
neg-M233T52_2	2.28642	0.000823673	0.0021645	0.0107548	0.0176544	1.68772	0.0618356	up	233.078	0.8696	-	Unknown	-	-	-	-	Glutamylserine;gamma-Glutamylserine;L-beta-aspartyl-L-threonine ;Aspartyl-Threonine;Threoninyl-Aspartate;Lycoperdic acid;Isopetasoside;Adinazolam;Tazarotene	HMDB0028828;HMDB0029158;HMDB0011169;HMDB0028763;HMDB0029057;HMDB0030417;HMDB0029622;HMDB0014686;HMDB0014937	C20913;Ethylenediaminetriacetic_acid;2-(Hydroxymethyl)-3-(acetamidomethylene)succinate;Tazarotene;Rhizocticin_A	C20913;C21396;C04690;C12531;C17944
pos-M409T172_1	2.28492	0.0001854	0.0021645	0.00359917	0.0176544	1.54883	0.11508	up	408.717	2.87161	-	Unknown	-	-	-	-	beta-D-Glucosyloxydestruxin B	HMDB0040136	-	-
pos-M244T137	2.28306	0.0293253	0.179654	0.123077	0.394401	1.90158	0.0707344	up	243.658	2.28827	-	Unknown	-	-	-	-	-	-	-	-
pos-M980T208	2.28292	0.0059138	0.00865801	0.0429913	0.0492234	1.57884	0.0642285	up	979.521	3.46552	-	Unknown	-	-	-	-	-	-	Cyanopeptolin_A	C15742
neg-M248T218	2.28036	0.0200846	0.025974	0.0963549	0.109696	1.28905	0.43151	up	248.081	3.63877	-	Unknown	-	-	-	-	Cinnzeylanine	HMDB0036011	-	-
pos-M341T142	2.27923	0.037617	0.132035	0.144729	0.324036	1.89062	0.0594684	up	340.68	2.37422	-	Unknown	-	-	-	-	-	-	-	-
pos-M157T140	2.27888	0.0326465	0.0930736	0.132446	0.256533	1.85596	0.035841	up	157.132	2.33987	-	Unknown	-	-	-	-	-	-	-	-
pos-M691T166	2.27848	0.0372712	0.0649351	0.143879	0.201816	1.88679	0.0639442	up	691.436	2.77075	-	Unknown	-	-	-	-	PA(14:1(9Z)/22:6(4Z,7Z,10Z,13Z,16Z,19Z));PA(18:3(6Z,9Z,12Z)/18:4(6Z,9Z,12Z,15Z));PA(18:3(9Z,12Z,15Z)/18:4(6Z,9Z,12Z,15Z));PA(18:4(6Z,9Z,12Z,15Z)/18:3(6Z,9Z,12Z));PA(18:4(6Z,9Z,12Z,15Z)/18:3(9Z,12Z,15Z));PA(22:6(4Z,7Z,10Z,13Z,16Z,19Z)/14:1(9Z));PA(14:0/20:4(5Z,8Z,11Z,14Z));PA(14:0/20:4(8Z,11Z,14Z,17Z));PA(14:1(9Z)/20:3(5Z,8Z,11Z));PA(16:0/18:4(6Z,9Z,12Z,15Z));PA(16:1(9Z)/18:3(6Z,9Z,12Z));PA(16:1(9…	HMDB0114809;HMDB0114984;HMDB0115011;HMDB0115036;HMDB0115037;HMDB0115402;HMDB0114785;HMDB0114786;HMDB0114800;HMDB0114838;HMDB0114857;HMDB0114858;HMDB0114977;HMDB0115004;HMDB0115030;HMDB0115119;HMDB0115144;HMDB0115171;HMDB0115507;HMDB0115562	-	-
pos-M106T80	2.27398	0.000175003	0.0021645	0.00343681	0.0176544	1.58396	0.192433	up	106.048	1.33788	-	Unknown	-	-	-	-	-	-	-	-
pos-M332T144	2.27396	3.88643e-08	0.0021645	6.03095e-06	0.0176544	1.68786	0.0324243	up	332.178	2.4083	-	Unknown	-	-	-	-	Ranitidine	HMDB0001930	Triazamate	C18770
pos-M242T137	2.27382	0.0283295	0.0649351	0.120402	0.201816	1.87236	0.172283	up	242.397	2.2863	-	Unknown	-	-	-	-	-	-	-	-
pos-M889T176_2	2.27304	0.030072	0.0930736	0.125428	0.256533	1.89697	0.0574867	up	889.481	2.92704	-	Unknown	-	-	-	-	Schidigerasaponin F1;Trigoneoside VIII;Alliofuroside A;PIP(16:1(9Z)/18:0)	HMDB0036243;HMDB0039950;HMDB0041051;HMDB0009940	-	-
pos-M276T230	2.27084	0.0025293	0.0021645	0.0241794	0.0176544	1.57807	0.212479	up	276.161	3.83243	-	Unknown	-	-	-	-	-	-	-	-
pos-M445T176	2.26777	0.0222698	0.0649351	0.103256	0.201816	1.76543	0.0517234	up	445.243	2.9269	-	Unknown	-	-	-	-	CL(8:0/8:0/8:0/8:0)	HMDB0116797	-	-
pos-M618T177	2.26624	0.0112459	0.0411255	0.0659177	0.151302	1.6762	0.14517	up	618.38	2.94931	-	Unknown	-	-	-	-	-	-	-	-
neg-M341T88	2.26609	0.00360138	0.0021645	0.0308391	0.0176544	1.5704	0.150852	up	341.03	1.46943	-	Unknown	-	-	-	-	4,13,14-trihydroxy-9-oxo-8,17-dioxatetracyclo[8.7.0.0虏,鈦?0鹿鹿,鹿鈦禲heptadeca-1(10),2,4,6,11(16),12,14-heptaen-5-yl acetate;4,5,14-trihydroxy-9-oxo-8,17-dioxatetracyclo[8.7.0.0虏,鈦?0鹿鹿,鹿鈦禲heptadeca-1(10),2(7),3,5,11,13,15-heptaen-13-yl acetate;4,5,13-trihydroxy-9-oxo-8,17-dioxatetracyclo[8.7.0.0虏,鈦?0鹿鹿,鹿鈦禲heptadeca-1(10),2(7),3,5,11,13,15-heptaen-14-yl acetate;5,14,15-trihydroxy-9-oxo-8,17-dioxatetrac…	HMDB0128437;HMDB0128438;HMDB0128439;HMDB0128441;HMDB0128442;HMDB0128444;HMDB0128445;HMDB0128446;HMDB0128448;HMDB0128449;HMDB0128450;HMDB0128452;HMDB0128453;HMDB0128454;HMDB0128456;HMDB0128457;HMDB0128458;HMDB0014574	-	-
neg-M245T81	2.26593	0.000367087	0.0021645	0.00584635	0.0176544	1.38527	0.269293	up	245.114	1.34555	Glutamylvaline	Organic acids and derivatives	Carboxylic acids and derivatives	HMDB0028832	null	-	gamma-Glutamylvaline;L-beta-aspartyl-L-leucine ;Aspartyl-Isoleucine;Aspartyl-Leucine;Glutamylvaline;Isoleucyl-Aspartate;Leucyl-Aspartate;Trimetrexate	HMDB0011172;HMDB0011166;HMDB0028756;HMDB0028757;HMDB0028832;HMDB0028903;HMDB0028925;HMDB0015288	2,4-Bis(acetamido)-2,4,6-trideoxy-beta-L-altropyranose;2,4-Diacetamido-2,4,6-trideoxy-D-mannopyranose;N-Hydroxy-MeIQx;Trimetrexate	C19972;C20424;C20291;C11154
pos-M373T54	2.26523	0.0174232	0.025974	0.0881095	0.109696	1.61937	0.14916	up	373.277	0.899083	-	Unknown	-	-	-	-	Cervonoyl ethanolamide;Nabilone;(3R, 6'Z)-3,4-Dihydro-8-hydroxy-3-(6-pentadecenyl)-1H-2-benzopyran-1-one	HMDB0013627;HMDB0014629;HMDB0041301	3-Ethoxyandrosta-3,5-dien-17beta-ol_propanoate	C15057
pos-M229T140_2	2.26481	2.33888e-08	0.0021645	4.25711e-06	0.0176544	1.64639	0.0445784	up	229.117	2.34032	-	Unknown	-	-	-	-	Pyroglutamylvaline;Prolylhydroxyproline;Hydroxyprolyl-Proline;Prolyl-Hydroxyproline;Tetraacetylethylenediamine;3-Methoxytyrosine;Methyldopa;3-O-Methyl-a-methyldopa	HMDB0094651;HMDB0006695;HMDB0028871;HMDB0029018;HMDB0040573;HMDB0001434;HMDB0011754;HMDB0060747	(S)-ATPA;Actinamine;Methyldopa_anhydrous;Enicoflavine;3-Hydroxy-5-methyl-L-tyrosine	C13733;C17575;C07194;C09946;C20801
neg-M593T39	2.2614	0.00276406	0.00865801	0.0257256	0.0492234	1.51073	0.125543	up	593.289	0.65635	-	Unknown	-	-	-	-	-	-	-	-
pos-M798T164	2.25996	0.00953162	0.00865801	0.0592708	0.0492234	1.39204	0.461107	up	798.428	2.72633	-	Unknown	-	-	-	-	PS(18:4(6Z,9Z,12Z,15Z)/18:4(6Z,9Z,12Z,15Z));25-O-Desacetyl rifabutin	HMDB0112496;HMDB0060732	-	-
pos-M336T53	2.25987	0.0336172	0.0021645	0.135251	0.0176544	1.84622	0.0629432	up	336.138	0.8762	-	Unknown	-	-	-	-	-	-	-	-
pos-M200T53_1	2.25846	0.0137517	0.00865801	0.0753853	0.0492234	1.64607	0.147708	up	199.623	0.88755	-	Unknown	-	-	-	-	-	-	-	-
pos-M212T158	2.25818	0.0173791	0.00865801	0.0879959	0.0492234	1.66714	0.0663874	up	212.493	2.63362	-	Unknown	-	-	-	-	-	-	-	-
neg-M468T153	2.25781	0.00964332	0.004329	0.0597031	0.0290215	1.64701	0.10007	up	468.282	2.54872	-	Unknown	-	-	-	-	Repaglinide	HMDB0015048	Repaglinide	C07670
neg-M499T57	2.2569	0.00851526	0.004329	0.0551443	0.0290215	1.66049	0.0673571	up	499.251	0.9551	-	Unknown	-	-	-	-	-	-	-	-
pos-M355T48_2	2.25169	0.00239962	0.0021645	0.0233481	0.0176544	1.57699	0.0983891	up	355.012	0.796975	-	Unknown	-	-	-	-	-	-	-	-
neg-M348T155	2.24903	0.00146035	0.004329	0.0163391	0.0290215	1.30759	0.465547	up	348.159	2.58679	-	Unknown	-	-	-	-	-	-	Fenpropathrin;1-Dehydro-9-fluoro-11-oxotestololactone	C18411;C15387
pos-M204T41	2.24756	0.00149735	0.0021645	0.016597	0.0176544	1.57173	0.101496	up	204.134	0.690133	Gly-Lys	Organic acids and derivatives	Carboxylic acids and derivatives	HMDB0028846	NA	-	Glycyl-Lysine;Lysyl-Glycine;Alanyl-Proline;Prolyl-Alanine	HMDB0028846;HMDB0028951;HMDB0028695;HMDB0029010	-	-
pos-M203T143	2.24637	0.0137557	0.00865801	0.0753902	0.0492234	1.60902	0.059691	up	203.101	2.37832	-	Unknown	-	-	-	-	Alanyl-Hydroxyproline;Hydroxyprolyl-Alanine;Prolyl-Serine;Serylproline;L-Coprine	HMDB0028688;HMDB0028856;HMDB0029026;HMDB0029047;HMDB0034266	Proclavaminic_acid;Coprine	C06658;C08271
pos-M348T141	2.24604	8.18444e-05	0.0021645	0.00201259	0.0176544	1.6254	0.131731	up	348.176	2.35103	-	Unknown	-	-	-	-	Oxomemazine	HMDB0240230	17alpha-Chloroethynylestradiol;Pyributicarb	C15073;C18422
pos-M578T151	2.24523	0.0183312	0.0021645	0.091043	0.0176544	1.70052	0.0631558	up	578.282	2.52098	-	Unknown	-	-	-	-	-	-	-	-
pos-M669T137	2.24496	0.0135228	0.0021645	0.0745528	0.0176544	1.82269	0.053346	up	669.101	2.28472	-	Unknown	-	-	-	-	CMP-N-glycoloylneuraminate	HMDB0012206	Cyanidin-3-rhamnoglucoside_chloride;CMP-N-glycoloylneuraminate	C04491;C03691
pos-M432T250	2.2448	0.000106326	0.0021645	0.00240907	0.0176544	1.38919	0.047073	up	432.236	4.1704	-	Unknown	-	-	-	-	Eplerenone;Armillaripin;4-O-Methylmelleolide;Armillarin;Clausarinol	HMDB0014838;HMDB0030404;HMDB0037039;HMDB0039380;HMDB0041407	Magnoshinin;Eplerenone;Estra-1,3,5(10)-triene-3,6alpha,17beta-triol_triacetate;Estra-1,3,5(10)-triene-3,6beta,17beta-triol_triacetate	C10658;C12512;C15382;C15440
neg-M317T57_2	2.24021	0.000434209	0.0021645	0.00658605	0.0176544	1.58566	0.148394	up	317.189	0.949158	-	Unknown	-	-	-	-	Dobutamine;(E,E)-Futoamide;(6E)-Piperamide-C7:1	HMDB0014979;HMDB0032654;HMDB0038648	Dobutamine	C06967
neg-M366T58	2.23909	0.00128158	0.0021645	0.0148941	0.0176544	1.72273	0.0967692	up	366.13	0.962217	-	Unknown	-	-	-	-	-	-	Flumetover	C10939
pos-M174T145	2.23777	0.0112976	0.0151515	0.066125	0.0749311	1.58784	0.307415	up	174.13	2.41927	-	Unknown	-	-	-	-	-	-	-	-
pos-M347T166_1	2.23694	0.0190873	0.0021645	0.0931769	0.0176544	1.66457	0.056296	up	346.723	2.77075	-	Unknown	-	-	-	-	-	-	-	-
neg-M226T55	2.23637	0.000774703	0.0021645	0.0102481	0.0176544	1.5823	0.0728382	up	226.012	0.914708	-	Unknown	-	-	-	-	L-Glutamic acid 5-phosphate;Borax	HMDB0001228;HMDB0036492	Trinitrotoluene;L-Glutamyl_5-phosphate;alpha-D-Glutamyl_phosphate;L-Glutamyl_1-phosphate;WIN54954;Cibarian;Coronarian	C16391;C03287;C03734;C05765;C06493;C08473;C08474
neg-M654T121	2.23545	0.0310051	0.0021645	0.128128	0.0176544	1.58545	0.111456	up	654.465	2.01522	-	Unknown	-	-	-	-	-	-	Ginsenoside_F1	C20780
pos-M494T250	2.23336	0.000615544	0.0021645	0.00853441	0.0176544	1.33489	0.0752026	up	494.25	4.16844	-	Unknown	-	-	-	-	-	-	-	-
pos-M231T144_1	2.23169	0.00190127	0.004329	0.0198645	0.0290215	1.39256	0.236914	up	230.659	2.40473	-	Unknown	-	-	-	-	-	-	-	-
pos-M525T176	2.23099	0.0371407	0.0411255	0.143581	0.151302	1.41201	0.309644	up	524.957	2.93867	-	Unknown	-	-	-	-	-	-	-	-
pos-M310T152	2.23018	0.00540317	0.0151515	0.0406864	0.0749311	1.5497	0.0412607	up	310.167	2.5346	-	Unknown	-	-	-	-	N,O-Bis- (trimethylsilyl)phenylalanine;Mono-(2-ethyl-5-oxohexyl) phthalate;11,12-Dimethoxydihydrokawain;Coriandrone A;Coriandrone B	HMDB0094675;HMDB0094645;HMDB0030767;HMDB0037774;HMDB0037775	Fulvine;SB_206553	C10304;C11740
pos-M417T142_2	2.23002	0.00754827	0.004329	0.0505943	0.0290215	1.44567	0.129117	up	417.23	2.35912	-	Unknown	-	-	-	-	Propofol;Tricycloekasantal;4-Methyl-1-phenyl-2-pentanol;3-Methyl-1-phenyl-3-pentanol;2,5-Diisopropylphenol;11-Methyl-7-oxatetracyclo[6.3.1.01,6.04,11]dodecane;7-Isopropyl-5-methylbicyclo[2.2.2]oct-5-en-2-one;2-Ethoxy-1-methyl-4-(1-methylethyl)benzene;Quinceoxepine;Geijerone	HMDB0014956;HMDB0031194;HMDB0031568;HMDB0031731;HMDB0032579;HMDB0035055;HMDB0036681;HMDB0037272;HMDB0038107;HMDB0038194	Propofol;4-n-Hexylphenol	C07523;C14465
pos-M358T148_2	2.22865	0.00333901	0.00865801	0.0292869	0.0492234	1.34803	0.485874	up	358.104	2.46385	-	Unknown	-	-	-	-	Balsalazide;gamma-Glutamyl-S-methylcysteinyl-beta-alanine	HMDB0015149;HMDB0039504	Deacetoxycephalosporin_C;Mitomycin_B;7-Demethylmitomycin_A;Asparenomycin_A	C06565;C21162;C21163;C17400
pos-M637T169	2.2283	0.00990112	0.00865801	0.0608089	0.0492234	1.64293	0.106351	up	637.339	2.82177	-	Unknown	-	-	-	-	-	-	-	-
pos-M236T151	2.22793	0.0373319	0.025974	0.144021	0.109696	1.37604	0.395192	up	235.669	2.52315	-	Unknown	-	-	-	-	-	-	-	-
neg-M459T117	2.22695	3.67025e-05	0.0021645	0.00110499	0.0176544	1.53703	0.208414	up	459.171	1.9451	-	Unknown	-	-	-	-	Dihydrofolic acid;(6S)-5,6,7,8-tetrahydrofolate(2-)	HMDB0001056;HMDB0062806	Benazepril_hydrochloride;Dihydrofolate	C07701;C00415
neg-M689T206	2.22406	0.033052	0.0930736	0.13355	0.256533	1.27946	0.0974323	up	689.374	3.43345	-	Unknown	-	-	-	-	-	-	Gabunamine;Gabunine	C09193;C09195
pos-M132T149	2.2236	0.000888475	0.0021645	0.011374	0.0176544	1.53879	0.108426	up	132.1	2.47952	L-Leucine	Organic acids and derivatives	Carboxylic acids and derivatives	HMDB0000687	C00123	(map00280)Valine, leucine and isoleucine degradation;(map00290)Valine, leucine and isoleucine biosynthesis;(map00966)Glucosinolate biosynthesis;(map00970)Aminoacyl-tRNA biosynthesis;(map01060)Biosynthesis of plant secondary metabolites;(map01065)Biosynthesis of alkaloids derived from histidine and purine;(map01100)Metabolic pathways;(map01110)Biosynthesis of secondary metabolites;(map01210)2-Oxoc…	-	-	-	-
neg-M887T176	2.2236	0.0276677	0.132035	0.118903	0.324036	1.79752	0.0349511	up	887.468	2.9299	-	Unknown	-	-	-	-	Schidigerasaponin F1;Trigoneoside VIII;Alliofuroside A;PIP(16:1(9Z)/18:0)	HMDB0036243;HMDB0039950;HMDB0041051;HMDB0009940	-	-
pos-M251T144	2.22278	0.0127928	0.025974	0.0718866	0.109696	1.35851	0.410504	up	250.642	2.40017	-	Unknown	-	-	-	-	-	-	-	-
pos-M243T145	2.22273	0.006613	0.004329	0.0461879	0.0290215	1.5486	0.282495	up	242.665	2.40935	-	Unknown	-	-	-	-	-	-	-	-
neg-M459T39	2.21843	0.0113428	0.025974	0.066309	0.109696	1.56329	0.0829328	up	459.256	0.646983	-	Unknown	-	-	-	-	1-(8Z,11Z,14Z-eicosatrienoyl)-glycero-3-phosphate;LysoPA(20:3(5Z,8Z,11Z)/0:0);LysoPA(20:3(8Z,11Z,14Z)/0:0);9-(2-Carboxyphenyl)-3,6-bis(diethylamino)xanthylium(1+)	HMDB0062313;HMDB0114747;HMDB0114759;HMDB0031786	Sophoranone	C08719
neg-M673T150	2.21763	0.0447297	0.0411255	0.16205	0.151302	1.77273	0.0472462	up	673.339	2.50692	-	Unknown	-	-	-	-	-	-	-	-
neg-M873T201	2.21646	0.00237399	0.0021645	0.0231545	0.0176544	1.49469	0.1255	up	873.442	3.34231	-	Unknown	-	-	-	-	-	-	-	-
pos-M540T150	2.21488	0.00310799	0.0151515	0.0278867	0.0749311	1.37317	0.395599	up	540.261	2.50013	-	Unknown	-	-	-	-	-	-	-	-
pos-M321T61	2.21382	0.00105143	0.0021645	0.0129006	0.0176544	1.40461	0.379419	up	321.181	1.0121	-	Unknown	-	-	-	-	4-Oxoretinal;Norethindrone;Juvocimene 2;all-trans-3,4-Didehydroretinoate;Scopolamine;Cocaine;Fenoterol;6-Hydroxyetodolac;7-Hydroxyetodolac;alpha-noroxycodol;beta-noroxycodol;beta-oxymorphol	HMDB0012794;HMDB0014855;HMDB0040644;HMDB0060092;HMDB0003573;HMDB0015043;HMDB0015405;HMDB0060543;HMDB0060544;HMDB0061074;HMDB0061075;HMDB0061076	Norethindrone;Norethynodrel;3-Methoxy-5,10-seco-5,19-cycloandrosta-1(10),2,4-trien-17-one;3-Methoxy-D-homoestra-1,3,5(10),8-tetraen-17abeta-ol;2,6-Dimethylhexestrol;3-Hydroxy-19-norpregna-1,3,5(10)-trien-20-one;6-Oxabicyclo[3.1.0]hexane-2-undecanoic_acid_methyl_ester;Cocaine;Scopolamine;Carinatine;11alpha-Hydroxygalanthamine	C05028;C14249;C15114;C15142;C15219;C15277;C15465;C01416;C01851;C08523;C12172
neg-M334T164	2.21289	0.0320552	0.0021645	0.130903	0.0176544	1.5221	0.310572	up	334.176	2.73065	-	Unknown	-	-	-	-	Fluvoxamine	HMDB0014322	Fluvoxamine	C07571
pos-M345T166_1	2.21277	0.0467011	0.24026	0.166354	0.469541	2.10354	0.147808	up	344.636	2.77045	-	Unknown	-	-	-	-	-	-	-	-
pos-M592T159	2.21181	0.0166053	0.004329	0.085645	0.0290215	1.58946	0.116455	up	592.328	2.6471	-	Unknown	-	-	-	-	-	-	-	-
pos-M374T164	2.21049	0.0228252	0.0411255	0.104968	0.151302	1.72007	0.117791	up	373.729	2.7336	-	Unknown	-	-	-	-	-	-	-	-
neg-M885T176	2.20975	0.0399808	0.025974	0.150312	0.109696	1.71332	0.222665	up	884.627	2.92968	-	Unknown	-	-	-	-	-	-	-	-
pos-M129T81	2.20936	2.84621e-07	0.0021645	2.54491e-05	0.0176544	1.49053	0.333336	up	129.101	1.34342	-	Unknown	-	-	-	-	-	-	-	-
neg-M346T57	2.20857	0.00308407	0.0021645	0.0277131	0.0176544	1.64111	0.0783213	up	346.161	0.9431	-	Unknown	-	-	-	-	-	-	-	-
neg-M1148T140	2.20791	0.0039344	0.0151515	0.0326402	0.0749311	1.40852	0.167052	up	1148.35	2.32793	-	Unknown	-	-	-	-	-	-	UDPMurNAc(oyl-L-Ala-D-gamma-Glu-L-Lys-D-Ala-D-Ala)	C04702
pos-M192T171	2.2075	0.0272415	0.025974	0.117867	0.109696	1.5758	0.252603	up	192.032	2.85065	-	Unknown	-	-	-	-	[2-(dimethylamino)ethoxy]sulfonic acid;Phenol sulphate	HMDB0142542;HMDB0060015	Aryl_sulfate;Phenylsulfate;p-Phenolsulfonic_acid	C00850;C02180;C12849
pos-M452T153	2.20237	0.0258509	0.0411255	0.113885	0.151302	1.22684	0.453624	up	451.592	2.55028	-	Unknown	-	-	-	-	-	-	-	-
pos-M129T53	2.1999	7.36744e-06	0.0021645	0.000325458	0.0176544	1.48802	0.256959	up	129.101	0.887567	-	Unknown	-	-	-	-	-	-	-	-
neg-M334T54	2.19877	0.0303069	0.0021645	0.126093	0.0176544	1.82791	0.0906916	up	334.125	0.8976	N-Acetylglucosaminylasparagine	Organic oxygen compounds	Organooxygen compounds	HMDB0000489	NA	-	2-(4-Methyl-5-thiazolyl)ethyl decanoate	HMDB0032419	-	-
pos-M565T55	2.19686	0.00130841	0.0021645	0.0151252	0.0176544	1.56393	0.159872	up	565.259	0.910017	-	Unknown	-	-	-	-	-	-	Virginiamycin_M1	C11299
pos-M163T218	2.19569	0.0189661	0.0151515	0.0928103	0.0749311	1.26068	0.374608	up	163.037	3.62982	3 Hydroxycoumarin	Phenylpropanoids and polyketides	Coumarins and derivatives	HMDB0002149	null	-	1-Piperazinecarbodithioic acid;para-Trifluoromethylphenol;4-methoxybenzene-1,3-diol;3-methoxybenzene-1,2-diol;2-methoxybenzene-1,3-diol;4-methoxybenzene-1,2-diol;2-methoxybenzene-1,4-diol;Ethyl maltol;Furfuryl acetate;Ethyl furoate;Ethyl 3-furoate;5-methoxybenzene-1,3-diol	HMDB0038379;HMDB0014023;HMDB0125014;HMDB0125538;HMDB0133970;HMDB0137137;HMDB0137138;HMDB0031735;HMDB0034246;HMDB0059862;HMDB0059880;HMDB0132905	Dazomet;2,3,5-Trihydroxytoluene;Gentisyl_alcohol;4-Hydroxymethylcatechol;2,4,6-Trihydroxytoluene;2,4,5-Trihydroxytoluene;Ethyl_maltol	C18457;C03338;C10792;C14110;C16401;C18317;C20362
pos-M437T143	2.19346	5.8199e-05	0.0021645	0.0015585	0.0176544	1.55429	0.0607671	up	437.206	2.38382	-	Unknown	-	-	-	-	Ticagrelor	HMDB0015702	-	-
pos-M627T222	2.19325	0.0274326	0.025974	0.11827	0.109696	1.39196	0.0698558	up	627.388	3.70646	-	Unknown	-	-	-	-	3-Epipapyriferic acid	HMDB0040498	Papyriferic_acid;Hederagenin_3-O-arabinoside	C08632;C08953
neg-M454T146	2.19278	0.00930696	0.0021645	0.058505	0.0176544	1.55745	0.14699	up	454.266	2.42507	-	Unknown	-	-	-	-	-	-	-	-
pos-M229T90	2.19072	0.000284892	0.0021645	0.00491216	0.0176544	1.53512	0.237025	up	228.965	1.50307	-	Unknown	-	-	-	-	Etidronic acid	HMDB0015210	2,4-Dichloro-3-oxoadipate;Etidronic_acid	C18244;C07736
pos-M213T82	2.19041	0.00138575	0.0021645	0.0157494	0.0176544	1.56529	0.0874822	up	213.014	1.36588	-	Unknown	-	-	-	-	1-oxo-1H-isochromene-3-carboxylic acid;7-hydroxy-1-oxo-1H-isochromene-3-carbaldehyde;6-hydroxy-1-oxo-1H-isochromene-3-carbaldehyde;5-hydroxy-1-oxo-1H-isochromene-3-carbaldehyde;Coumarin-4-carboxylic acid;8H-1,3-Dioxolo[4,5-h][1]benzopyran-8-one;6-Formylumbelliferone;2,6-dimethyl-trans-2-heptenoyl-CoA;4(R),8-dimethyl-trans-2-nonenoyl-CoA;3,4,5-trihydroxycyclohex-1-ene-1-carboxylic acid;Shikimic ac…	HMDB0128616;HMDB0128617;HMDB0128618;HMDB0128619;HMDB0032944;HMDB0039045;HMDB0039147;HMDB0062194;HMDB0062377;HMDB0130150;HMDB0003070;HMDB0012149;HMDB0061388	2-Phosphinomethylmalate;(4S)-4-Hydroxy-5-phosphonooxypentane-2,3-dione;3-Hydroxy-5-phosphonooxypentane-2,4-dione;3-Phosphinomethylmalate;3,5-Dihydroxy-1,4-naphthoquinone;Ayapin;Shikimate;(2S)-2-Isopropyl-3-oxosuccinate;2-Oxopimelate;Valienone;2-Methyl-3-oxoadipate;4-Methyl-3-oxoadipate;Demethyl-4-deoxygadusol	C17947;C20959;C20960;C21372;C04110;C18078;C00493;C04236;C16588;C17696;C18307;C18312;C21281
neg-M358T54	2.19031	0.00551491	0.0021645	0.0412052	0.0176544	1.57505	0.246505	up	358.171	0.900817	-	Unknown	-	-	-	-	-	-	-	-
neg-M197T165	2.18746	0.00121764	0.0021645	0.0143629	0.0176544	1.55202	0.0714351	up	197.129	2.74593	Cadalene	Lipids and lipid-like molecules	Prenol lipids	HMDB0059698	null	-	beta-O-Methylynephrine;cis-6-Nitro-p-mentha-1(7),2-diene;(R)-2-Nitro-p-mentha-1,5-diene;2,5-Dimethyl-4-(1-pyrrolidinyl)-3(2H)-furanone;2-(5-Methyl-2-furanyl)-3-piperidinol;5-(1-Pyrrolidinylmethyl)-2-furanmethanol;3,4-Dimethoxyphenylethylamine;3-O-Methyl-a-methyldopamine	HMDB0033868;HMDB0035195;HMDB0036090;HMDB0039784;HMDB0039838;HMDB0040038;HMDB0041806;HMDB0060748	Slaframine	C06185
pos-M239T56	2.18723	0.00432446	0.00865801	0.0349762	0.0492234	1.57827	0.0975448	up	239.041	0.932783	-	Unknown	-	-	-	-	Nitrofurantoin;D-Erythro-imidazole-glycerol-phosphate	HMDB0014836;HMDB0012208	Nitrofurantoin;D-erythro-1-(Imidazol-4-yl)glycerol_3-phosphate;Dihydroclavaminic_acid;Alanylclavam	C07268;C04666;C06659;C17360
pos-M548T160	2.18702	0.0114161	0.0021645	0.066554	0.0176544	1.58874	0.0801579	up	548.302	2.66838	-	Unknown	-	-	-	-	Cinncassiol D2 glucoside	HMDB0034679	Narbomycin	C11998
neg-M275T95	2.18569	0.0104845	0.004329	0.0629329	0.0290215	1.62813	0.0750518	up	275.071	1.58812	-	Unknown	-	-	-	-	Biotin sulfone;Clenbuterol	HMDB0004818;HMDB0015477	Biotin_sulfone	C20387
pos-M298T53_3	2.18553	0.0373484	0.0021645	0.144061	0.0176544	1.53868	0.144177	up	298.177	0.887833	-	Unknown	-	-	-	-	-	-	-	-
pos-M462T127	2.18507	0.0380115	0.0649351	0.145529	0.201816	1.84922	0.0314217	up	462.216	2.1103	-	Unknown	-	-	-	-	6-[(3,3-dimethyloxiran-2-yl)methyl]-5-hydroxy-7-methoxy-2-(3,4,5-trimethoxyphenyl)-3,4-dihydro-2H-1-benzopyran-4-one	HMDB0132661	-	-
pos-M156T140	2.18489	0.0148115	0.0021645	0.0794496	0.0176544	1.5135	0.161897	up	156.076	2.33235	-	Unknown	-	-	-	-	L-Histidine;L-2-Amino-3-(1-pyrazolyl)propanoic acid;Urocanic acid;Nicotinamide N-oxide;5-Oxo-2(5H)-isoxazolepropanenitrile;(E)-Urocanic acid;2-Aminonicotinic acid	HMDB0000177;HMDB0034267;HMDB0000301;HMDB0002730;HMDB0031338;HMDB0034174;HMDB0061680	L-Histidine;Histidine;3-(Pyrazol-1-yl)-L-alanine;D-Histidine;Urocanate;4-Nitroaniline;para-Benzoquinone_dioxime	C00135;C00768;C01162;C06419;C00785;C02126;C19345
pos-M578T156_3	2.18484	0.0374603	0.393939	0.144378	0.615694	1.86623	0.0444058	up	578.248	2.59236	-	Unknown	-	-	-	-	-	-	Apramycin	C01555
neg-M235T135	2.18317	6.64042e-05	0.0021645	0.0017156	0.0176544	1.58773	0.129266	up	235.075	2.24643	-	Unknown	-	-	-	-	N'-Formylkynurenine;L-Formylkynurenine;Methionyl-Serine;Serylmethionine;Cincassiol B	HMDB0001200;HMDB0060485;HMDB0028982;HMDB0029045;HMDB0036855	L-Formylkynurenine;N-Formyl-D-kynurenine;N,N-Dihydroxy-L-tryptophan;cis-4,5-Dihydroxy-4,5-dihydropyrene;trans-4,5-Dihydroxy-4,5-dihydropyrene;Cinncassiol_B	C02700;C15605;C19717;C18249;C18255;C17648
neg-M458T151	2.18272	0.016751	0.025974	0.0860773	0.109696	1.58632	0.115649	up	458.262	2.52488	-	Unknown	-	-	-	-	-	-	-	-
neg-M373T80	2.18087	0.00625475	0.0411255	0.0445863	0.151302	1.26536	0.452083	up	373.208	1.33987	-	Unknown	-	-	-	-	-	-	-	-
pos-M90T133	2.18047	0.00472649	0.004329	0.0370528	0.0290215	1.48116	0.326015	up	90.0539	2.2213	-	Unknown	-	-	-	-	-	-	-	-
pos-M561T162	2.18005	0.018071	0.025974	0.0902357	0.109696	1.66844	0.0429498	up	560.512	2.70232	-	Unknown	-	-	-	-	-	-	-	-
pos-M74T41	2.17938	0.017733	0.025974	0.0891544	0.109696	1.58241	0.248372	up	73.9839	0.6751	-	Unknown	-	-	-	-	-	-	-	-
neg-M353T40	2.17779	0.00458384	0.0021645	0.0362989	0.0176544	1.51854	0.180464	up	353.193	0.665917	-	Unknown	-	-	-	-	Kyotorphin;Arginyl-Tyrosine;Tyrosyl-Arginine	HMDB0005768;HMDB0028721;HMDB0029099	Kyotorphin	C02993
neg-M187T55_2	2.1772	0.0418862	0.0649351	0.155201	0.201816	1.32363	0.137134	up	187.108	0.913767	-	Unknown	-	-	-	-	Alanyl-Valine;N6-Acetyl-L-lysine;N-Alpha-acetyllysine;Glycylleucine;Glycyl-Isoleucine;Isoleucyl-Glycine;Leucyl-Glycine;Valyl-Alanine	HMDB0028700;HMDB0000206;HMDB0000446;HMDB0000759;HMDB0028844;HMDB0028907;HMDB0028929;HMDB0029120	Glycyl-leucine;N6-Acetyl-L-lysine;6-Acetamido-3-aminohexanoate;N2-Acetyl-L-lysine;Crotanecine;N-Butyryl-L-homoserine_lactone	C02155;C02727;C03846;C12989;C10284;C11837
neg-M245T149	2.1768	0.000937237	0.0021645	0.0118597	0.0176544	1.49047	0.0506952	up	245.114	2.48023	-	Unknown	-	-	-	-	gamma-Glutamylvaline;L-beta-aspartyl-L-leucine ;Aspartyl-Isoleucine;Aspartyl-Leucine;Glutamylvaline;Isoleucyl-Aspartate;Leucyl-Aspartate	HMDB0011172;HMDB0011166;HMDB0028756;HMDB0028757;HMDB0028832;HMDB0028903;HMDB0028925	2,4-Bis(acetamido)-2,4,6-trideoxy-beta-L-altropyranose;2,4-Diacetamido-2,4,6-trideoxy-D-mannopyranose;N-Hydroxy-MeIQx	C19972;C20424;C20291
neg-M444T53	2.17679	0.00187025	0.004329	0.0196165	0.0290215	1.24395	0.324899	up	444.171	0.885758	-	Unknown	-	-	-	-	-	-	-	-
neg-M232T78	2.1761	0.00106945	0.0021645	0.0130616	0.0176544	1.40509	0.297242	up	231.931	1.29993	-	Unknown	-	-	-	-	-	-	-	-
neg-M341T232	2.17441	0.0213993	0.0021645	0.100531	0.0176544	1.7654	0.0344105	up	341.207	3.85977	17-Keto-4(Z),7(Z),10(Z),13(Z),15(E),19(Z)-docosahexaenoic acid	Lipids and lipid-like molecules	Fatty Acyls	NA	NA	-	-	-	-	-
neg-M376T118	2.17416	1.53206e-07	0.0021645	1.64836e-05	0.0176544	1.57694	0.148437	up	376.208	1.9713	-	Unknown	-	-	-	-	Arginyl-Tryptophan;Tryptophyl-Arginine	HMDB0028720;HMDB0029077	-	-
neg-M553T40	2.17377	0.0129429	0.0021645	0.0724777	0.0176544	1.55372	0.169665	up	553.277	0.666333	-	Unknown	-	-	-	-	-	-	Acrovestone;Integerressine	C09916;C10006
pos-M449T153	2.17331	0.00797361	0.0021645	0.052679	0.0176544	1.53883	0.106744	up	449.236	2.55463	-	Unknown	-	-	-	-	Acuminoside;Neryl arabinofuranosyl-glucoside;L-Linalool 3-[xylosyl-(1->6)-glucoside];Geranyl arabinopyranosyl-glucoside;Kenposide B	HMDB0029347;HMDB0029348;HMDB0030421;HMDB0039573;HMDB0039749	Atractyloside_A	C17858
neg-M212T48_2	2.17308	0.00240723	0.004329	0.0233722	0.0290215	1.52356	0.0858835	up	212.02	0.804117	-	Unknown	-	-	-	-	Flumioxazin	HMDB0034854	Flumioxazin	C11035
pos-M446T176_1	2.17225	0.0226277	0.0649351	0.104298	0.201816	1.68791	0.0422038	up	445.745	2.92683	-	Unknown	-	-	-	-	CL(8:0/8:0/8:0/8:0)	HMDB0116797	-	-
pos-M372T167	2.17076	0.00257801	0.0021645	0.024426	0.0176544	1.00836	0.458903	up	371.706	2.79043	-	Unknown	-	-	-	-	-	-	-	-
pos-M407T247	2.17049	2.14484e-06	0.0021645	0.000124514	0.0176544	1.55475	0.0577758	up	407.298	4.12418	-	Unknown	-	-	-	-	-	-	Sannamycin_A;Istamycin_B	C17710;C17991
neg-M434T178	2.17022	0.0479347	0.004329	0.169155	0.0290215	1.52981	0.179419	up	434.193	2.96898	-	Unknown	-	-	-	-	Nimodipine;PGP(16:1(9Z)/16:1(9Z))	HMDB0014537;HMDB0013488	Nimodipine	C07267
neg-M130T121_2	2.16954	0.0276461	0.00865801	0.118831	0.0492234	1.61886	0.0719114	up	130.088	2.01837	L-Leucine	Organic acids and derivatives	Carboxylic acids and derivatives	HMDB0000687	C00123	(map00280)Valine, leucine and isoleucine degradation;(map00290)Valine, leucine and isoleucine biosynthesis;(map00966)Glucosinolate biosynthesis;(map00970)Aminoacyl-tRNA biosynthesis;(map01060)Biosynthesis of plant secondary metabolites;(map01065)Biosynthesis of alkaloids derived from histidine and purine;(map01100)Metabolic pathways;(map01110)Biosynthesis of secondary metabolites;(map01210)2-Oxoc…	L-Isoleucine;L-Alloisoleucine;L-Leucine;L-Norleucine;Aminocaproic acid;Beta-Leucine;D-Leucine;3-Aminocaproic acid;(卤)-erythro-Isoleucine;6-Deoxyfagomine;N-(2-Hydroxyethyl)-morpholine;N-methylvaline;3,3,5-triiodo-L-thyronine-beta-D-glucuronoside;Delta-Hexanolactone;Gamma-Caprolactone;trans-Hex-2-enoic acid;Allyl propionate;2-Methyl-4-pentenoic acid;2,3-Hexanedione;3,4-Hexanedione;3-Hexenoic acid;4…	HMDB0000172;HMDB0000557;HMDB0000687;HMDB0001645;HMDB0001901;HMDB0003640;HMDB0013773;HMDB0029168;HMDB0033923;HMDB0036382;HMDB0060650;HMDB0061716;HMDB0062203;HMDB0000453;HMDB0003843;HMDB0010719;HMDB0029487;HMDB0031158;HMDB0031491;HMDB0031492;HMDB0031501;HMDB0031559;HMDB0031560;HMDB0031561;HMDB0031562;HMDB0032490;HMDB0033568;HMDB0039581;HMDB0040328;HMDB0060476;HMDB0061929	L-Leucine;L-Isoleucine;D-Leucine;L-Norleucine;6-Aminohexanoate;(3R)-beta-Leucine;D-Isoleucine;beta-Alaninebetaine;Isoleucine;Leucine;N,N-Diethylglycine;D-allo-Isoleucine;L-allo-Isoleucine;2-Hydroxycyclohexan-1-one;epsilon-Caprolactone;3-Hydroxycyclohexanone	C00123;C00407;C01570;C01933;C02378;C02486;C06418;C08263;C16434;C16439;C16647;C21092;C21096;C01147;C01880;C03228
neg-M575T89	2.16926	0.00389343	0.0021645	0.0324113	0.0176544	1.66119	0.128779	up	575.092	1.49114	-	Unknown	-	-	-	-	Adenosine diphosphate ribose;Phosphoribosyl-AMP	HMDB0001178;HMDB0012276	ADP-ribose;ADP-D-ribose;Phosphoribosyl-AMP	C00301;C01882;C02741
neg-M576T122	2.16912	0.0277895	0.004329	0.119173	0.0290215	1.46095	0.449389	up	576.282	2.02757	-	Unknown	-	-	-	-	-	-	-	-
neg-M171T55	2.16822	0.0137419	0.0021645	0.0753573	0.0176544	1.56955	0.111029	up	171.077	0.924817	-	Unknown	-	-	-	-	2-Ethoxynaphthalene;Cinnamylideneacetone;Ribothymidine;Imidazoleacetic acid riboside;3-Methyluridine;3-phenyl-1-(2,4,6-trihydroxyphenyl)propan-1-one;5-[(E)-2-(4-hydroxyphenyl)ethenyl]-4-methoxybenzene-1,3-diol;5-[(E)-2-(4-hydroxy-3-methoxyphenyl)ethenyl]benzene-1,3-diol;2-phenyl-1-(2,4,6-trihydroxyphenyl)propan-1-one;3-(4-hydroxyphenyl)-3,4-dihydro-2H-1-benzopyran-4,7-diol;3-(4-hydroxyphenyl)-3,4…	HMDB0029688;HMDB0031621;HMDB0000884;HMDB0002331;HMDB0004813;HMDB0128079;HMDB0128517;HMDB0128522;HMDB0129966;HMDB0130493;HMDB0130501;HMDB0130502;HMDB0130513;HMDB0130515;HMDB0132266;HMDB0135065;HMDB0135356;HMDB0135357;HMDB0135358;HMDB0135359;HMDB0135360;HMDB0135361;HMDB0135362;HMDB0135398;HMDB0135399;HMDB0135400;HMDB0135401;HMDB0135402;HMDB0135403;HMDB0004629;HMDB0030616;HMDB0030947;HMDB0031842;HMD…	Capillone;(1-Ribosylimidazole)-4-acetate;Spongothymidine;Wyerone;Luvangetin;Peucedanin;Davidigenin;Yangonin;Lunularic_acid;Hibiscoquinone_A;2,2-Bis(4-hydroxyphenyl)-propanoic_acid;2-Naphtylmethylsuccinic_acid;Catalpalactone	C16928;C05131;C16744;C08465;C09273;C09283;C09618;C09980;C10268;C10352;C13633;C14115;C16929
pos-M551T80	2.16746	0.0071896	0.0021645	0.0488207	0.0176544	1.57933	0.0706391	up	551.226	1.3334	-	Unknown	-	-	-	-	6-[5-(2-{[2-(3,4-dimethoxyphenyl)ethyl]-C-hydroxycarbonimidoyl}eth-1-en-1-yl)-2-methoxyphenoxy]-3,4,5-trihydroxyoxane-2-carboxylic acid;6-[4-(2-{[3-(3,4-dimethoxyphenyl)-1-hydroxyprop-2-en-1-ylidene]amino}ethyl)-2-methoxyphenoxy]-3,4,5-trihydroxyoxane-2-carboxylic acid;6-[5-(2-{[3-(3,4-dimethoxyphenyl)-1-hydroxyprop-2-en-1-ylidene]amino}ethyl)-2-methoxyphenoxy]-3,4,5-trihydroxyoxane-2-carboxylic …	HMDB0135493;HMDB0135495;HMDB0135497;HMDB0135499	Lappaol_B;Satratoxin_H;Sulfoglycolithocholate	C17685;C20017;C11301
pos-M497T149	2.16653	0.0302827	0.0411255	0.126068	0.151302	1.6045	0.0696541	up	497.267	2.4791	-	Unknown	-	-	-	-	Leukotriene D4;5S-hydroxy-6R-(S-cysteinylglycinyl)-7E,9E,11E,14Z-eicosatetraenoic acid;Pubesenolide	HMDB0003080;HMDB0062494;HMDB0033728	Leukotriene_D4	C05951
neg-M576T160	2.1661	0.00249086	0.0021645	0.0239281	0.0176544	1.5386	0.209576	up	576.302	2.66795	-	Unknown	-	-	-	-	-	-	-	-
pos-M456T55	2.16528	0.0141766	0.025974	0.0771382	0.109696	1.60937	0.105931	up	456.278	0.922183	-	Unknown	-	-	-	-	Licorisoflavan A	HMDB0034184	16alpha,17-Dihydroxypregn-4-ene-3,20-dione_cyclic_acetal_with_2-furyl_methyl_ketone	C14880
pos-M86T121_1	2.16512	0.0109085	0.004329	0.0645183	0.0290215	1.39393	0.168413	up	85.8316	2.02078	-	Unknown	-	-	-	-	-	-	-	-
pos-M276T151	2.16486	8.77115e-05	0.0021645	0.00211908	0.0176544	1.40405	0.33868	up	275.669	2.52288	-	Unknown	-	-	-	-	-	-	-	-
neg-M249T218	2.16485	0.00745136	0.0151515	0.0501899	0.0749311	1.37857	0.245376	up	248.582	3.63167	-	Unknown	-	-	-	-	-	-	-	-
pos-M391T210	2.16376	0.0133606	0.0021645	0.0740121	0.0176544	1.51069	0.14035	up	391.239	3.49192	-	Unknown	-	-	-	-	Endoxifen;alpha-Hydroxy-N-desmethyltamoxifen;alpha-Hydroxy-N-desmethyl-tamoxifen;(3Z)-4-{4-[2-(methylamino)ethoxy]phenyl}-3,4-diphenylbut-3-en-2-ol;4-[(1E)-1-{4-[2-(methylamino)ethoxy]phenyl}-1-phenylbut-1-en-2-yl]phenol;4-[(1E)-1-{4-[2-(methylamino)ethoxy]phenyl}-2-phenylbut-1-en-1-yl]phenol;{2-[4-(3-ethyl-2,3-diphenyloxiran-2-yl)phenoxy]ethyl}(methyl)amine;(3E)-4-{4-[2-(methylamino)ethoxy]pheny…	HMDB0060666;HMDB0060668;HMDB0061085;HMDB0142436;HMDB0142439;HMDB0142440;HMDB0142441;HMDB0142442;HMDB0142446;HMDB0142480	17-Methyl-3-(2,4-cyclopentadien-1-ylidene)-5alpha-androstane-17beta-ol;Endoxifen;alpha-Hydroxy-N-desmethyltamoxifen	C14879;C16547;C16549
pos-M579T156_2	2.16108	0.029996	0.179654	0.125219	0.394401	1.78829	0.0452267	up	579.249	2.5926	-	Unknown	-	-	-	-	Dipiperamide C	HMDB0039457	-	-
pos-M479T155	2.16036	0.026541	0.004329	0.115809	0.0290215	1.53872	0.164034	up	479.291	2.58365	-	Unknown	-	-	-	-	13'-Hydroxy-alpha-tocotrienol;Camelledionol	HMDB0012560;HMDB0035730	Dehydroemetine;o-Methylpsychotrine;Pfaffic_acid	C07996;C17411;C08965
pos-M299T212	2.16013	0.000357492	0.0021645	0.00573124	0.0176544	1.58949	0.0342383	up	299.231	3.53147	-	Unknown	-	-	-	-	Colestipol	HMDB0014519	-	-
pos-M201T142	2.15965	0.0207972	0.0021645	0.0986014	0.0176544	1.8118	0.0452773	up	201.122	2.36213	-	Unknown	-	-	-	-	Epinephrine;Normetanephrine;Methylnoradrenaline;Levonordefrin;Ginkgotoxin;3,4,5,6-Tetrahydrohippuric acid;Oxidized-adrenal-ferredoxin	HMDB0000068;HMDB0000819;HMDB0002832;HMDB0015652;HMDB0029455;HMDB0061679;HMDB0062515	L-Adrenaline;L-Normetanephrine;Levonordefrin;Nordephrine	C00788;C05589;C11768;C17925
pos-M232T40	2.15838	0.0348484	0.132035	0.13807	0.324036	1.74138	0.192124	up	231.641	0.663717	-	Unknown	-	-	-	-	-	-	-	-
pos-M342T140	2.15826	0.0420937	0.179654	0.155692	0.394401	1.83093	0.0486642	up	342.219	2.33127	-	Unknown	-	-	-	-	14-oxo-DoHE(1-);Fenpropimorph;Quinine;Quinidine	HMDB0062685;HMDB0037270;HMDB0014611;HMDB0015044	Fenpropimorph;Quinine;Quinidine;Affinine;(+)-Sceletium_A4	C18787;C06526;C06527;C09021;C12259
pos-M391T151_2	2.15328	8.20846e-06	0.0021645	0.000354584	0.0176544	1.5669	0.145734	up	391.195	2.52387	-	Unknown	-	-	-	-	-	-	-	-
pos-M334T116	2.15308	0.0108792	0.0021645	0.0644081	0.0176544	1.6694	0.0325441	up	334.159	1.9405	-	Unknown	-	-	-	-	4-oxo-Retinoic acid;4-Oxo-13-cis-retinoate;Prexanthoperol;Yucalexin B5;Kahweol;Momilactone A;3,4,4'-Trihydroxy-5,5'-diisopropyl-2,2'-dimethylbiphenyl;12-Hydroxy-7-oxo-8,11,13-abietatrien-18-al;Methyl cis-p-coumarate 3-(3,7-dimethyl-2,6-octadienyl)	HMDB0006285;HMDB0012789;HMDB0034712;HMDB0035200;HMDB0035602;HMDB0036748;HMDB0039614;HMDB0040746;HMDB0041152	Jatrophatrione;Taxodione;17-Ethynyl-10-hydroxy-19-nortestosterone;3-Methoxy-androsta-3,5-diene-7,17-dione;10-Hydroxyestra-1,4-dien-3-one_acetate;beta-Estradiol_17-acetate;all-trans-4-Oxoretinoic_acid;Momilactone_A	C09119;C09194;C14670;C14930;C14999;C15228;C16678;C18015
neg-M634T169	2.15122	0.0134507	0.0021645	0.0743582	0.0176544	1.59727	0.0692308	up	634.325	2.8087	-	Unknown	-	-	-	-	-	-	-	-
pos-M868T250	2.14982	0.00275106	0.004329	0.0256425	0.0290215	1.11021	0.144344	up	868.37	4.16968	-	Unknown	-	-	-	-	-	-	-	-
pos-M194T81	2.14776	0.00706465	0.0021645	0.0483247	0.0176544	1.57696	0.127828	up	193.621	1.34342	-	Unknown	-	-	-	-	-	-	-	-
pos-M278T170	2.1477	0.021595	0.0411255	0.101156	0.151302	1.63498	0.144939	up	278.12	2.83666	-	Unknown	-	-	-	-	Dehydroaporheine;Murrayacine;4'-Hydroxyflurbiprofen;Asparaginyl-Glutamate	HMDB0033355;HMDB0034110;HMDB0060917;HMDB0028730	6,8-Dimethyl-6,7-didehydroergoline	C20409
pos-M805T162	2.1461	0.0316341	0.24026	0.129907	0.469541	1.80821	0.0312412	up	805.389	2.69382	-	Unknown	-	-	-	-	Stevioside;Rebaudioside B	HMDB0034945;HMDB0034949	Stevioside;Deltorphin_B	C09189;C18095
neg-M746T169	2.14509	1.96268e-05	0.0021645	0.000680709	0.0176544	1.48186	0.268354	up	746.413	2.82207	-	Unknown	-	-	-	-	-	-	-	-
neg-M431T80	2.1448	6.29095e-05	0.0021645	0.00164973	0.0176544	1.54238	0.186433	up	431.14	1.32916	-	Unknown	-	-	-	-	-	-	-	-
pos-M263T58	2.14245	0.0219806	0.0649351	0.102328	0.201816	1.66319	0.0894891	up	263.195	0.968917	-	Unknown	-	-	-	-	2-Methylbutyroylcarnitine;Isovalerylcarnitine;Valerylcarnitine;Pivaloylcarnitine	HMDB0000378;HMDB0000688;HMDB0013128;HMDB0041993	Isovalerylcarnitine	C20826
neg-M325T137	2.14143	0.000450401	0.0021645	0.00674293	0.0176544	1.45964	0.183487	up	324.529	2.2834	-	Unknown	-	-	-	-	-	-	-	-
pos-M86T58	2.14046	0.0122473	0.0021645	0.0697957	0.0176544	1.47171	0.279735	up	86.0966	0.97485	Piperidine	Organoheterocyclic compounds	Piperidines	HMDB0034301	C01746	(map00960)Tropane, piperidine and pyridine alkaloid biosynthesis;(map04974)Protein digestion and absorption	Piperidine	HMDB0034301	Piperidine;(R)-2-Methylpyrrolidine;Isoprene	C01746;C20809;C16521
pos-M235T150	2.14042	0.00421076	0.0151515	0.0343559	0.0749311	1.51893	0.147327	up	235.143	2.49248	-	Unknown	-	-	-	-	N-(4-aminobutyl)-3-(4-hydroxyphenyl)prop-2-enimidic acid;4-Coumaroylputrescine;1,4'-Bipiperidine-1'-carboxylic acid;5-Hydroxysebacate;Glutethimide;N-desisopropylpropranolol	HMDB0139874;HMDB0033461;HMDB0060336;HMDB0029189;HMDB0015505;HMDB0060961	Lenacil;p-Coumaroylputrescine;1,4'-Bipiperidine-1'-carboxylic_acid;Glutethimide;Securinine;Pyracarbolid	C11200;C18326;C16836;C07489;C10614;C18914
neg-M483T54	2.13833	0.0369754	0.24026	0.143125	0.469541	1.83989	0.0640621	up	483.292	0.900992	-	Unknown	-	-	-	-	Goshonoside F1;Goshonoside F2	HMDB0038539;HMDB0038540	-	-
pos-M274T81_3	2.13782	0.00372135	0.0021645	0.0314658	0.0176544	1.37909	0.085498	up	274.185	1.34748	-	Unknown	-	-	-	-	Arginyl-Valine;Valyl-Arginine	HMDB0028722;HMDB0029121	-	-
neg-M383T82	2.13772	0.00646651	0.0021645	0.0455564	0.0176544	1.53318	0.0745722	up	383.046	1.36094	-	Unknown	-	-	-	-	{3-[3-(3,4-dihydroxyphenyl)-3-oxopropyl]-6-hydroxy-2-methoxyphenyl}oxidanesulfonic acid;{5-[3-(3,4-dihydroxy-2-methoxyphenyl)propanoyl]-2-hydroxyphenyl}oxidanesulfonic acid;[2-methoxy-4-(3,5,7-trihydroxy-3,4-dihydro-2H-1-benzopyran-2-yl)phenyl]oxidanesulfonic acid;[2-methoxy-5-(3,5,7-trihydroxy-3,4-dihydro-2H-1-benzopyran-2-yl)phenyl]oxidanesulfonic acid;{2-methoxy-5-[3-oxo-3-(2,4,6-trihydroxyphe…	HMDB0126065;HMDB0126066;HMDB0127767;HMDB0127829;HMDB0128073;HMDB0129104;HMDB0133862;HMDB0060780	SC-58125;Anilofos;Fosmethilan	C11705;C18394;C18989
pos-M438T200_2	2.13701	0.0376464	0.0930736	0.144775	0.256533	1.1999	0.312673	up	438.23	3.3381	-	Unknown	-	-	-	-	Lagerstroemine;Kanzonol F;Aminophylline	HMDB0030229;HMDB0040608;HMDB0015354	Decaline;9alpha-Fluoro-11beta,17alpha,21-trihydroxypregna-1,4-diene-3,20-dione_21-acetate	C10589;C14636
pos-M302T55	2.13683	0.0117287	0.004329	0.0677795	0.0290215	1.35776	0.198641	up	302.169	0.921233	-	Unknown	-	-	-	-	Promazine;Promethazine	HMDB0014564;HMDB0015202	(Ac)2-L-Lys-D-Ala;Promazine;Promethazine	C02487;C07379;C07404
pos-M237T55	2.13502	0.0027736	0.0021645	0.0257507	0.0176544	1.41775	0.171915	up	237.087	0.910733	-	Unknown	-	-	-	-	N'-Formylkynurenine;L-Formylkynurenine;1,2-diphenylethane-1,2-diol;(+)-(1R,2R)-1,2-Diphenylethane-1,2-diol;(E)-2-(2,4-Hexadiynylidene)-1,6-dioxaspiro[4.5]dec-3-ene;Ethyl 1-naphthylacetic acid;Methyl 2,6-dihydroxy-4-quinolinecarboxylate;8-Methoxykynurenate	HMDB0001200;HMDB0060485;HMDB0135186;HMDB0012111;HMDB0029553;HMDB0032709;HMDB0039387;HMDB0060426	L-Formylkynurenine;N-Formyl-D-kynurenine;N,N-Dihydroxy-L-tryptophan;Ichthyotherol;Dihydropinosylvin;Lunularin;4-Benzyloxybenzyl_alcohol;Cunaniol;4,4'-Dihydroxybibenzyl;1,1-Bis(4-hydroxyphenyl)ethane;(+)-(1R,2R)-1,2-Diphenylethane-1,2-diol;Hercynine;5-Hydroxyindolepyruvate;8-Methoxykynurenate	C02700;C15605;C19717;C08452;C10254;C10269;C11834;C13687;C14341;C14349;C16015;C05575;C05646;C05830
pos-M312T49	2.13467	0.00349012	0.00865801	0.0302069	0.0492234	1.53391	0.0661639	up	311.981	0.810717	-	Unknown	-	-	-	-	-	-	-	-
pos-M250T143	2.13228	0.0197771	0.004329	0.0952764	0.0290215	1.44548	0.252434	up	250.135	2.38917	-	Unknown	-	-	-	-	-	-	-	-
neg-M677T55	2.13206	0.03729	0.132035	0.143911	0.324036	1.80044	0.0438173	up	677.337	0.912908	-	Unknown	-	-	-	-	-	-	Norbinaltorphimine	C18130
neg-M130T59	2.13067	0.00819488	0.0021645	0.0536601	0.0176544	1.56478	0.0588997	up	130.088	0.984967	L-Leucine	Organic acids and derivatives	Carboxylic acids and derivatives	HMDB0000687	C00123	(map00280)Valine, leucine and isoleucine degradation;(map00290)Valine, leucine and isoleucine biosynthesis;(map00966)Glucosinolate biosynthesis;(map00970)Aminoacyl-tRNA biosynthesis;(map01060)Biosynthesis of plant secondary metabolites;(map01065)Biosynthesis of alkaloids derived from histidine and purine;(map01100)Metabolic pathways;(map01110)Biosynthesis of secondary metabolites;(map01210)2-Oxoc…	L-Isoleucine;L-Alloisoleucine;L-Leucine;L-Norleucine;Aminocaproic acid;Beta-Leucine;D-Leucine;3-Aminocaproic acid;(卤)-erythro-Isoleucine;6-Deoxyfagomine;N-(2-Hydroxyethyl)-morpholine;N-methylvaline;3,3,5-triiodo-L-thyronine-beta-D-glucuronoside;Delta-Hexanolactone;Gamma-Caprolactone;trans-Hex-2-enoic acid;Allyl propionate;2-Methyl-4-pentenoic acid;2,3-Hexanedione;3,4-Hexanedione;3-Hexenoic acid;4…	HMDB0000172;HMDB0000557;HMDB0000687;HMDB0001645;HMDB0001901;HMDB0003640;HMDB0013773;HMDB0029168;HMDB0033923;HMDB0036382;HMDB0060650;HMDB0061716;HMDB0062203;HMDB0000453;HMDB0003843;HMDB0010719;HMDB0029487;HMDB0031158;HMDB0031491;HMDB0031492;HMDB0031501;HMDB0031559;HMDB0031560;HMDB0031561;HMDB0031562;HMDB0032490;HMDB0033568;HMDB0039581;HMDB0040328;HMDB0060476;HMDB0061929	L-Leucine;L-Isoleucine;D-Leucine;L-Norleucine;6-Aminohexanoate;(3R)-beta-Leucine;D-Isoleucine;beta-Alaninebetaine;Isoleucine;Leucine;N,N-Diethylglycine;D-allo-Isoleucine;L-allo-Isoleucine;2-Hydroxycyclohexan-1-one;epsilon-Caprolactone;3-Hydroxycyclohexanone	C00123;C00407;C01570;C01933;C02378;C02486;C06418;C08263;C16434;C16439;C16647;C21092;C21096;C01147;C01880;C03228
pos-M544T171	2.13065	0.0459026	0.0930736	0.164526	0.256533	1.88474	0.32451	up	544.366	2.84635	-	Unknown	-	-	-	-	(24E)-3alpha-Acetoxy-15alpha-hydroxy-23-oxo-7,9(11),24-lanostatrien-26-oic acid;(24E)-15alpha-Acetoxy-3alpha-hydroxy-23-oxo-7,9(11),24-lanostatrien-26-oic acid	HMDB0035386;HMDB0035387	-	-
pos-M450T236	2.12625	0.0156638	0.0151515	0.082468	0.0749311	1.26167	0.248856	up	450.318	3.93457	-	Unknown	-	-	-	-	Deoxycholic acid glycine conjugate;Chenodeoxycholic acid glycine conjugate;Glycoursodeoxycholic acid;Chenodeoxyglycocholic acid;Latanoprost	HMDB0000631;HMDB0000637;HMDB0000708;HMDB0006898;HMDB0014792	Glycodeoxycholate;Glycochenodeoxycholate	C05464;C05466
pos-M437T251	2.12504	0.000184952	0.0021645	0.00359335	0.0176544	1.3627	0.0680061	up	437.192	4.18247	-	Unknown	-	-	-	-	2-(2,4-dihydroxy-5-methoxyphenyl)-3-(3,7-dimethylocta-2,6-dien-1-yl)-7-hydroxy-4H-chromen-4-one;5,7-dihydroxy-3-[3-hydroxy-4-methoxy-5-(3-methylbut-2-en-1-yl)phenyl]-8-(3-methylbut-2-en-1-yl)-4H-chromen-4-one;Artocarpin;2'-O-Methylcajanone;Kanzonol K;Eplerenone;Armillaripin;4-O-Methylmelleolide;Armillarin;Clausarinol	HMDB0129645;HMDB0134743;HMDB0030849;HMDB0033806;HMDB0041212;HMDB0014838;HMDB0030404;HMDB0037039;HMDB0039380;HMDB0041407	Magnoshinin;Eplerenone;Estra-1,3,5(10)-triene-3,6alpha,17beta-triol_triacetate;Estra-1,3,5(10)-triene-3,6beta,17beta-triol_triacetate	C10658;C12512;C15382;C15440
pos-M247T159	2.12329	0.0116199	0.0411255	0.0673114	0.151302	1.47647	0.0532768	up	247.108	2.64605	-	Unknown	-	-	-	-	N-acetyltryptophan;Methylphenobarbital;Nigellicine;cyclic 6-Hydroxymelatonin;2-(2-phenylcyclobutyl)phenol;3-(2-phenylcyclobutyl)phenol;4-(2-phenylcyclobutyl)phenol;1,2-diphenylcyclobutan-1-ol;1,3-diphenylbut-3-en-2-ol;2-(4-phenylbut-1-en-2-yl)phenol;2-(3-phenylbut-3-en-1-yl)phenol;1,3-diphenylbut-3-en-1-ol;4-(4-phenylbut-1-en-2-yl)phenol;3-(4-phenylbut-1-en-2-yl)phenol;3-(3-phenylbut-3-en-1-yl)ph…	HMDB0013713;HMDB0014987;HMDB0030269;HMDB0060810;HMDB0134565;HMDB0134566;HMDB0134567;HMDB0134568;HMDB0135554;HMDB0135555;HMDB0135556;HMDB0135557;HMDB0135558;HMDB0135559;HMDB0135560;HMDB0135561;HMDB0135562;HMDB0029668;HMDB0031869;HMDB0034672;HMDB0034984;HMDB0035228;HMDB0036686;HMDB0036821;HMDB0036824;HMDB0037776;HMDB0038047;HMDB0038529;HMDB0040233;HMDB0041636;HMDB0132947;HMDB0030195;HMDB0037614	N-Acetyl-D-tryptophan;Mephobarbital;3,4-Diphenyltetrahydrofuran;Navenone_B;4-Heptyloxyphenol;gamma-Fagarine	C03137;C07829;C14277;C17020;C14236;C10676
pos-M215T42	2.12204	0.00776855	0.004329	0.0517296	0.0290215	1.53781	0.17936	up	215.087	0.704583	-	Unknown	-	-	-	-	-	-	-	-
pos-M336T165	2.12083	0.0249288	0.0151515	0.110933	0.0749311	1.6595	0.035256	up	336.214	2.75207	-	Unknown	-	-	-	-	-	-	-	-
pos-M236T138	2.12078	0.0129729	0.0411255	0.0725785	0.151302	1.58504	0.0834901	up	236.149	2.29965	-	Unknown	-	-	-	-	-	-	-	-
pos-M117T158	2.11909	0.0154358	0.004329	0.0816768	0.0290215	1.42067	0.342152	up	117.072	2.62867	-	Unknown	-	-	-	-	-	-	-	-
pos-M225T53_1	2.11359	0.0119543	0.0021645	0.0686576	0.0176544	1.55785	0.184538	up	224.624	0.886483	-	Unknown	-	-	-	-	-	-	-	-
pos-M265T122	2.11226	0.00343877	0.004329	0.0299007	0.0290215	1.49604	0.16159	up	265.2	2.0306	-	Unknown	-	-	-	-	-	-	-	-
pos-M478T198	2.11211	0.025133	0.0649351	0.111507	0.201816	1.2465	0.0641128	up	478.343	3.2923	-	Unknown	-	-	-	-	-	-	-	-
pos-M333T141_2	2.11171	0.00631451	0.004329	0.0447881	0.0290215	1.49859	0.0822021	up	333.176	2.35461	-	Unknown	-	-	-	-	-	-	Clavamycin_D	C17364
neg-M335T51	2.11084	0.0279578	0.0649351	0.119556	0.201816	1.64059	0.226526	up	334.991	0.846683	-	Unknown	-	-	-	-	-	-	-	-
pos-M209T242	2.11081	0.0143635	0.0151515	0.0777705	0.0749311	1.25386	0.283615	up	209.152	4.02768	-	Unknown	-	-	-	-	Eremopetasinorol;(S,E)-Lyratol propanoate;(5alpha,8beta,9beta)-5,9-Epoxy-3,6-megastigmadien-8-ol;(5R,6S)-5,6-Epoxy-7-megastigmen-9-one;Theaspirone A;2,2,6,7-Tetramethylbicyclo[4.3.0]nona-1(9),4-diene-7,8-diol;3-Hydroxy-beta-ionone;Acetal R;5,9:6,9-Diepoxy-3-megastigmene;Carvyl propionate;5,9:6,9-Diepoxy-4-megastigmene;2,3,5,6,8,8a-Hexahydro-2,5,5,8a-tetramethyl-7H-1-benzopyran-7-one;(3R,8E)-3-Hyd…	HMDB0029668;HMDB0031869;HMDB0034672;HMDB0034984;HMDB0035228;HMDB0036686;HMDB0036821;HMDB0036824;HMDB0037776;HMDB0038047;HMDB0038529;HMDB0040233;HMDB0041636;HMDB0132947;HMDB0000947;HMDB0002373;HMDB0032044;HMDB0032325;HMDB0032448;HMDB0033618;HMDB0033848;HMDB0034134;HMDB0034456;HMDB0034458;HMDB0034460;HMDB0036034;HMDB0036229;HMDB0038237;HMDB0038267;HMDB0039215;HMDB0040171;HMDB0040193;HMDB0040266;HMD…	4-Heptyloxyphenol;Undecanoic_acid;N-Butyl-1H-pyrazolo[3,4-d]pyrimidin-4-amine	C14236;C17715;C15344
pos-M177T151	2.10898	0.0146397	0.0151515	0.0788384	0.0749311	1.36077	0.274394	up	177.101	2.5084	-	Unknown	-	-	-	-	-	-	Cucurbitacin_E;Cucurbitacin_E	C08797;C08797
pos-M87T59	2.10884	0.00867843	0.0021645	0.0557557	0.0176544	1.4552	0.217229	up	87.099	0.977833	-	Unknown	-	-	-	-	-	-	-	-
pos-M326T88	2.1073	7.76836e-06	0.0021645	0.000340682	0.0176544	1.53253	0.176972	up	326.18	1.46833	-	Unknown	-	-	-	-	-	-	Cycloxydim	C10913
neg-M667T137	2.10647	0.0142127	0.0021645	0.0772478	0.0176544	1.66414	0.0469071	up	667.091	2.28808	-	Unknown	-	-	-	-	-	-	-	-
pos-M416T250	2.10515	0.000395174	0.0021645	0.0061441	0.0176544	1.21412	0.0379548	up	416.213	4.17297	-	Unknown	-	-	-	-	Famprofazone	HMDB0041891	Oxidized_Cypridina_luciferin	C03887
pos-M508T58	2.10444	0.0101627	0.0151515	0.0617209	0.0749311	1.40565	0.251837	up	508.292	0.974533	-	Unknown	-	-	-	-	Lucidenic acid J	HMDB0035700	Deltaline;Novamethymycin;Jamaicamide_C	C08679;C20741;C18214
pos-M222T141	2.10206	0.00565551	0.0151515	0.0419194	0.0749311	1.39008	0.213779	up	221.638	2.34229	-	Unknown	-	-	-	-	-	-	-	-
pos-M363T179	2.1015	0.0181262	0.025974	0.0904552	0.109696	1.28441	0.229833	up	362.722	2.99159	-	Unknown	-	-	-	-	-	-	-	-
pos-M418T367	2.10121	0.0426989	0.179654	0.157066	0.394401	1.31022	0.421534	up	417.809	6.11617	-	Unknown	-	-	-	-	-	-	-	-
neg-M547T53	2.1012	8.35404e-05	0.0021645	0.00203562	0.0176544	1.48962	0.150983	up	547.285	0.8882	-	Unknown	-	-	-	-	PGP(16:1(9Z)/18:3(6Z,9Z,12Z));PGP(18:3(6Z,9Z,12Z)/16:1(9Z));PGP(18:3(9Z,12Z,15Z)/16:1(9Z))	HMDB0013493;HMDB0013563;HMDB0013578	-	-
pos-M129T41	2.10111	0.00937795	0.0151515	0.0588286	0.0749311	1.39177	0.269967	up	129.038	0.678967	-	Unknown	-	-	-	-	-	-	-	-
pos-M233T81	2.09819	2.21734e-05	0.0021645	0.000749684	0.0176544	1.56305	0.136366	up	233.111	1.34239	-	Unknown	-	-	-	-	N2-Succinyl-L-ornithine;4-(Glutamylamino) butanoate;Aspartyl-Valine;Hydroxyprolyl-Threonine;Threoninyl-Hydroxyproline;Valyl-Aspartate;L-N-(3-Carboxypropyl)glutamine	HMDB0001199;HMDB0012161;HMDB0028766;HMDB0028873;HMDB0029062;HMDB0029123;HMDB0029393	Boc-Asn;N2-Succinyl-L-ornithine;N6-Acetyl-LL-2,6-diaminoheptanedioate;4-(L-gamma-Glutamylamino)butanoate;gamma-L-Glutamyl-L-2-aminobutyrate	C01410;C03415;C04390;C15767;C21015
pos-M262T158_2	2.09748	0.0152853	0.00865801	0.0812375	0.0492234	1.44817	0.365321	up	262.182	2.63667	-	Unknown	-	-	-	-	Hexylcaine;2-methyl-2-(4-methylpent-3-en-1-yl)-2H-chromen-8-ol	HMDB0014616;HMDB0134717	Acrifoline;Inundatine;Bufuralol;Hexylcaine;Piperocaine;Arnebinol;Geranylbenzoquinone	C09850;C09867;C13769;C14172;C14173;C09917;C10351
pos-M432T122	2.09703	0.0125207	0.0151515	0.0708509	0.0749311	1.49577	0.277092	up	432.235	2.0301	-	Unknown	-	-	-	-	Eplerenone;Armillaripin;4-O-Methylmelleolide;Armillarin;Clausarinol	HMDB0014838;HMDB0030404;HMDB0037039;HMDB0039380;HMDB0041407	Magnoshinin;Eplerenone;Estra-1,3,5(10)-triene-3,6alpha,17beta-triol_triacetate;Estra-1,3,5(10)-triene-3,6beta,17beta-triol_triacetate	C10658;C12512;C15382;C15440
pos-M181T40	2.09688	0.000639287	0.004329	0.00876806	0.0290215	1.42552	0.225497	up	180.621	0.664758	-	Unknown	-	-	-	-	-	-	-	-
pos-M322T166	2.09646	0.0290856	0.0411255	0.122517	0.151302	1.4833	0.170247	up	322.215	2.76445	-	Unknown	-	-	-	-	2-Undecyl-4(1H)-quinolinone	HMDB0032996	Phenazocine;16beta-Fluoroandrost-4-ene-3,17-dione;16alpha-Fluoroandrost-4-ene-3,17-dione	C11790;C14886;C15169
neg-M463T141	2.09555	0.0253839	0.0930736	0.112298	0.256533	1.66362	0.0738069	up	463.15	2.34918	-	Unknown	-	-	-	-	Peonidin 3-rhamnoside	HMDB0038091	-	-
pos-M1101T317	2.09145	0.0122569	0.0151515	0.0697957	0.0749311	1.21508	0.398968	up	1100.68	5.29138	-	Unknown	-	-	-	-	CL(8:0/8:0/11:0/18:2(9Z,11Z))	HMDB0116884	-	-
pos-M487T53_3	2.09114	0.0327833	0.0930736	0.132845	0.256533	1.6667	0.32581	up	487.308	0.888083	-	Unknown	-	-	-	-	-	-	Hydrocortisone_cypionate	C08176
pos-M260T146	2.09025	0.00545539	0.004329	0.0409247	0.0290215	1.37403	0.181891	up	260.158	2.43382	-	Unknown	-	-	-	-	Glutaminylisoleucine;Glutaminylleucine;Hydroxyprolyl-Lysine;Isoleucyl-Glutamine;Isoleucyl-Gamma-glutamate;Leucyl-Glutamine;Leucyl-Gamma-glutamate;Lysyl-Hydroxyproline	HMDB0028800;HMDB0028801;HMDB0028868;HMDB0028905;HMDB0028921;HMDB0028927;HMDB0028943;HMDB0028952	-	-
pos-M298T76	2.0899	0.011826	0.0021645	0.0681788	0.0176544	1.4004	0.298338	up	298.083	1.27201	-	Unknown	-	-	-	-	Glutaminylhydroxyproline;Hydroxyprolyl-Glutamine;Hydroxyprolyl-Gamma-glutamate;Gamma-glutamyl-Hydroxyproline;Linatine	HMDB0028798;HMDB0028861;HMDB0028877;HMDB0029150;HMDB0038516	Norsanguinine;Norbelladine;Platydesmine	C12253;C16701;C16721
neg-M359T81_1	2.08937	0.00125134	0.0021645	0.014634	0.0176544	1.44349	0.159281	up	359.022	1.35093	-	Unknown	-	-	-	-	-	-	-	-
pos-M482T150	2.08842	0.0189533	0.0151515	0.0927972	0.0749311	1.58922	0.059078	up	482.293	2.50177	-	Unknown	-	-	-	-	-	-	-	-
neg-M442T159	2.08759	0.0106564	0.00865801	0.0634301	0.0492234	1.54683	0.102951	up	442.266	2.65228	-	Unknown	-	-	-	-	-	-	Cassaidine	C08669
pos-M293T48	2.08651	0.00038905	0.0021645	0.00608013	0.0176544	1.53198	0.112355	up	293.013	0.79695	-	Unknown	-	-	-	-	Sulfamethizole	HMDB0014715	Sulfamethizole	C08050
neg-M483T137	2.08645	0.0497264	0.393939	0.173305	0.615694	1.98362	0.0347197	up	483.293	2.29037	-	Unknown	-	-	-	-	Goshonoside F1;Goshonoside F2;Ceanothine D	HMDB0038539;HMDB0038540;HMDB0029341	-	-
pos-M382T53	2.08505	0.0264372	0.0411255	0.115512	0.151302	1.63684	0.0543352	up	381.708	0.88755	-	Unknown	-	-	-	-	-	-	-	-
neg-M565T189	2.08257	0.00112571	0.0021645	0.0135578	0.0176544	1.4655	0.30073	up	565.234	3.14293	-	Unknown	-	-	-	-	Cinncassiol D2 glucoside	HMDB0034679	-	-
pos-M233T55	2.08198	4.78141e-06	0.0021645	0.000231497	0.0176544	1.55379	0.0681162	up	233.111	0.921567	-	Unknown	-	-	-	-	N2-Succinyl-L-ornithine;4-(Glutamylamino) butanoate;Aspartyl-Valine;Hydroxyprolyl-Threonine;Threoninyl-Hydroxyproline;Valyl-Aspartate;L-N-(3-Carboxypropyl)glutamine	HMDB0001199;HMDB0012161;HMDB0028766;HMDB0028873;HMDB0029062;HMDB0029123;HMDB0029393	Boc-Asn;N2-Succinyl-L-ornithine;N6-Acetyl-LL-2,6-diaminoheptanedioate;4-(L-gamma-Glutamylamino)butanoate;gamma-L-Glutamyl-L-2-aminobutyrate;Succinylproline	C01410;C03415;C04390;C15767;C21015;C11711
neg-M228T89	2.08171	9.59358e-05	0.0021645	0.00223955	0.0176544	1.36073	0.226279	up	227.96	1.49045	-	Unknown	-	-	-	-	Tioconazole;Sulfentrazone	HMDB0015142;HMDB0034852	Tioconazole;Sulfentrazone	C08082;C11125
pos-M831T178_2	2.08131	5.49818e-05	0.0021645	0.00149551	0.0176544	1.55359	0.135925	up	831.407	2.96215	-	Unknown	-	-	-	-	-	-	-	-
neg-M382T116	2.07967	0.00063033	0.0021645	0.0086944	0.0176544	1.47219	0.253669	up	382.159	1.93853	-	Unknown	-	-	-	-	Quetiapine;Tetrahydropentoxyline;Semilepidinoside B;Capsoside A	HMDB0005021;HMDB0029992;HMDB0033108;HMDB0037613	Quetiapine	C07397
neg-M564T231	2.07579	0.00152971	0.004329	0.0168784	0.0290215	1.38663	0.161217	up	564.192	3.85527	-	Unknown	-	-	-	-	2-(3,4-dihydroxyphenyl)-8-[1-(2,4-dihydroxyphenyl)-2-hydroxy-3-(3-hydroxyphenyl)propyl]-3,4-dihydro-2H-1-benzopyran-3,5,7-triol;8-[1-(2,4-dihydroxyphenyl)-3-(3,4-dihydroxyphenyl)-2-hydroxypropyl]-2-(3-hydroxyphenyl)-3,4-dihydro-2H-1-benzopyran-3,5,7-triol	HMDB0135063;HMDB0135064	-	-
neg-M385T145	2.07575	0.00890134	0.0021645	0.0567809	0.0176544	1.53625	0.0653444	up	385.208	2.41252	17-phenyl-18,19,20-trinor-prostaglandin E2	Lipids and lipid-like molecules	Fatty Acyls	HMDB0062612	null	-	-	-	-	-
neg-M320T52	2.07182	0.000322905	0.004329	0.00536874	0.0290215	1.36505	0.351034	up	320.111	0.874683	-	Unknown	-	-	-	-	Niazirinin;N-Acetylaspartylglutamic acid	HMDB0032808;HMDB0001067	Propaphos;N-Acetylaspartylglutamate	C19013;C12270
pos-M367T81	2.0717	0.00236027	0.004329	0.0230858	0.0290215	1.40144	0.25232	up	367.133	1.34617	-	Unknown	-	-	-	-	3''-Chloro-3''-deoxytriphasiol;(-)-erythro-Anethole glycol 1-glucoside;(-)-erythro-Anethole glycol 2-glucoside;Dihydroconiferin;4-{1-hydroxy-3-[4-hydroxy-3-(3-methylbut-2-en-1-yl)phenyl]propyl}benzene-1,3-diol;1,7-bis(4-hydroxyphenyl)-5-methoxyheptan-3-one;5-Hydroxy-7-(4-hydroxy-3-methoxyphenyl)-1-phenyl-3-heptanone;Sclareapinone;8-Methoxygravelliferone;Sagequinone methide A;5-Geranyloxy-7-methox…	HMDB0041136;HMDB0033066;HMDB0033067;HMDB0041509;HMDB0135889;HMDB0138162;HMDB0029524;HMDB0030645;HMDB0030728;HMDB0030841;HMDB0032954;HMDB0034178;HMDB0035098;HMDB0036459;HMDB0036720;HMDB0040760	8-Epiiridotrial_glucoside;Iridotrial_glucoside;Crocetin;Vernoflexin;Estra-1,3,5-(10)-trien-17-one-3-oxyacetic_acid;Sobetirome;Steryl_sulfate	C11652;C11653;C08588;C09578;C15174;C15618;C02195
pos-M412T40	2.06945	0.00128933	0.004329	0.0149555	0.0290215	1.48203	0.0985018	up	412.226	0.673258	-	Unknown	-	-	-	-	-	-	Myxalamid_D;Brucine	C12161;C09084
pos-M415T250	2.0689	0.000191171	0.0021645	0.00369344	0.0176544	1.20335	0.0305503	up	415.211	4.17297	-	Unknown	-	-	-	-	Eplerenone;Armillaripin;4-O-Methylmelleolide;Armillarin;Clausarinol;Dihydrofukinolide;Trospium	HMDB0014838;HMDB0030404;HMDB0037039;HMDB0039380;HMDB0041407;HMDB0034662;HMDB0014354	Magnoshinin;Eplerenone;Estra-1,3,5(10)-triene-3,6alpha,17beta-triol_triacetate;Estra-1,3,5(10)-triene-3,6beta,17beta-triol_triacetate;Isodomedin;Nigakilactone_B;Kalihinol_A	C10658;C12512;C15382;C15440;C09115;C17013;C17004
pos-M264T58	2.06832	0.0166697	0.004329	0.0858594	0.0290215	1.56852	0.093962	up	264.198	0.967533	-	Unknown	-	-	-	-	N-Desmethylvenlafaxine;Tramadol;Desvenlafaxine;Hydroxy-alpha-sanshool;O-Desmethylvenlafaxine;alpha-Amylcinnamyl acetate;Heptyl cinnamate;Demethoxyshogaol;(S)-3-Methylthiohexyl hexanoate	HMDB0013892;HMDB0014339;HMDB0015646;HMDB0029567;HMDB0060532;HMDB0036207;HMDB0037705;HMDB0041250;HMDB0038947	Tramadol;Annofoline;Fawcettimine;Dendrobine;Butacarb;Geranylhydroquinone	C07153;C09851;C09864;C09943;C18949;C10793
neg-M200T56_2	2.06769	0.00879273	0.025974	0.0562956	0.109696	1.55212	0.0902038	up	200.076	0.936225	-	Unknown	-	-	-	-	(+/-)-3-[(2-methyl-3-furyl)thio]-2-butanone	HMDB0032401	-	-
neg-M888T176	2.06536	0.0304531	0.132035	0.126494	0.324036	1.67724	0.0415506	up	888.472	2.9299	-	Unknown	-	-	-	-	Pectenotoxin 3;PGP(16:1(9Z)/22:6(4Z,7Z,10Z,13Z,16Z,19Z));PGP(18:3(6Z,9Z,12Z)/20:4(5Z,8Z,11Z,14Z));PGP(18:3(9Z,12Z,15Z)/20:4(5Z,8Z,11Z,14Z));PGP(22:6(4Z,7Z,10Z,13Z,16Z,19Z)/16:1(9Z))	HMDB0033492;HMDB0013501;HMDB0013572;HMDB0013587;HMDB0116507	-	-
pos-M186T49_1	2.06287	0.00276228	0.004329	0.0257189	0.0290215	1.46191	0.1311	up	186.015	0.823633	-	Unknown	-	-	-	-	Phosphoserine;DL-O-Phosphoserine;N-lactoyl-Glycine;L-Glutamic acid;N-Methyl-D-aspartic acid;N-Acetylserine;O-Acetylserine;D-Glutamic acid;L-4-Hydroxyglutamate semialdehyde;3-(Carboxymethylamino)propanoic acid;DL-Glutamate;Phosphoenolpyruvic acid	HMDB0000272;HMDB0001721;HMDB0062183;HMDB0000148;HMDB0002393;HMDB0002931;HMDB0003011;HMDB0003339;HMDB0006556;HMDB0033550;HMDB0060475;HMDB0000263	O-Phospho-L-serine;O-Phospho-D-serine;L-Glutamate;D-Glutamate;Glutamate;O-Acetyl-L-serine;L-threo-3-Methylaspartate;N-(Carboxymethyl)-D-alanine;3-Aminopentanedioate;L-4-Hydroxyglutamate_semialdehyde;2-Oxo-4-hydroxy-5-aminovalerate;N-Methyl-D-aspartic_acid;Phosphoenolpyruvate;3-Phosphonopyruvate;Hydroxypyruvaldehyde_phosphate	C01005;C02532;C00025;C00217;C00302;C00979;C03618;C03790;C05574;C05938;C05941;C12269;C00074;C02798;C16849
pos-M69T41	2.06021	0.00483236	0.004329	0.0376402	0.0290215	1.44006	0.198731	up	68.9812	0.679833	-	Unknown	-	-	-	-	-	-	-	-
pos-M560T151_2	2.05955	0.0230733	0.0151515	0.105548	0.0749311	1.56963	0.0429596	up	560.29	2.51423	-	Unknown	-	-	-	-	-	-	-	-
pos-M208T49	2.05902	0.00119122	0.004329	0.0141081	0.0290215	1.41685	0.0994702	up	207.997	0.821217	-	Unknown	-	-	-	-	2-Furoylglycine;L-2,3-Dihydrodipicolinate	HMDB0000439;HMDB0012247	L-2,3-Dihydrodipicolinate;3,5-Dihydroxyanthranilate;3-Methylpyrrole-2,4-dicarboxylic_acid;2-Methoxy-5-nitrophenol;2-Methoxy-4-nitrophenol;4-Methyl-5-nitrocatechol	C03340;C11465;C12477;C17385;C17386;C18315
neg-M484T54	2.05902	0.0277081	0.0649351	0.118992	0.201816	1.64668	0.0756753	up	484.295	0.90205	-	Unknown	-	-	-	-	3,17-Androstanediol glucuronide;3-alpha-Androstanediol glucuronide;17-Hydroxyandrostane-3-glucuronide	HMDB0010321;HMDB0010339;HMDB0010359	Novamethymycin	C20741
pos-M462T42	2.05749	0.00715992	0.0021645	0.0487285	0.0176544	1.51427	0.108204	up	462.291	0.7038	-	Unknown	-	-	-	-	alpha-Tocotrienoxyl radical	HMDB0060145	-	-
neg-M436T55	2.05647	0.00286437	0.0021645	0.0263252	0.0176544	1.47121	0.0575211	up	436.191	0.919433	-	Unknown	-	-	-	-	-	-	FMLP	C11596
neg-M586T179	2.05583	0.0415167	0.393939	0.154336	0.615694	1.88766	0.0485709	up	586.36	2.98933	-	Unknown	-	-	-	-	-	-	-	-
pos-M676T151	2.05512	0.0282151	0.0649351	0.120062	0.201816	1.6678	0.0473506	up	676.349	2.51108	-	Unknown	-	-	-	-	-	-	-	-
pos-M397T47	2.0539	0.00210117	0.0021645	0.0212558	0.0176544	1.46092	0.189485	up	396.995	0.783	-	Unknown	-	-	-	-	-	-	-	-
pos-M286T277	2.04837	0.00174018	0.0021645	0.0186813	0.0176544	1.6407	0.0885277	up	286.236	4.61897	-	Unknown	-	-	-	-	Myristoylglycine	HMDB0013250	-	-
pos-M806T162	2.04803	0.0283572	0.0649351	0.120432	0.201816	1.64716	0.0691589	up	806.391	2.69261	-	Unknown	-	-	-	-	-	-	-	-
neg-M552T178	2.04425	0.0293204	0.0649351	0.123077	0.201816	1.57218	0.154631	up	552.369	2.96218	-	Unknown	-	-	-	-	PA(8:0/16:0);PA(10:0/i-14:0);PA(8:0/i-16:0);PA(i-12:0/i-12:0)	HMDB0115487;HMDB0115613;HMDB0115689;HMDB0115781	-	-
pos-M414T147	2.04356	0.0170389	0.0411255	0.0868654	0.151302	1.56982	0.0459084	up	414.232	2.44817	-	Unknown	-	-	-	-	-	-	-	-
pos-M315T209	2.03876	1.59026e-05	0.0021645	0.000590443	0.0176544	1.50802	0.106094	up	315.189	3.47674	-	Unknown	-	-	-	-	Pergolide	HMDB0015317	Pergolide	C07425
pos-M240T147	2.03705	0.0279412	0.0930736	0.119548	0.256533	1.60426	0.0985209	up	240.152	2.45618	-	Unknown	-	-	-	-	-	-	-	-
pos-M158T235	2.03566	3.42416e-05	0.0021645	0.00104327	0.0176544	1.41265	0.322495	up	158.152	3.92215	-	Unknown	-	-	-	-	-	-	-	-
pos-M388T58	2.03558	0.0406502	0.0411255	0.152049	0.151302	1.58295	0.0855032	up	388.219	0.972758	-	Unknown	-	-	-	-	-	-	-	-
neg-M385T61	2.03539	0.00616904	0.0151515	0.0441965	0.0749311	1.50247	0.126425	up	385.208	1.01327	-	Unknown	-	-	-	-	-	-	-	-
pos-M404T160_1	2.03527	0.0377096	0.132035	0.144855	0.324036	1.63856	0.0676336	up	403.699	2.672	-	Unknown	-	-	-	-	-	-	-	-
pos-M576T191	2.03428	3.31074e-06	0.0021645	0.000174231	0.0176544	1.59106	0.0646641	up	575.827	3.18073	-	Unknown	-	-	-	-	-	-	-	-
pos-M135T240	2.03342	0.00155025	0.004329	0.0170287	0.0290215	1.29017	0.481245	up	135.079	3.99875	3,4-Dimethylbenzaldehyde	Unknown	-	NA	NA	-	(Z)-4-Heptenal;3-Hepten-2-one;(E)-4-Hepten-2-one;2-Hepten-4-one;2-Methylcyclohexanone;4-Methylcyclohexanone;5-Methyl-3-hexen-2-one;5-Methyl-5-hexen-2-one;trans-2-trans-4-Heptadien-1-ol;(R)-3-Methylcyclohexanone;(2E)-2-Heptenal;xi-3-Methyl-3-cyclohexen-1-ol;2,5-Heptadien-1-ol	HMDB0031483;HMDB0031486;HMDB0031487;HMDB0031488;HMDB0031539;HMDB0031540;HMDB0031550;HMDB0031551;HMDB0032301;HMDB0033667;HMDB0033827;HMDB0034372;HMDB0040339	-	-
pos-M433T250	2.03304	0.000563155	0.0021645	0.00797764	0.0176544	1.20886	0.0450278	up	433.238	4.17228	-	Unknown	-	-	-	-	1-(6Z,9Z,12Z-octadecatrienoyl)-glycero-3-phosphate;1-(9Z,12Z,15Z-octadecatrienoyl)-glycero-3-phosphate;LysoPA(18:3(6Z,9Z,12Z)/0:0);LysoPA(18:3(9Z,12Z,15Z)/0:0);Buclizine;11-Hydroxyeicosatetraenoate glyceryl ester;2-(14,15-Epoxyeicosatrienoyl) Glycerol	HMDB0062316;HMDB0062320;HMDB0114743;HMDB0114744;HMDB0014498;HMDB0012530;HMDB0013651	Usambarensine;Buclizine;Tylactone	C09249;C07777;C12000
pos-M260T53_1	2.03176	0.000380004	0.0021645	0.00599138	0.0176544	1.45504	0.10534	up	259.645	0.887083	-	Unknown	-	-	-	-	-	-	-	-
pos-M260T105	2.02856	0.0107909	0.0151515	0.064073	0.0749311	1.47307	0.227321	up	259.65	1.74362	-	Unknown	-	-	-	-	-	-	-	-
pos-M230T165	2.02801	0.0150079	0.0021645	0.0802291	0.0176544	1.48426	0.0336297	up	230.156	2.74213	-	Unknown	-	-	-	-	-	-	-	-
pos-M598T144	2.02786	0.04392	0.0411255	0.160235	0.151302	1.57667	0.185368	up	598.385	2.4078	-	Unknown	-	-	-	-	-	-	-	-
pos-M672T151	2.02664	0.0341912	0.0411255	0.136337	0.151302	1.55198	0.122716	up	672.215	2.51002	-	Unknown	-	-	-	-	6-[(2-{3-[(6-carboxy-3,4,5-trihydroxyoxan-2-yl)oxy]-4-ethylphenyl}-3,5-dihydroxy-3,4-dihydro-2H-1-benzopyran-7-yl)oxy]-3,4,5-trihydroxyoxane-2-carboxylic acid;Spinacetin 3-rutinoside;Limocitrin 3-rutinoside;Rhamnazin 3-sophoroside	HMDB0127888;HMDB0037470;HMDB0037579;HMDB0038235	-	-
pos-M477T42	2.02611	0.023137	0.132035	0.105812	0.324036	1.49463	0.0713384	up	477.265	0.702667	-	Unknown	-	-	-	-	Withanolide B;Euglobal IVa;Euglobal VII;Euglobal V;Euglobal III;Macrocarpal C	HMDB0030020;HMDB0030035;HMDB0030037;HMDB0030038;HMDB0030166;HMDB0038705	-	-
pos-M172T151	2.02567	0.0173765	0.004329	0.0879959	0.0290215	1.51449	0.0964332	up	172.114	2.51478	-	Unknown	-	-	-	-	Valero-1,5-lactam;2,5-Dihydro-4,5-dimethyl-2-(2-methylpropyl)thiazole;2,5-Dihydro-4,5-dimethyl-2-(1-methylpropyl)thiazole;8-(Methylthio)octanenitrile;2-Pentylthiophene	HMDB0061932;HMDB0037159;HMDB0037514;HMDB0038438;HMDB0040240	-	-
pos-M445T158_2	2.02551	0.0163583	0.0649351	0.0847427	0.201816	1.50184	0.284898	up	445.296	2.62921	-	Unknown	-	-	-	-	1,25-Dihydroxyvitamin D3-26,23-lactone	HMDB0000969	Fusaproliferin	C20591
pos-M224T140_2	2.02514	1.87457e-05	0.0021645	0.000663443	0.0176544	1.46214	0.16104	up	224.156	2.33492	-	Unknown	-	-	-	-	-	-	-	-
neg-M313T54	2.02381	0.000563456	0.0021645	0.00797764	0.0176544	1.43271	0.153149	up	313.043	0.902317	-	Unknown	-	-	-	-	5'-Phosphoribosyl-N-formylglycinamide	HMDB0001308	5'-Phosphoribosyl-N-formylglycinamide	C04376
pos-M187T82_2	2.01958	0.00748126	0.0021645	0.0503073	0.0176544	1.49192	0.0682894	up	187.106	1.35917	-	Unknown	-	-	-	-	Alanyl-Proline;Prolyl-Alanine;Norepinephrine;Pyridoxine;6-Hydroxydopamine;5-Hydroxydopamine;6-Acetyl-2,3-dihydro-2-(hydroxymethyl)-4(1H)-pyridinone;xi-Norepinephrine	HMDB0028695;HMDB0029010;HMDB0000216;HMDB0000239;HMDB0001537;HMDB0004817;HMDB0035178;HMDB0037685	Pyridoxine;L-Noradrenaline	C00314;C00547
pos-M575T158	2.01858	0.0314398	0.0649351	0.129402	0.201816	1.58823	0.108993	up	574.531	2.6361	-	Unknown	-	-	-	-	-	-	-	-
neg-M467T137	2.01814	0.00923443	0.004329	0.0581548	0.0290215	1.48273	0.117763	up	466.545	2.28024	-	Unknown	-	-	-	-	-	-	-	-
pos-M241T148	2.01799	0.0144584	0.0411255	0.0781677	0.151302	1.52089	0.210039	up	240.653	2.46007	-	Unknown	-	-	-	-	-	-	-	-
pos-M339T151	2.01659	0.0265251	0.025974	0.115781	0.109696	1.5618	0.0599062	up	338.68	2.50944	-	Unknown	-	-	-	-	-	-	-	-
neg-M163T207	2.01585	0.00156561	0.0021645	0.017142	0.0176544	1.51623	0.129832	up	163.04	3.45512	-	Unknown	-	-	-	-	-	-	-	-
pos-M311T152_1	2.0135	0.00626531	0.0151515	0.0446221	0.0749311	1.44281	0.0258051	up	310.668	2.53428	-	Unknown	-	-	-	-	-	-	-	-
pos-M334T94	2.01278	0.00559218	0.00865801	0.0416207	0.0492234	1.31124	0.349444	up	334.195	1.56137	-	Unknown	-	-	-	-	-	-	-	-
pos-M586T155	2.0121	0.00455014	0.0021645	0.0361265	0.0176544	1.4399	0.403262	up	586.211	2.5873	-	Unknown	-	-	-	-	7-Acetoxy-6-hydroxylimonin	HMDB0032834	Gomisin_D	C17816
pos-M239T238	2.01155	0.0182006	0.0930736	0.0907333	0.256533	1.40216	0.13245	up	239.124	3.9716	-	Unknown	-	-	-	-	Undecanedioic acid;Butyl butyryllactate;Aldehydo-N-acetyl-D-mannosamine;N-Acetylgalactosamine;N-Acetyl-D-glucosamine;Beta-N-Acetylglucosamine;N-Acetyl-b-D-galactosamine;N-Acetylmannosamine;Avenic acid B;N-Acetylmannosamine-6P;Aldehydo-N-acetyl-D-glucosamine;2'-Deoxysepiapterin	HMDB0000888;HMDB0037137;HMDB0062724;HMDB0000212;HMDB0000215;HMDB0000803;HMDB0000853;HMDB0001129;HMDB0038751;HMDB0062500;HMDB0062641;HMDB0000389	N-Acetyl-D-glucosamine;N-Acetyl-D-mannosamine;N-Acetyl-D-galactosamine;N-Acetylhexosamine;N-Acetyl-D-hexosamine;N-Acetyl-beta-D-glucosamine;N-Acetyl-beta-D-galactosamine;N-Acetyl-alpha-D-glucosamine;N-Acetyl-L-altrosamine;N-Acetyl-D-allosamine;N-Acetyl-D-gulosamine;N-Acetyl-L-idosamine;N-Acetyl-D-talosamine;Pyrimidodiazepine	C00140;C00645;C01132;C02711;C03136;C03878;C05021;C20328;C21036;C21039;C21049;C21052;C21061;C02587
pos-M245T224	2.01025	0.00377617	0.0021645	0.0317518	0.0176544	1.37844	0.318037	up	245.076	3.72732	-	Unknown	-	-	-	-	Uridine;Pseudouridine;2-{[hydroxy(2,4,6-trihydroxyphenyl)methylidene]amino}acetic acid;2-{[hydroxy(3,4,5-trihydroxyphenyl)methylidene]amino}acetic acid;5-(2'-Carboxyethyl)-4,6-Dihydroxypicolinate	HMDB0000296;HMDB0000767;HMDB0125157;HMDB0126635;HMDB0006794	Uridine;Pseudouridine;Spongouridine;5-(2'-Carboxyethyl)-4,6-dihydroxypicolinate;Stizolobate;Stizolobinate	C00299;C02067;C16745;C05655;C06047;C06048
pos-M604T153_2	2.00882	0.0365319	0.0930736	0.141975	0.256533	1.66021	0.0710638	up	604.296	2.55753	-	Unknown	-	-	-	-	Neocasomorphin (1-5)	HMDB0060144	-	-
neg-M220T122	2.00848	0.0130968	0.025974	0.0730525	0.109696	1.42424	0.255796	up	220.082	2.02853	-	Unknown	-	-	-	-	Aldehydo-N-acetyl-D-mannosamine;N-Acetylgalactosamine;N-Acetyl-D-glucosamine;Beta-N-Acetylglucosamine;N-Acetyl-b-D-galactosamine;N-Acetylmannosamine;Avenic acid B;N-Acetylmannosamine-6P;Aldehydo-N-acetyl-D-glucosamine;2'-Deoxysepiapterin;3,5,6-Trihydroxy-5-(hydroxymethyl)-2-methoxy-2-cyclohexen-1-one	HMDB0062724;HMDB0000212;HMDB0000215;HMDB0000803;HMDB0000853;HMDB0001129;HMDB0038751;HMDB0062500;HMDB0062641;HMDB0000389;HMDB0041031	N-Acetyl-D-glucosamine;N-Acetyl-D-mannosamine;N-Acetyl-D-galactosamine;N-Acetylhexosamine;N-Acetyl-D-hexosamine;N-Acetyl-beta-D-glucosamine;N-Acetyl-beta-D-galactosamine;N-Acetyl-alpha-D-glucosamine;N-Acetyl-L-altrosamine;N-Acetyl-D-allosamine;N-Acetyl-D-gulosamine;N-Acetyl-L-idosamine;N-Acetyl-D-talosamine;Pyrimidodiazepine;3-O-Ethyl-L-ascorbic_acid;Compound_III(S)	C00140;C00645;C01132;C02711;C03136;C03878;C05021;C20328;C21036;C21039;C21049;C21052;C21061;C02587;C18342;C06495
pos-M185T55	2.00811	0.0153816	0.0151515	0.0815321	0.0749311	1.28296	0.193908	up	185.164	0.911017	-	Unknown	-	-	-	-	Myrtine;Buccoxime;4-Ethyl-5-pentyloxazole;2,4-Diethyl-5-propyloxazole;2-Butyl-5-ethyl-4-methyloxazole;5-Butyl-4-ethyl-2-methyloxazole;2-Butyl-4-ethyl-5-methyloxazole;4,5-Dimethyl-2-pentyloxazole;4-Butyl-2-ethyl-5-methyloxazole	HMDB0030371;HMDB0036030;HMDB0037864;HMDB0037883;HMDB0037884;HMDB0037885;HMDB0037886;HMDB0037887;HMDB0037888	-	-
pos-M375T54	2.00492	0.00653129	0.0021645	0.0458421	0.0176544	1.61944	0.0692634	up	375.188	0.8986	-	Unknown	-	-	-	-	-	-	Fortimicin_KL1	C17973
pos-M578T162	2.00251	0.0124706	0.025974	0.0706047	0.109696	1.30922	0.491727	up	578.312	2.70308	-	Unknown	-	-	-	-	-	-	Geldanamycin	C11222
neg-M428T55_3	2.00234	0.0155238	0.00865801	0.0819181	0.0492234	1.50743	0.0412948	up	428.213	0.913133	-	Unknown	-	-	-	-	17-Hydroxypregnenolone sulfate;Isopentyl gentiobioside;Deoxypyridinoline	HMDB0000416;HMDB0041512;HMDB0000569	-	-
neg-M216T42	2.00219	0.0184947	0.0151515	0.0914648	0.0749311	1.16838	0.249479	up	216.135	0.69485	-	Unknown	-	-	-	-	Gamma-glutamyl-L-putrescine;Alanyl-Lysine;Lysyl-Alanine;beta-Alanyl-L-lysine	HMDB0012230;HMDB0028692;HMDB0028944;HMDB0060442	beta-Alanyl-L-lysine;gamma-L-Glutamylputrescine	C05341;C15699
pos-M664T53_2	0.499796	0.0029305	0.00865801	0.0267208	0.0492234	1.35868	0.146644	down	664.112	0.887567	-	Unknown	-	-	-	-	Fenugreekine	HMDB0039421	-	-
neg-M861T174	0.499189	0.0338818	0.0649351	0.135796	0.201816	1.19917	0.0712274	down	861.415	2.89768	-	Unknown	-	-	-	-	-	-	-	-
pos-M772T182	0.498918	0.00798134	0.025974	0.0526895	0.109696	1.2664	0.212709	down	772.478	3.03391	-	Unknown	-	-	-	-	Spirolide E	HMDB0030494	-	-
pos-M600T180	0.498447	0.0139189	0.004329	0.0759923	0.0290215	1.33377	0.257261	down	599.843	2.99865	-	Unknown	-	-	-	-	-	-	-	-
pos-M1124T217	0.496027	0.01378	0.0021645	0.0755062	0.0176544	1.32031	0.0722562	down	1123.6	3.62075	-	Unknown	-	-	-	-	Notoginsenoside B;Quinquenoside IV	HMDB0030509;HMDB0032829	-	-
pos-M391T142	0.494791	0.032484	0.025974	0.132034	0.109696	1.15675	0.163285	down	390.956	2.37409	-	Unknown	-	-	-	-	-	-	-	-
neg-M834T57	0.494499	0.00547815	0.0021645	0.0410446	0.0176544	1.3039	0.244081	down	834.204	0.956192	-	Unknown	-	-	-	-	-	-	-	-
pos-M238T217	0.494421	0.0174148	0.004329	0.0880854	0.0290215	1.11681	0.46752	down	238.068	3.60897	-	Unknown	-	-	-	-	Kinetin;Cevimeline;cevimeline trans-sulfoxide;cevimeline cis-sulfoxide;cevimeline N-oxide	HMDB0012245;HMDB0014331;HMDB0061079;HMDB0061080;HMDB0061081	Cartap;Succinylproline;Kinetin	C11080;C11711;C08272
pos-M871T153	0.494094	0.0308568	0.0411255	0.12765	0.151302	1.37073	0.364557	down	870.89	2.5544	-	Unknown	-	-	-	-	-	-	-	-
pos-M617T232	0.493767	0.0119898	0.00865801	0.068812	0.0492234	1.12006	0.360053	down	617.14	3.86472	-	Unknown	-	-	-	-	Kuwanon Z;2-(3,4-dihydroxyphenyl)-8-[1-(2,4-dihydroxyphenyl)-2-hydroxy-3-(4-hydroxy-3-methoxyphenyl)propyl]-3,4-dihydro-2H-1-benzopyran-3,5,7-triol;8-[1-(2,4-dihydroxyphenyl)-3-(3,4-dihydroxyphenyl)-2-hydroxypropyl]-2-(4-hydroxy-3-methoxyphenyl)-3,4-dihydro-2H-1-benzopyran-3,5,7-triol	HMDB0033297;HMDB0135087;HMDB0135088	-	-
neg-M529T61	0.493664	0.013057	0.0151515	0.072948	0.0749311	1.23893	0.235333	down	529.147	1.01948	-	Unknown	-	-	-	-	Ketoconazole;8-[3,7-dihydroxy-2-(3-hydroxyphenyl)-3,4-dihydro-2H-1-benzopyran-4-yl]-2-(3-hydroxyphenyl)-3,4-dihydro-2H-1-benzopyran-3,5,7-triol	HMDB0012242;HMDB0135066	-	-
pos-M823T326	0.49339	0.000134146	0.0021645	0.0028461	0.0176544	1.52574	0.116794	down	822.702	5.43785	-	Unknown	-	-	-	-	-	-	-	-
pos-M822T326_1	0.492755	0.000169044	0.0021645	0.00334874	0.0176544	1.49482	0.152534	down	821.701	5.43805	-	Unknown	-	-	-	-	-	-	-	-
pos-M773T247	0.492722	0.00175057	0.004329	0.0187595	0.0290215	1.35438	0.172629	down	773.488	4.11612	-	Unknown	-	-	-	-	-	-	-	-
neg-M150T118	0.492571	4.0884e-05	0.0021645	0.00119387	0.0176544	1.49339	0.0888044	down	150.042	1.96188	Guanine	Organoheterocyclic compounds	Imidazopyrimidines	HMDB0000132	C00242	(map00230)Purine metabolism;(map01100)Metabolic pathways	Guanine;2-Hydroxyadenine;8-Hydroxyadenine;L-Malic acid;Malic acid;D-Malic acid;Velcorin;3,3-Dimethyl-1,2-dithiolane;Tetrahydro-2-methyl-2-thiophenethiol;Tetrahydro-2-methyl-3-thiophenethiol	HMDB0000132;HMDB0000403;HMDB0000542;HMDB0000156;HMDB0000744;HMDB0031518;HMDB0032872;HMDB0038974;HMDB0039789;HMDB0039790	Guanine;(S)-Malate;(R)-Malate;Malate;3-Dehydro-L-threonate	C00242;C00149;C00497;C00711;C03064
pos-M145T142	0.492145	0.00135737	0.0021645	0.0155143	0.0176544	1.23501	0.438733	down	145.048	2.3642	-	Unknown	-	-	-	-	Erythritol;D-Threitol;1,2,3,4-Tetrahydroxybutane	HMDB0002994;HMDB0004136;HMDB0094689	Erythritol;D-Threitol	C00503;C16884
neg-M728T205	0.491902	0.00287882	0.0021645	0.0264179	0.0176544	1.39985	0.0603002	down	728.331	3.4103	-	Unknown	-	-	-	-	-	-	-	-
neg-M116T78	0.490733	5.47286e-06	0.0021645	0.000255766	0.0176544	1.49156	0.0986108	down	116.071	1.29878	L-Norvaline	Unknown	-	NA	NA	-	Betaine;L-Valine;Vaporole;N-Methyl-a-aminoisobutyric acid;5-Aminopentanoic acid;Norvaline;Amyl Nitrite;3,3-dimethyloxirane-2-carbaldehyde;2-methylbut-3-enoic acid;2-methylbut-2-enoic acid;3-Methylbut-3-enoic acid;Senecioic acid;Tiglic acid;2-Ethylacrylic acid;3-Methylbutyrolactone;Glutaral;Angelic acid;Dihydro-2-methyl-3(2H)-furanone;2,3-Pentanedione;4-Pentenoic acid;2,4-Pentanedione;Isopropenyl …	HMDB0000043;HMDB0000883;HMDB0001382;HMDB0002141;HMDB0003355;HMDB0013716;HMDB0015550;HMDB0129418;HMDB0130837;HMDB0132474;HMDB0170858;HMDB0000509;HMDB0001470;HMDB0001862;HMDB0002167;HMDB0029599;HMDB0029608;HMDB0031178;HMDB0031598;HMDB0031602;HMDB0031648;HMDB0032351;HMDB0032385;HMDB0032459;HMDB0033840;HMDB0033978;HMDB0035143	L-Valine;5-Aminopentanoate;Betaine;D-Norvaline;L-Norvaline;2-Amino-2-methylbutanoate;D-Valine;Amyl_nitrite;4-Methylaminobutyrate;Valine;5-Valerolactone;Tiglic_acid;Glutaral;Methyl_methacrylate;Pentane-2,4-dione;Ethyl_acrylate	C00183;C00431;C00719;C01799;C01826;C03571;C06417;C07457;C15987;C16436;C02240;C08279;C12518;C14527;C15499;C19238
neg-M844T62	0.490478	0.008623	0.0021645	0.0556051	0.0176544	1.32296	0.141677	down	844.387	1.02527	-	Unknown	-	-	-	-	-	-	-	-
neg-M437T176	0.487239	0.0203622	0.0021645	0.0972929	0.0176544	1.2896	0.0727052	down	437.24	2.9297	-	Unknown	-	-	-	-	-	-	-	-
pos-M496T203	0.486727	0.0461699	0.0649351	0.165128	0.201816	1.29364	0.487431	down	496.28	3.38035	-	Unknown	-	-	-	-	-	-	-	-
pos-M511T160_3	0.486667	0.00702118	0.004329	0.0481498	0.0290215	1.39317	0.167255	down	510.927	2.66341	-	Unknown	-	-	-	-	-	-	-	-
neg-M602T118	0.486449	0.000100212	0.0021645	0.00230602	0.0176544	1.47613	0.0646664	down	602.126	1.97068	-	Unknown	-	-	-	-	-	-	-	-
neg-M931T189	0.485926	0.00754901	0.0151515	0.0505943	0.0749311	1.30891	0.200075	down	931.458	3.14301	-	Unknown	-	-	-	-	-	-	Scopoloside_I	C17921
pos-M293T136	0.48541	0.040012	0.0930736	0.150312	0.256533	1.24339	0.202998	down	292.523	2.26888	-	Unknown	-	-	-	-	-	-	-	-
pos-M158T73	0.485141	0.00135126	0.00865801	0.0154664	0.0492234	1.32098	0.439195	down	158.043	1.22436	-	Unknown	-	-	-	-	(+)-threo-2-Amino-3,4-dihydroxybutanoic acid;Adenine;2-Aminomuconic acid	HMDB0029389;HMDB0000034;HMDB0001241	2-Hydroxymethylserine;4-Hydroxy-L-threonine;Adenine;2-Aminomuconate;5-Nitro-2-furfuryl_methyl_ether;Clavam-2-carboxylate	C03059;C06056;C00147;C02220;C14293;C17358
pos-M822T326_3	0.484817	7.36206e-05	0.0021645	0.00185647	0.0176544	1.52818	0.135053	down	822.202	5.43805	-	Unknown	-	-	-	-	-	-	-	-
pos-M472T146	0.484445	0.0121927	0.00865801	0.0696465	0.0492234	1.34483	0.0299596	down	472.237	2.43399	-	Unknown	-	-	-	-	Desoxylimonin;Obacunone;1-Hydroxy-3,6,7-trimethoxy-2-(3-methyl-2-butenyl)-8-(3-hydroxy-3-methyl-1E-butenyl)-xanthone;1-Hydroxy-3,6,7-trimethoxy-2-(2-hydroxy-3-methyl-3-butenyl)-8-(3-methyl-2-butenyl)-xanthone;1-Hydroxy-3,6,7-trimethoxy-2-(3-methyl-2-butenyl)-8-(2-hydroxy-3-methyl-3-butenyl)-xanthone;Butyl (S)-3-hydroxybutyrate [arabinosyl-(1->6)-glucoside]	HMDB0035031;HMDB0035858;HMDB0039918;HMDB0039919;HMDB0039920;HMDB0039214	N-Acetyl-leu-leu-tyr;Obacunone	C11330;C08775
pos-M470T200	0.481291	0.0417454	0.0930736	0.155038	0.256533	1.01381	0.459096	down	470.273	3.33152	-	Unknown	-	-	-	-	Tafluprost	HMDB0015704	Rhodojaponin_I	C19992
neg-M608T183	0.480456	0.00292543	0.0021645	0.0266938	0.0176544	1.40271	0.0435013	down	608.349	3.054	-	Unknown	-	-	-	-	Mesobilirubinogen	HMDB0001898	Debromoaplysiatoxin;I-Urobilinogen	C05148;C05790
pos-M752T319	0.480455	0.00620685	0.004329	0.0443885	0.0290215	1.29114	0.332645	down	752.164	5.31106	-	Unknown	-	-	-	-	-	-	-	-
neg-M306T81	0.480247	1.74723e-05	0.0021645	0.000633187	0.0176544	1.52063	0.06953	down	306.021	1.34348	-	Unknown	-	-	-	-	Nitazoxanide	HMDB0014649	-	-
neg-M694T46	0.479982	0.00296464	0.0021645	0.02694	0.0176544	1.36067	0.160967	down	694.495	0.772242	-	Unknown	-	-	-	-	-	-	-	-
pos-M306T70	0.47934	0.000718013	0.0021645	0.00965111	0.0176544	1.48755	0.119539	down	306.046	1.17173	Cytidine 2',3'-cyclic phosphate	Nucleosides, nucleotides, and analogues	Pyrimidine nucleotides	HMDB0011691	null	-	Cytidine 2',3'-cyclic phosphate	HMDB0011691	3',5'-Cyclic_CMP;2',3'-Cyclic_CMP	C00941;C02354
neg-M137T199_1	0.478478	0.0137882	0.0021645	0.0755198	0.0176544	1.27528	0.0505086	down	137.024	3.31036	4-Hydroxybenzoic acid	Benzenoids	Benzene and substituted derivatives	HMDB0000500	C00156	(map00130)Ubiquinone and other terpenoid-quinone biosynthesis;(map00360)Phenylalanine metabolism;(map00362)Benzoate degradation;(map00363)Bisphenol degradation;(map00623)Toluene degradation;(map00627)Aminobenzoate degradation;(map01061)Biosynthesis of phenylpropanoids;(map01100)Metabolic pathways;(map01110)Biosynthesis of secondary metabolites;(map01120)Microbial metabolism in diverse environment…	4-Hydroxybenzoic acid;Salicylic acid;3-Hydroxybenzoic acid;keratan sulfate II (core 2-linked), degradation product 1;Gentisate aldehyde;2-Methoxy-1,4-benzoquinone;alpha-Furyl methyl diketone;Sesamol;3,4-Dihydroxybenzaldehyde;Serylvaline;Valyl-Serine;N6-Acetyl-5S-hydroxy-L-lysine;3,4-Dihydroxy-2-hydroxymethyl-1-pyrrolidinepropanamide	HMDB0000500;HMDB0001895;HMDB0002466;HMDB0062484;HMDB0004062;HMDB0032576;HMDB0032920;HMDB0033812;HMDB0059965;HMDB0029052;HMDB0029136;HMDB0033891;HMDB0039948	4-Hydroxybenzoate;3-Hydroxybenzoate;Salicylate;Gentisate_aldehyde;Sesamol;3,4-Dihydroxybenzaldehyde;2-Hydroxy-5-methylquinone;N6-Acetyl-N6-hydroxy-L-lysine;N5-(L-1-Carboxyethyl)-L-ornithine;Benzthiazuron	C00156;C00587;C00805;C05585;C10832;C16700;C18316;C03955;C04210;C19058
pos-M753T207	0.47782	8.21718e-06	0.0021645	0.000354584	0.0176544	1.5288	0.113092	down	753.323	3.44947	-	Unknown	-	-	-	-	-	-	-	-
pos-M245T79	0.476405	0.000240122	0.0021645	0.00436403	0.0176544	1.47217	0.179449	down	245.111	1.316	-	Unknown	-	-	-	-	-	-	-	-
pos-M753T325	0.475621	0.00222489	0.00865801	0.0221556	0.0492234	1.3762	0.267383	down	752.665	5.40906	-	Unknown	-	-	-	-	-	-	-	-
neg-M588T138	0.475186	7.07666e-07	0.0021645	5.26412e-05	0.0176544	1.60003	0.0620366	down	588.111	2.30247	-	Unknown	-	-	-	-	-	-	-	-
pos-M330T53_3	0.47505	0.000259441	0.0021645	0.00459105	0.0176544	1.49494	0.0415179	down	330.058	0.887625	-	Unknown	-	-	-	-	Nitisinone;Mecarbam;Cyclic AMP;Adenosine 2',3'-cyclic phosphate;Gamma-Glutamyl-Se-methylselenocysteine	HMDB0014492;HMDB0031800;HMDB0000058;HMDB0011616;HMDB0010716	Mecarbam;3',5'-Cyclic_AMP;2',3'-Cyclic_AMP;3',5'-Cyclic_dGMP;Narciclasine;2,7-Anhydro-alpha-N-acetylneuraminic_acid;2-Deoxy-2,3-dehydro-N-acetylneuraminic_acid;Sarmentosin_epoxide;gamma-Glutamyl-Se-methylselenocysteine	C18661;C00575;C02353;C02507;C08533;C04521;C04580;C08341;C05695
pos-M171T123	0.473866	0.0440332	0.0411255	0.160439	0.151302	1.12483	0.0763294	down	171.061	2.04988	-	Unknown	-	-	-	-	Mevalonic acid;(R) 2,3-Dihydroxy-3-methylvalerate;Glycerol 1-propanoate;(R)-mevalonate;(2-Methoxyethoxy)propanoic acid;2-Heptanethiol;Heptane-1-thiol	HMDB0000227;HMDB0012140;HMDB0031639;HMDB0059629;HMDB0059705;HMDB0032303;HMDB0032304	-	-
pos-M347T118	0.472174	0.000467366	0.0021645	0.00693259	0.0176544	1.51456	0.0517059	down	347.055	1.97388	-	Unknown	-	-	-	-	3,3'-Bisjuglone;11-hydroxy-15-methoxy-6,8,20-trioxapentacyclo[10.8.0.0虏,鈦?0鲁,鈦?0鹿鈦?鹿鈦筣icosa-1(12),2(9),4,10,14,16,18-heptaen-13-one;1-(2H-1,3-benzodioxol-5-yl)-3-(4-hydroxy-1-benzofuran-5-yl)propane-1,3-dione;Grevilline A;Sterigmatocystin;{3-[2-(3-hydroxy-5-methoxyphenyl)ethyl]phenyl}oxidanesulfonic acid;[1-(2,5-dihydroxyphenyl)-3-phenylpropoxy]sulfonic acid;4-[3-(3,4-dihydroxyphenyl)-2-hydroxypr…	HMDB0033936;HMDB0128875;HMDB0129364;HMDB0029535;HMDB0030588;HMDB0129925;HMDB0135396;HMDB0128179;HMDB0128184;HMDB0141543;HMDB0040692	Sterigmatocystin;Allamandin;Mecarbinzid	C00961;C09766;C18942
neg-M244T62	0.471361	0.0220392	0.0649351	0.102542	0.201816	1.33499	0.0811861	down	244.286	1.02747	-	Unknown	-	-	-	-	-	-	-	-
neg-M700T84	0.47021	0.0138177	0.00865801	0.0755931	0.0492234	1.29875	0.0580224	down	700.338	1.39557	-	Unknown	-	-	-	-	-	-	gamma-L-Glutamyl-butirosin_B	C18005
pos-M510T149_2	0.469083	0.00526566	0.004329	0.039897	0.0290215	1.44489	0.350081	down	509.905	2.4829	-	Unknown	-	-	-	-	-	-	-	-
pos-M221T195	0.468587	0.00342089	0.004329	0.0298102	0.0290215	1.42685	0.10206	down	221.01	3.25652	-	Unknown	-	-	-	-	2-[(sulfooxy)methyl]butanoic acid;2-methyl-4-(sulfooxy)butanoic acid;5-(sulfooxy)pentanoic acid;2-(sulfooxy)pentanoic acid	HMDB0130847;HMDB0130850;HMDB0143265;HMDB0143268	-	-
neg-M285T264	0.468536	0.00216065	0.00865801	0.0216584	0.0492234	1.42491	0.375474	down	285.207	4.403	-	Unknown	-	-	-	-	Hexadecanedioic acid;16-Hydroxy-10-oxohexadecanoic acid;2,2,4-Trimethyl-1,3-pentadienol diisobutyrate;N-Oleoyl phenylalanine	HMDB0000672;HMDB0041287;HMDB0059777;HMDB0062336	2,3-Dihydroxycyclopentaneundecanoic_acid;Hexadecanedioate;Imperialine	C14987;C19615;C10808
pos-M1141T250_1	0.467855	0.000327796	0.004329	0.00542027	0.0290215	1.36991	0.211426	down	1140.61	4.16902	-	Unknown	-	-	-	-	-	-	-	-
pos-M665T80	0.466526	0.00603693	0.0151515	0.0436115	0.0749311	1.40795	0.0766755	down	665.116	1.33729	-	Unknown	-	-	-	-	5,7-dihydroxy-6,8-bis[3,4,5-trihydroxy-6-(hydroxymethyl)oxan-2-yl]-2-(2,4,5-trihydroxyphenyl)-4H-chromen-4-one;6-{4-[(2,4-dihydroxy-3-oxo-6-{[3,4,5-trihydroxy-6-(hydroxymethyl)oxan-2-yl]oxy}-2,3-dihydro-1-benzofuran-2-yl)methyl]phenoxy}-3,4,5-trihydroxyoxane-2-carboxylic acid;3,4,5-trihydroxy-6-({2-hydroxy-2-[(4-hydroxyphenyl)methyl]-3-oxo-6-{[3,4,5-trihydroxy-6-(hydroxymethyl)oxan-2-yl]oxy}-2,3-…	HMDB0126974;HMDB0133550;HMDB0133551;HMDB0037356;HMDB0037363;HMDB0037537;HMDB0038287;HMDB0038824;HMDB0039878;HMDB0039924;HMDB0040371;HMDB0040861;HMDB0041358	Quercetin_3-O-beta-D-glucosyl-(1->2)-beta-D-glucoside	C12667
pos-M609T183	0.465648	0.00289308	0.0021645	0.0265226	0.0176544	1.43539	0.0699207	down	609.357	3.04557	-	Unknown	-	-	-	-	Hericenone C;Hericenone F	HMDB0039138;HMDB0039593	-	-
pos-M331T101	0.465642	0.00342311	0.0021645	0.0298188	0.0176544	1.49461	0.227471	down	331.061	1.67977	-	Unknown	-	-	-	-	Pinazepam;D-Erythroascorbic acid 1'-a-D-glucoside;2-[3-(3,4-dihydroxyphenyl)-2-hydroxypropyl]benzene-1,3,5-triol;4-[2-hydroxy-3-(3-hydroxyphenyl)propyl]benzene-1,2,3,5-tetrol;6-[2-(2H-1,3-benzodioxol-5-yl)-1-hydroxyethyl]-4-methoxy-5,6-dihydro-2H-pyran-2-one;6-[2-(6-hydroxy-2H-1,3-benzodioxol-5-yl)ethyl]-4-methoxy-5,6-dihydro-2H-pyran-2-one;6-[2-(2H-1,3-benzodioxol-5-yl)-2-hydroxyethyl]-4-methoxy…	HMDB0041988;HMDB0033627;HMDB0127722;HMDB0128181;HMDB0131687;HMDB0131688;HMDB0131689;HMDB0131690;HMDB0131692;HMDB0131693;HMDB0131699;HMDB0141546;HMDB0030120;HMDB0039030	Aluminum_acetoacetate;Dihydromikanolide;Picrotoxinin	C17688;C09397;C09529
pos-M785T185	0.465622	0.0032474	0.00865801	0.0287119	0.0492234	1.41204	0.166266	down	785.493	3.08203	-	Unknown	-	-	-	-	-	-	Dolastatin_10	C11280
pos-M752T300	0.464844	0.00643559	0.0411255	0.0454206	0.151302	1.36125	0.172563	down	752.163	5.00548	-	Unknown	-	-	-	-	-	-	-	-
pos-M822T326_4	0.464747	1.04715e-07	0.0021645	1.23733e-05	0.0176544	1.60156	0.118478	down	822.454	5.42855	-	Unknown	-	-	-	-	-	-	-	-
pos-M505T152	0.464635	0.000335349	0.0021645	0.00549536	0.0176544	1.51152	0.0473589	down	504.918	2.53482	-	Unknown	-	-	-	-	-	-	-	-
pos-M621T209	0.463967	0.0124265	0.0151515	0.0704333	0.0749311	1.36454	0.136457	down	621.288	3.48317	-	Unknown	-	-	-	-	-	-	Lanceotoxin_A;Scilliroside;5-Oxoavermectin_''1a''_aglycone	C08872;C08880;C11978
neg-M1107T106	0.462341	0.00478226	0.0021645	0.0373775	0.0176544	1.43456	0.129875	down	1107.42	1.76838	-	Unknown	-	-	-	-	-	-	-	-
pos-M569T173	0.461718	0.00079576	0.0021645	0.0104727	0.0176544	1.40565	0.253218	down	569.299	2.87919	-	Unknown	-	-	-	-	Canesceol;11-alpha-O-beta-D-Glucopyranosyl-16alpha-O-methylneoquassin	HMDB0034084;HMDB0039773	Sarmentoloside	C08878
pos-M857T250_1	0.461284	0.000175073	0.0021645	0.00343681	0.0176544	1.24862	0.115151	down	856.716	4.16968	-	Unknown	-	-	-	-	PC(24:0/P-18:1(11Z));PC(24:0/P-18:1(9Z));PC(24:1(15Z)/P-18:0);PC(P-18:0/24:1(15Z));PC(P-18:1(11Z)/24:0);PC(P-18:1(9Z)/24:0);PC(o-18:2(9Z,12Z)/24:0)	HMDB0008786;HMDB0008787;HMDB0008818;HMDB0011264;HMDB0011296;HMDB0011329;HMDB0013438	-	-
neg-M246T139	0.458923	0.00108021	0.00865801	0.0131471	0.0492234	1.44142	0.121707	down	246.062	2.31413	-	Unknown	-	-	-	-	3,3'-Dithiobis[4,5-dihydro-2-methylfuran]	HMDB0039670	N-Succinyl-L-glutamate	C05931
pos-M539T58	0.458159	0.0143535	0.00865801	0.0777509	0.0492234	1.43093	0.0524356	down	539.205	0.966783	-	Unknown	-	-	-	-	Asticolorin A;2-(6-{2,4-dihydroxy-3-[(1E)-3-methylbut-1-en-1-yl]benzoyl}-5-(2,4-dihydroxyphenyl)-3-methylcyclohex-2-en-1-yl)benzene-1,3-diol;Travoprost;Withaperuvin E;Tigloylgomicin H	HMDB0030133;HMDB0126448;HMDB0014432;HMDB0030127;HMDB0041779	-	-
neg-M718T106	0.45739	0.0183608	0.0649351	0.091043	0.201816	1.37317	0.0786937	down	718.267	1.77103	-	Unknown	-	-	-	-	-	-	-	-
pos-M578T184_2	0.455635	0.0139444	0.0021645	0.0760624	0.0176544	1.51831	0.0823984	down	578.338	3.06978	-	Unknown	-	-	-	-	-	-	-	-
neg-M537T58	0.455528	0.0478686	0.0411255	0.168971	0.151302	1.32202	0.272399	down	537.193	0.973733	-	Unknown	-	-	-	-	Asticolorin A;Diosbulbinoside F;Citrusin A	HMDB0030133;HMDB0036783;HMDB0039230	-	-
pos-M585T236_2	0.45516	0.0374931	0.0649351	0.144425	0.201816	1.26103	0.268933	down	585.348	3.9276	-	Unknown	-	-	-	-	Nelfinavir	HMDB0014365	Huratoxin;Avermectin_A1b_aglycone;Avermectin_B1a_aglycone;Nelfinavir;6alpha-Glucuronosylhyodeoxycholate	C09108;C11964;C11979;C07257;C11246
pos-M863T187	0.454808	0.0221422	0.0649351	0.10289	0.201816	1.33134	0.171685	down	862.575	3.11928	-	Unknown	-	-	-	-	PE(18:3(6Z,9Z,12Z)/24:1(15Z));PE(18:3(9Z,12Z,15Z)/24:1(15Z));PE(18:4(6Z,9Z,12Z,15Z)/24:0);PE(20:0/22:4(7Z,10Z,13Z,16Z));PE(20:2(11Z,14Z)/22:2(13Z,16Z));PE(20:3(5Z,8Z,11Z)/22:1(13Z));PE(20:3(8Z,11Z,14Z)/22:1(13Z));PE(20:4(5Z,8Z,11Z,14Z)/22:0);PE(20:4(8Z,11Z,14Z,17Z)/22:0);PE(22:0/20:4(5Z,8Z,11Z,14Z));PE(22:0/20:4(8Z,11Z,14Z,17Z));PE(22:1(13Z)/20:3(5Z,8Z,11Z));PE(22:1(13Z)/20:3(8Z,11Z,14Z));PE(22:2…	HMDB0009146;HMDB0009179;HMDB0009211;HMDB0009240;HMDB0009305;HMDB0009337;HMDB0009370;HMDB0009402;HMDB0009435;HMDB0009498;HMDB0009499;HMDB0009529;HMDB0009530;HMDB0009561;HMDB0009592;HMDB0009723;HMDB0009754;HMDB0009755;HMDB0114005;HMDB0114087;HMDB0114115;HMDB0114144;HMDB0114172;HMDB0114198;HMDB0114199;HMDB0114225;HMDB0114226;HMDB0114253;HMDB0114281;HMDB0114309;HMDB0114336;HMDB0114364;HMDB0114421;HMD…	Halstoctacosanolide_A	C15766
pos-M255T149	0.453219	0.0160543	0.0411255	0.083759	0.151302	1.31266	0.358615	down	255.098	2.4842	-	Unknown	-	-	-	-	L-Agaridoxin;p-Hydroxyfelbamate;2-Hydroxyfelbamate;3-[4-hydroxy-3-(3-methylbut-2-en-1-yl)phenyl]prop-2-enoic acid;Marindinin;Tetrahydrofurfuryl cinnamate;Pterosin E;Undecanedioic acid;Butyl butyryllactate;N-Benzoylaspartic acid;Methyl 2,3-dihydro-3,5-dihydroxy-2-oxo-3-indoleacetic acid	HMDB0029445;HMDB0060669;HMDB0060670;HMDB0135874;HMDB0029504;HMDB0036189;HMDB0036605;HMDB0000888;HMDB0037137;HMDB0034251;HMDB0038942	2-Hydroxyfelbamate;p-Hydroxyfelbamate;Encecalin;Mexicanin_E	C16582;C16584;C09005;C09503
neg-M347T89	0.452075	0.00287865	0.025974	0.0264179	0.109696	1.33446	0.157123	down	347.049	1.4751	-	Unknown	-	-	-	-	-	-	Brodifacoum	C18694
neg-M384T61	0.452071	0.0230371	0.0649351	0.105442	0.201816	1.39089	0.0517466	down	384.028	1.02298	-	Unknown	-	-	-	-	-	-	-	-
neg-M381T155_2	0.451563	0.0120165	0.025974	0.068867	0.109696	1.36678	0.198714	down	381.213	2.58758	-	Unknown	-	-	-	-	-	-	Amphibine_A	C09997
neg-M229T271	0.451338	0.0204772	0.004329	0.0976316	0.0290215	1.31829	0.112537	down	229.181	4.50846	-	Unknown	-	-	-	-	N1,N8-Diacetylspermidine;3-[[5-Methyl-2-(1-methylethyl)cyclohexyl]oxy]-1,2-propanediol;3-hydroxytridecanoic acid	HMDB0041947;HMDB0036133;HMDB0061655	-	-
pos-M748T159	0.451247	0.0197545	0.004329	0.0952458	0.0290215	1.54384	0.299324	down	747.906	2.6522	-	Unknown	-	-	-	-	-	-	-	-
pos-M868T184_2	0.451233	0.0180467	0.0021645	0.09017	0.0176544	1.50319	0.122921	down	868.006	3.07035	-	Unknown	-	-	-	-	-	-	-	-
neg-M329T101	0.451148	0.00021478	0.0021645	0.00403994	0.0176544	1.51024	0.18234	down	329.047	1.6799	-	Unknown	-	-	-	-	-	-	Aluminum_acetoacetate	C17688
pos-M540T143	0.450831	0.0162868	0.0411255	0.0844479	0.151302	1.44205	0.0542247	down	540.209	2.38565	-	Unknown	-	-	-	-	Pyronaridine	HMDB0042003	Melampodinin	C09501
pos-M198T189_1	0.449673	1.9432e-05	0.0021645	0.00067639	0.0176544	1.45243	0.379171	down	198.02	3.15653	-	Unknown	-	-	-	-	-	-	Monodehydroascorbate;Aminosalicylate_sodium_anhydrous	C01041;C08055
pos-M616T186_1	0.448197	0.00470951	0.0151515	0.0369795	0.0749311	1.36558	0.359334	down	615.703	3.09972	-	Unknown	-	-	-	-	-	-	-	-
neg-M372T162_2	0.448158	0.00787568	0.0021645	0.0522055	0.0176544	1.52973	0.239203	down	372.213	2.70478	-	Unknown	-	-	-	-	3-Methylthiofentanyl;9-Octadecenoic acid 1-[[(1-oxohexadecyl)oxy]methyl]-2-(phosphonoxy)ethyl ester;PA(18:0/16:1(9Z));PA(16:0/18:1(11Z));PA(16:0/18:1(9Z));PA(18:1(11Z)/16:0);PA(18:1(9Z)/16:0);PA(20:0/14:1(9Z));PA(20:1(11Z)/14:0)	HMDB0061718;HMDB0031130;HMDB0114877;HMDB0007858;HMDB0007859;HMDB0114899;HMDB0114924;HMDB0115062;HMDB0115091	1-Hexadecanoyl-2-(9Z-octadecenoyl)-sn-glycero-3-phosphate	C13889
pos-M908T250	0.447986	0.0011314	0.0021645	0.0136128	0.0176544	1.12416	0.0960643	down	907.527	4.16718	-	Unknown	-	-	-	-	PI(16:0/20:2(11Z,14Z));PI(18:0/18:2(9Z,12Z));PI(18:1(11Z)/18:1(11Z));PI(18:1(11Z)/18:1(9Z));PI(18:1(9Z)/18:1(11Z));PI(18:1(9Z)/18:1(9Z));PI(18:2(9Z,12Z)/18:0);PI(20:2(11Z,14Z)/16:0)	HMDB0009786;HMDB0009809;HMDB0009824;HMDB0009825;HMDB0009836;HMDB0009837;HMDB0009847;HMDB0009875	-	-
neg-M319T161	0.447869	0.0182069	0.00865801	0.0907338	0.0492234	1.31171	0.19874	down	319.129	2.69135	-	Unknown	-	-	-	-	Formylfusarochromanone;(3a,5b,7a)-23-Carboxy-7-hydroxy-24-norcholan-3-yl-b-D-Glucopyranosiduronic acid;Deoxycholic acid 3-glucuronide	HMDB0038970;HMDB0002430;HMDB0002596	-	-
neg-M1197T180	0.447575	0.00344475	0.00865801	0.0299305	0.0492234	1.47719	0.147217	down	1196.67	3.00152	-	Unknown	-	-	-	-	-	-	-	-
pos-M141T189	0.445624	0.0019361	0.004329	0.0201761	0.0290215	1.47782	0.177461	down	141.02	3.1565	-	Unknown	-	-	-	-	-	-	-	-
pos-M318T139_3	0.445186	0.000802754	0.0021645	0.0105328	0.0176544	1.45266	0.223242	down	318.125	2.31317	-	Unknown	-	-	-	-	N-Acetyl desmethyl frovatriptan	HMDB0061158	N-Desmethylzolmitriptan	C18056
neg-M246T76	0.445124	6.60743e-07	0.0021645	4.99852e-05	0.0176544	1.62912	0.0641108	down	246.029	1.26637	-	Unknown	-	-	-	-	3-hydroxy-2-(hydroxymethyl)-2-[(sulfooxy)methyl]propanoic acid;3,4,5-trihydroxy-6-{[8-hydroxy-6-(3-methylbut-2-en-1-yl)-2-oxo-2H-chromen-7-yl]oxy}oxane-2-carboxylic acid;3,4,5-trihydroxy-6-{[7-hydroxy-6-(3-methylbut-2-en-1-yl)-2-oxo-2H-chromen-8-yl]oxy}oxane-2-carboxylic acid;3,4,5-trihydroxy-6-{[4-(7-methoxy-2-oxo-2H-chromen-6-yl)but-3-en-2-yl]oxy}oxane-2-carboxylic acid;3,4,5-trihydroxy-6-[(2-{…	HMDB0127656;HMDB0128655;HMDB0128656;HMDB0128973;HMDB0131631;HMDB0132696;HMDB0132709;HMDB0036398	Catechin_7-O-beta-D-xyloside;Plicatic_acid	C09617;C10873
neg-M801T140	0.443933	0.0104769	0.025974	0.062903	0.109696	1.33142	0.200943	down	801.274	2.32581	-	Unknown	-	-	-	-	-	-	-	-
pos-M856T250_4	0.443124	0.00174675	0.004329	0.0187324	0.0290215	1.32094	0.12139	down	856.466	4.16972	-	Unknown	-	-	-	-	-	-	-	-
neg-M769T182	0.443114	0.00620095	0.00865801	0.0443595	0.0492234	1.46092	0.0913842	down	769.469	3.03955	-	Unknown	-	-	-	-	Ginsenoside F5;Notoginsenoside R2;Ginsenoside F3;Pseudoginsenoside RT3	HMDB0031839;HMDB0035362;HMDB0039556;HMDB0040491	-	-
pos-M538T143	0.442628	0.0354041	0.0151515	0.13945	0.0749311	1.52489	0.12451	down	537.501	2.38546	-	Unknown	-	-	-	-	-	-	-	-
[truncated: 1,559 more rows]
