# Supplementary material for: Integrative omics analysis reveals insights into small colony variants of Staphylococcus aureus induced by sulfamethoxazole-trimethoprim
Source: BMC Microbiol. 2024 Jun 14;24:212. doi: 10.1186/s12866-024-03364-8 (PMC11179224; doi:10.1186/s12866-024-03364-8)
Supplement: Supplementary file 1 — Additional file 1: Table S1. Information of S. aureus used for the induction of SCVs. Table S2. Sequences of primers used for PCR in this study. Table S3. The minimal inhibitory concentrations of SCVs compared with those of the corresponding parental strains.Table S4. Transcriptic data. Table S5. The representative DEGs. Table S6. GO data. Table S7. KEGG data. Table S8. All differentially expressed ions in metabolomic analysis. Table S9. KEGG pathhways enriched by differentially expressed ions. [file 12866_2024_3364_MOESM1_ESM.zip › Table S9 KEGG pathhways enriched by differentially expressed ions.xlsx]

## Sheet: Sheet1
Table S9. KEGG pathhways enriched by differentially expressed ions
ID	ratio	t.test_p.value	wilcox.test_p.value	t.test_p.value_BHcorrect	wilcox.test_p.value_BHcorrect	VIP	cv	regulated	MZ	RT	MS2Metabolite	MS2superclass	MS2class	MS2hmdb	MS2kegg	MS2keggPathway	MS1hmdbName	MS1hmdbID	MS1keggName	MS1keggID
neg-M173T48	26.5963	1.73884e-11	0.0021645	4.13862e-08	0.0176544	3.28872	0.081924	up	173.105	0.792817	L-(+)-Arginine	Organic acids and derivatives	Carboxylic acids and derivatives	HMDB0000517	C00062	(map00220)Arginine biosynthesis;(map00261)Monobactam biosynthesis;(map00330)Arginine and proline metabolism;(map00331)Clavulanic acid biosynthesis;(map00472)D-Arginine and D-ornithine metabolism;(map00970)Aminoacyl-tRNA biosynthesis;(map01060)Biosynthesis of plant secondary metabolites;(map01064)Biosynthesis of alkaloids derived from ornithine, lysine and nicotinic acid;(map01100)Metabolic pathwa…	L-Arginine;D-Arginine	HMDB0000517;HMDB0003416	L-Arginine;D-Arginine;Amino_acid(Arg-)	C00062;C00792;C02385
pos-M268T135	24.5315	1.60813e-05	0.0021645	0.000594345	0.0176544	3.0839	0.0560611	up	268.103	2.25743	Adenosine	Nucleosides, nucleotides, and analogues	Purine nucleosides	HMDB0000050	C00212	(map00230)Purine metabolism;(map01100)Metabolic pathways;(map04022)cGMP-PKG signaling pathway;(map04024)cAMP signaling pathway;(map04071)Sphingolipid signaling pathway;(map04080)Neuroactive ligand-receptor interaction;(map04270)Vascular smooth muscle contraction;(map04923)Regulation of lipolysis in adipocytes;(map04924)Renin secretion;(map05012)Parkinson's disease;(map05032)Morphine addiction;(ma…	Neuraminic acid;N-(1-Deoxy-1-fructosyl)serine;Adenosine;Deoxyguanosine;Vidarabine;Zidovudine	HMDB0000830;HMDB0037842;HMDB0000050;HMDB0000085;HMDB0014340;HMDB0014638	Neuraminic_acid;Miserotoxin;Adenosine;Deoxyguanosine;Zidovudine	C06469;C08507;C00212;C00330;C07210
neg-M145T80	22.5792	5.95287e-07	0.0021645	4.60052e-05	0.0176544	3.18186	0.07235	up	145.014	1.32895	2-Oxopentanedioic acid	Organic acids and derivatives	Keto acids and derivatives	HMDB00208	C00026	(map00020)Citrate cycle (TCA cycle);(map00040)Pentose and glucuronate interconversions;(map00053)Ascorbate and aldarate metabolism;(map00220)Arginine biosynthesis;(map00250)Alanine, aspartate and glutamate metabolism;(map00300)Lysine biosynthesis;(map00340)Histidine metabolism;(map00365)Furfural degradation;(map00430)Taurine and hypotaurine metabolism;(map00471)D-Glutamine and D-glutamate metabol…	Oxoglutaric acid;3-Oxoglutaric acid;Di-2-propenyl disulfide, 9CI;(E,E)-Di-1-propenyl disulfide;(E)-1-Propenyl 2-propenyl disulfide;3-methylmalate(2-);Alanyl-Methionine;Cysteinyl-Valine;Methionyl-Alanine;Valyl-Cysteine;1-Hydroxypyrene	HMDB0000208;HMDB0013701;HMDB0033966;HMDB0041390;HMDB0041393;HMDB0062739;HMDB0028693;HMDB0028788;HMDB0028966;HMDB0029124;HMDB0013139	2-Oxoglutarate;Oxaloacetate_4-methyl_ester;5-Hydroxy-2,4-dioxopentanoate;Methyloxaloacetate;Dehydro-D-arabinono-1,4-lactone;Diallyl_disulfide	C00026;C03716;C05406;C06030;C06316;C08369
pos-M175T48_3	21.817	2.93142e-11	0.0021645	5.45876e-08	0.0176544	3.18315	0.154459	up	175.119	0.797067	Arginine	Organic acids and derivatives	Carboxylic acids and derivatives	HMDB0000517	C00062	(map00220)Arginine biosynthesis;(map00261)Monobactam biosynthesis;(map00330)Arginine and proline metabolism;(map00331)Clavulanic acid biosynthesis;(map00472)D-Arginine and D-ornithine metabolism;(map00970)Aminoacyl-tRNA biosynthesis;(map01060)Biosynthesis of plant secondary metabolites;(map01064)Biosynthesis of alkaloids derived from ornithine, lysine and nicotinic acid;(map01100)Metabolic pathwa…	L-Arginine;D-Arginine	HMDB0000517;HMDB0003416	L-Arginine;D-Arginine;Amino_acid(Arg-)	C00062;C00792;C02385
neg-M145T55	18.8585	6.03731e-07	0.0021645	4.63911e-05	0.0176544	3.00955	0.0412349	up	145.014	0.91435	2-Oxopentanedioic acid	Organic acids and derivatives	Keto acids and derivatives	HMDB00208	C00026	(map00020)Citrate cycle (TCA cycle);(map00040)Pentose and glucuronate interconversions;(map00053)Ascorbate and aldarate metabolism;(map00220)Arginine biosynthesis;(map00250)Alanine, aspartate and glutamate metabolism;(map00300)Lysine biosynthesis;(map00340)Histidine metabolism;(map00365)Furfural degradation;(map00430)Taurine and hypotaurine metabolism;(map00471)D-Glutamine and D-glutamate metabol…	Oxoglutaric acid;3-Oxoglutaric acid;Di-2-propenyl disulfide, 9CI;(E,E)-Di-1-propenyl disulfide;(E)-1-Propenyl 2-propenyl disulfide;3-methylmalate(2-);Alanyl-Methionine;Cysteinyl-Valine;Methionyl-Alanine;Valyl-Cysteine;1-Hydroxypyrene	HMDB0000208;HMDB0013701;HMDB0033966;HMDB0041390;HMDB0041393;HMDB0062739;HMDB0028693;HMDB0028788;HMDB0028966;HMDB0029124;HMDB0013139	2-Oxoglutarate;Oxaloacetate_4-methyl_ester;5-Hydroxy-2,4-dioxopentanoate;Methyloxaloacetate;Dehydro-D-arabinono-1,4-lactone;Diallyl_disulfide	C00026;C03716;C05406;C06030;C06316;C08369
neg-M87T56	12.105	9.52911e-09	0.0021645	2.28397e-06	0.0176544	2.87743	0.137192	up	87.009	0.938267	Malonic semialdehyde	Organic oxygen compounds	Organooxygen compounds	HMDB0011111	C00222	(map00240)Pyrimidine metabolism;(map00410)beta-Alanine metabolism;(map00562)Inositol phosphate metabolism;(map00625)Chloroalkane and chloroalkene degradation;(map00640)Propanoate metabolism;(map00720)Carbon fixation pathways in prokaryotes;(map01100)Metabolic pathways;(map01120)Microbial metabolism in diverse environments;(map01200)Carbon metabolism	2-hydroxyacrylic Acid;Pyruvic acid;Malonic semialdehyde;Glucosereductone;3-Methyl sulfolene	HMDB0062676;HMDB0000243;HMDB0011111;HMDB0040261;HMDB0059667	Pyruvate;3-Oxopropanoate;3-Hydroxypropenoate;Ethylene_carbonate;THTC	C00022;C00222;C12069;C20363;C11074
pos-M130T90_2	9.36515	0.00237638	0.0021645	0.0231686	0.0176544	3.44568	0.214884	up	130.05	1.50258	L-5-Oxoproline	Organic acids and derivatives	Carboxylic acids and derivatives	HMDB0000267	C01879	(map00480)Glutathione metabolism	(3R,5S)-1-pyrroline-3-hydroxy-5-carboxylic Acid;Pyroglutamic acid;Pyrrolidonecarboxylic acid;Pyrroline hydroxycarboxylic acid;N-Acryloylglycine;1-Pyrroline-4-hydroxy-2-carboxylate;5-Oxoprolinate;dimethadione;3-Furoic acid;2-Furoic acid;3-Hydroxy-2H-pyran-2-one;2,3-Dihydroxy-2,4-cyclopentadien-1-one	HMDB0062585;HMDB0000267;HMDB0000805;HMDB0001369;HMDB0001843;HMDB0002234;HMDB0060262;HMDB0061093;HMDB0000444;HMDB0000617;HMDB0032994;HMDB0039437	4-Oxoproline;Pidolic_acid;5-Oxo-D-proline;L-1-Pyrroline-3-hydroxy-5-carboxylate;1-Pyrroline-4-hydroxy-2-carboxylate;2-Furoate	C01877;C01879;C02237;C04281;C04282;C01546
neg-M312T135	9.20234	0.000275051	0.0021645	0.00479147	0.0176544	2.52247	0.0669413	up	312.094	2.24535	Adenosine	Nucleosides, nucleotides, and analogues	Purine nucleosides	HMDB0000050	C00212	(map00230)Purine metabolism;(map01100)Metabolic pathways;(map04022)cGMP-PKG signaling pathway;(map04024)cAMP signaling pathway;(map04071)Sphingolipid signaling pathway;(map04080)Neuroactive ligand-receptor interaction;(map04270)Vascular smooth muscle contraction;(map04923)Regulation of lipolysis in adipocytes;(map04924)Renin secretion;(map05012)Parkinson's disease;(map05032)Morphine addiction;(ma…	-	-	Toonacilin	C08785
neg-M89T80	7.02038	0.000619659	0.0021645	0.00858654	0.0176544	2.54717	0.170346	up	89.0249	1.33217	D-Lactic acid	Organic acids and derivatives	Hydroxy acids and derivatives	HMDB0001311	C00256	(map00620)Pyruvate metabolism;(map01120)Microbial metabolism in diverse environments;(map01502)Vancomycin resistance	L-Lactic acid;Hydroxypropionic acid;Glyceraldehyde;D-Lactic acid;Dihydroxyacetone;Dimethyl carbonate;Monoethyl carbonate;Methoxyacetic acid;2-hydroxypropanoic acid	HMDB0000190;HMDB0000700;HMDB0001051;HMDB0001311;HMDB0001882;HMDB0029580;HMDB0031232;HMDB0041929;HMDB0144295	Glycerone;(S)-Lactate;(R)-Lactate;D-Glyceraldehyde;3-Hydroxypropanoate;Lactate;Glyceraldehyde;L-Glyceraldehyde	C00184;C00186;C00256;C00577;C01013;C01432;C02154;C02426
neg-M128T55	5.94122	0.00357412	0.004329	0.0307034	0.0290215	3.00427	0.0750997	up	128.036	0.91265	Pyroglutamic acid	Organic acids and derivatives	Carboxylic acids and derivatives	HMDB0000267	C01879	(map00480)Glutathione metabolism	Ribothymidine;Imidazoleacetic acid riboside;3-Methyluridine;3-phenyl-1-(2,4,6-trihydroxyphenyl)propan-1-one;5-[(E)-2-(4-hydroxyphenyl)ethenyl]-4-methoxybenzene-1,3-diol;5-[(E)-2-(4-hydroxy-3-methoxyphenyl)ethenyl]benzene-1,3-diol;2-phenyl-1-(2,4,6-trihydroxyphenyl)propan-1-one;3-(4-hydroxyphenyl)-3,4-dihydro-2H-1-benzopyran-4,7-diol;3-(4-hydroxyphenyl)-3,4-dihydro-2H-1-benzopyran-6,7-diol;3-pheny…	HMDB0000884;HMDB0002331;HMDB0004813;HMDB0128079;HMDB0128517;HMDB0128522;HMDB0129966;HMDB0130493;HMDB0130501;HMDB0130502;HMDB0130513;HMDB0130515;HMDB0132266;HMDB0135065;HMDB0135356;HMDB0135357;HMDB0135358;HMDB0135359;HMDB0135360;HMDB0135361;HMDB0135362;HMDB0135398;HMDB0135399;HMDB0135400;HMDB0135401;HMDB0135402;HMDB0135403;HMDB0004629;HMDB0030616;HMDB0030947;HMDB0031842;HMDB0032725;HMDB0033931;HMD…	(1-Ribosylimidazole)-4-acetate;Spongothymidine;Wyerone;Luvangetin;Peucedanin;Davidigenin;Yangonin;Lunularic_acid;Hibiscoquinone_A;2,2-Bis(4-hydroxyphenyl)-propanoic_acid;2-Naphtylmethylsuccinic_acid;Catalpalactone	C05131;C16744;C08465;C09273;C09283;C09618;C09980;C10268;C10352;C13633;C14115;C16929
neg-M89T56	5.58383	0.000267007	0.0021645	0.00469315	0.0176544	2.3363	0.180299	up	89.0249	0.93915	D-Lactic acid	Organic acids and derivatives	Hydroxy acids and derivatives	HMDB0001311	C00256	(map00620)Pyruvate metabolism;(map01120)Microbial metabolism in diverse environments;(map01502)Vancomycin resistance	L-Lactic acid;Hydroxypropionic acid;Glyceraldehyde;D-Lactic acid;Dihydroxyacetone;Dimethyl carbonate;Monoethyl carbonate;Methoxyacetic acid;2-hydroxypropanoic acid	HMDB0000190;HMDB0000700;HMDB0001051;HMDB0001311;HMDB0001882;HMDB0029580;HMDB0031232;HMDB0041929;HMDB0144295	Glycerone;(S)-Lactate;(R)-Lactate;D-Glyceraldehyde;3-Hydroxypropanoate;Lactate;Glyceraldehyde;L-Glyceraldehyde	C00184;C00186;C00256;C00577;C01013;C01432;C02154;C02426
pos-M130T54	5.48075	0.00162368	0.0021645	0.0176103	0.0176544	2.44232	0.231369	up	130.049	0.898917	L-5-Oxoproline	Organic acids and derivatives	Carboxylic acids and derivatives	HMDB0000267	C01879	(map00480)Glutathione metabolism	(3R,5S)-1-pyrroline-3-hydroxy-5-carboxylic Acid;Pyroglutamic acid;Pyrrolidonecarboxylic acid;Pyrroline hydroxycarboxylic acid;N-Acryloylglycine;1-Pyrroline-4-hydroxy-2-carboxylate;5-Oxoprolinate;dimethadione	HMDB0062585;HMDB0000267;HMDB0000805;HMDB0001369;HMDB0001843;HMDB0002234;HMDB0060262;HMDB0061093	4-Oxoproline;Pidolic_acid;5-Oxo-D-proline;L-1-Pyrroline-3-hydroxy-5-carboxylate;1-Pyrroline-4-hydroxy-2-carboxylate	C01877;C01879;C02237;C04281;C04282
neg-M133T55	4.83622	0.00368585	0.00865801	0.0313077	0.0492234	2.26699	0.0622204	up	133.014	0.909567	D-(+)-Malic acid	Lipids and lipid-like molecules	Fatty Acyls	HMDB0031518	C00497	(map00650)Butanoate metabolism	L-Malic acid;Malic acid;D-Malic acid;Velcorin	HMDB0000156;HMDB0000744;HMDB0031518;HMDB0032872	(S)-Malate;(R)-Malate;Malate;3-Dehydro-L-threonate	C00149;C00497;C00711;C03064
pos-M124T81	4.56333	0.0120004	0.0021645	0.0688424	0.0176544	2.29537	0.386118	up	124.039	1.34452	Isonicotinic acid	Organoheterocyclic compounds	Pyridines and derivatives	HMDB0060665	C07446	(map00983)Drug metabolism - other enzymes	Nicotinic acid;Picolinic acid;2-Hydroxy-4-imino-2,5-cyclohexadienone;Nitrobenzene;Isonicotinic acid	HMDB0001488;HMDB0002243;HMDB0031713;HMDB0041950;HMDB0060665	Nicotinate;Nitrobenzene;Isonicotinic_acid;Picolinic_acid	C00253;C06813;C07446;C10164
pos-M147T53_2	4.47383	1.37899e-07	0.0021645	1.52923e-05	0.0176544	2.23632	0.0384624	up	147.075	0.876083	L-Glutamine	Organic acids and derivatives	Carboxylic acids and derivatives	HMDB0000641	C00064	(map00220)Arginine biosynthesis;(map00230)Purine metabolism;(map00240)Pyrimidine metabolism;(map00250)Alanine, aspartate and glutamate metabolism;(map00471)D-Glutamine and D-glutamate metabolism;(map00630)Glyoxylate and dicarboxylate metabolism;(map00910)Nitrogen metabolism;(map00970)Aminoacyl-tRNA biosynthesis;(map01060)Biosynthesis of plant secondary metabolites;(map01100)Metabolic pathways;(ma…	-	-	-	-
neg-M154T47	4.44965	0.00778767	0.0021645	0.0517869	0.0176544	2.45103	0.0736097	up	154.062	0.777617	L-Histidine	Organic acids and derivatives	Carboxylic acids and derivatives	HMDB0000177	C00135	(map00340)Histidine metabolism;(map00410)beta-Alanine metabolism;(map00970)Aminoacyl-tRNA biosynthesis;(map01060)Biosynthesis of plant secondary metabolites;(map01065)Biosynthesis of alkaloids derived from histidine and purine;(map01100)Metabolic pathways;(map01110)Biosynthesis of secondary metabolites;(map01230)Biosynthesis of amino acids;(map02010)ABC transporters;(map04974)Protein digestion an…	L-Histidine;L-2-Amino-3-(1-pyrazolyl)propanoic acid;Urocanic acid;Nicotinamide N-oxide;5-Oxo-2(5H)-isoxazolepropanenitrile;(E)-Urocanic acid;2-Aminonicotinic acid	HMDB0000177;HMDB0034267;HMDB0000301;HMDB0002730;HMDB0031338;HMDB0034174;HMDB0061680	L-Histidine;Histidine;3-(Pyrazol-1-yl)-L-alanine;D-Histidine;Urocanate;4-Nitroaniline;para-Benzoquinone_dioxime	C00135;C00768;C01162;C06419;C00785;C02126;C19345
pos-M156T45	4.21042	0.0111312	0.0021645	0.0654992	0.0176544	2.24478	0.148142	up	156.075	0.754442	Histidine	Organic acids and derivatives	Carboxylic acids and derivatives	HMDB0000177	C00135	(map00340)Histidine metabolism;(map00410)beta-Alanine metabolism;(map00970)Aminoacyl-tRNA biosynthesis;(map01060)Biosynthesis of plant secondary metabolites;(map01065)Biosynthesis of alkaloids derived from histidine and purine;(map01100)Metabolic pathways;(map01110)Biosynthesis of secondary metabolites;(map01230)Biosynthesis of amino acids;(map02010)ABC transporters;(map04974)Protein digestion an…	L-Histidine;L-2-Amino-3-(1-pyrazolyl)propanoic acid	HMDB0000177;HMDB0034267	L-Histidine;Histidine;3-(Pyrazol-1-yl)-L-alanine;D-Histidine	C00135;C00768;C01162;C06419
pos-M137T82	4.14824	0.00750921	0.0021645	0.0504532	0.0176544	1.80218	0.196772	up	137.044	1.36292	Hypoxanthine	Organoheterocyclic compounds	Imidazopyrimidines	HMDB0000157	C00262	(map00230)Purine metabolism;(map01100)Metabolic pathways	Erythronic acid;Threonic acid;L-threonic Acid;1-Pentanesulfenothioic acid;Ethyl propyl disulfide;Ethyl isopropyl disulfide	HMDB0000613;HMDB0000943;HMDB0062620;HMDB0031160;HMDB0033053;HMDB0033054	Threonate	C01620
neg-M121T179	4.09618	6.91493e-05	0.0021645	0.00177703	0.0176544	2.12508	0.136419	up	121.029	2.98826	Benzoic acid	Benzenoids	Benzene and substituted derivatives	HMDB0001870	C00180	(map00360)Phenylalanine metabolism;(map00362)Benzoate degradation;(map00621)Dioxin degradation;(map00623)Toluene degradation;(map00627)Aminobenzoate degradation;(map01063)Biosynthesis of alkaloids derived from shikimate pathway;(map01100)Metabolic pathways;(map01110)Biosynthesis of secondary metabolites;(map01120)Microbial metabolism in diverse environments;(map01220)Degradation of aromatic compo…	Benzoic acid;4-Hydroxybenzaldehyde;3-(2-Furanyl)-2-propenal;2-Hydroxybenzaldehyde;4-Pyridoxic acid	HMDB0001870;HMDB0011718;HMDB0032918;HMDB0034170;HMDB0000017	Benzoate;Aromatic_acid;4-Hydroxybenzaldehyde;3-Hydroxybenzaldehyde;Salicylaldehyde;Tropolone;4-Pyridoxate;3-Carboxy-4-methoxy-N-methyl-2-pyridone;3-Hydroxy-4-hydroxymethyl-2-methylpyridine-5-carboxylate;5-Methoxy-3-hydroxyanthranilate;3,5-Dihydroxy-phenylglycine;Choline_sulfate	C00180;C00539;C00633;C03067;C06202;C15474;C00847;C04447;C04773;C11466;C12026;C00919
neg-M146T51	3.27898	0.00565287	0.004329	0.0419126	0.0290215	2.0225	0.101876	up	146.046	0.8561	L-Glutamic acid	Organic acids and derivatives	Carboxylic acids and derivatives	HMDB0000148	C00025	(map00220)Arginine biosynthesis;(map00250)Alanine, aspartate and glutamate metabolism;(map00330)Arginine and proline metabolism;(map00332)Carbapenem biosynthesis;(map00340)Histidine metabolism;(map00430)Taurine and hypotaurine metabolism;(map00471)D-Glutamine and D-glutamate metabolism;(map00480)Glutathione metabolism;(map00524)Neomycin, kanamycin and gentamicin biosynthesis;(map00630)Glyoxylate …	N-lactoyl-Glycine;L-Glutamic acid;N-Methyl-D-aspartic acid;N-Acetylserine;O-Acetylserine;D-Glutamic acid;L-4-Hydroxyglutamate semialdehyde;3-(Carboxymethylamino)propanoic acid;DL-Glutamate;Glutaconic acid;Citraconic acid;Mesaconic acid;Itaconic acid;Gamma-delta-Dioxovaleric acid;Methyl hydrogen fumarate;2-Hydroxyglutaric acid lactone;2,5-Dioxopentanoate;2-Pentendioate	HMDB0062183;HMDB0000148;HMDB0002393;HMDB0002931;HMDB0003011;HMDB0003339;HMDB0006556;HMDB0033550;HMDB0060475;HMDB0000620;HMDB0000634;HMDB0000749;HMDB0002092;HMDB0013233;HMDB0033809;HMDB0059743;HMDB0060365;HMDB0061185	L-Glutamate;D-Glutamate;Glutamate;O-Acetyl-L-serine;L-threo-3-Methylaspartate;N-(Carboxymethyl)-D-alanine;3-Aminopentanedioate;L-4-Hydroxyglutamate_semialdehyde;2-Oxo-4-hydroxy-5-aminovalerate;N-Methyl-D-aspartic_acid;2,5-Dioxopentanoate;Itaconate;Mesaconate;Acetylpyruvate;(E)-Glutaconate;2-Methylmaleate;4,5-Dioxopentanoate	C00025;C00217;C00302;C00979;C03618;C03790;C05574;C05938;C05941;C12269;C00433;C00490;C01732;C02132;C02214;C02226;C02800
pos-M136T136	2.67311	0.011393	0.00865801	0.0664743	0.0492234	1.57816	0.234206	up	136.06	2.27125	Adenine	Organoheterocyclic compounds	Imidazopyrimidines	HMDB0000034	C00147	(map00230)Purine metabolism;(map00908)Zeatin biosynthesis;(map01100)Metabolic pathways	Neuraminic acid;N-(1-Deoxy-1-fructosyl)serine;Adenosine;Deoxyguanosine;Vidarabine;Zidovudine	HMDB0000830;HMDB0037842;HMDB0000050;HMDB0000085;HMDB0014340;HMDB0014638	Neuraminic_acid;Miserotoxin;Adenosine;Deoxyguanosine;Zidovudine	C06469;C08507;C00212;C00330;C07210
neg-M687T166	2.53857	0.0287485	0.132035	0.121562	0.324036	2.24256	0.0609656	up	687.421	2.77233	PG 30:3; PG(14:0/16:3)	Lipids and lipid-like molecules	Glycerophospholipids	-	C00344	(map00564)Glycerophospholipid metabolism;(map01100)Metabolic pathways	-	-	-	-
neg-M206T225	2.52642	1.03236e-09	0.0021645	5.55363e-07	0.0176544	1.78825	0.0648298	up	206.064	3.75591	Carbamazepine iminoquinone	Organoheterocyclic compounds	Benzazepines	HMDB0060675	C16605	(map00982)Drug metabolism - cytochrome P450	-	-	-	-
pos-M218T42_1	2.52357	0.00568972	0.00865801	0.0420928	0.0492234	1.6191	0.354768	up	218.149	0.705867	beta-Alanyl-L-lysine	Organic acids and derivatives	Peptidomimetics	HMDB0060442	C05341	(map00410)beta-Alanine metabolism	Gamma-glutamyl-L-putrescine;Alanyl-Lysine;Lysyl-Alanine;beta-Alanyl-L-lysine	HMDB0012230;HMDB0028692;HMDB0028944;HMDB0060442	beta-Alanyl-L-lysine;gamma-L-Glutamylputrescine	C05341;C15699
pos-M148T52	2.49397	6.81709e-06	0.0021645	0.00030636	0.0176544	1.7056	0.0777159	up	148.059	0.862283	Glutamic acid	Organic acids and derivatives	Carboxylic acids and derivatives	HMDB0000148	C00025	(map00220)Arginine biosynthesis;(map00250)Alanine, aspartate and glutamate metabolism;(map00330)Arginine and proline metabolism;(map00332)Carbapenem biosynthesis;(map00340)Histidine metabolism;(map00430)Taurine and hypotaurine metabolism;(map00471)D-Glutamine and D-glutamate metabolism;(map00480)Glutathione metabolism;(map00524)Neomycin, kanamycin and gentamicin biosynthesis;(map00630)Glyoxylate …	N-lactoyl-Glycine;L-Glutamic acid;N-Methyl-D-aspartic acid;N-Acetylserine;O-Acetylserine;D-Glutamic acid;L-4-Hydroxyglutamate semialdehyde;3-(Carboxymethylamino)propanoic acid;DL-Glutamate;Glutaconic acid;Citraconic acid;Mesaconic acid;Itaconic acid;Gamma-delta-Dioxovaleric acid;Methyl hydrogen fumarate;2-Hydroxyglutaric acid lactone;2,5-Dioxopentanoate;2-Pentendioate	HMDB0062183;HMDB0000148;HMDB0002393;HMDB0002931;HMDB0003011;HMDB0003339;HMDB0006556;HMDB0033550;HMDB0060475;HMDB0000620;HMDB0000634;HMDB0000749;HMDB0002092;HMDB0013233;HMDB0033809;HMDB0059743;HMDB0060365;HMDB0061185	L-Glutamate;D-Glutamate;Glutamate;O-Acetyl-L-serine;L-threo-3-Methylaspartate;N-(Carboxymethyl)-D-alanine;3-Aminopentanedioate;L-4-Hydroxyglutamate_semialdehyde;2-Oxo-4-hydroxy-5-aminovalerate;N-Methyl-D-aspartic_acid;2,5-Dioxopentanoate;Itaconate;Mesaconate;Acetylpyruvate;(E)-Glutaconate;2-Methylmaleate;4,5-Dioxopentanoate	C00025;C00217;C00302;C00979;C03618;C03790;C05574;C05938;C05941;C12269;C00433;C00490;C01732;C02132;C02214;C02226;C02800
neg-M128T119	2.44353	0.00188595	0.0021645	0.0197299	0.0176544	1.6659	0.0304183	up	128.035	1.99077	Pyroglutamic acid	Organic acids and derivatives	Carboxylic acids and derivatives	HMDB0000267	C01879	(map00480)Glutathione metabolism	Ribothymidine;Imidazoleacetic acid riboside;3-Methyluridine	HMDB0000884;HMDB0002331;HMDB0004813	(1-Ribosylimidazole)-4-acetate;Spongothymidine	C05131;C16744
pos-M116T158	2.40956	0.000748722	0.0021645	0.00996978	0.0176544	1.64768	0.123296	up	116.07	2.63387	Proline	Organic acids and derivatives	Carboxylic acids and derivatives	HMDB0000162	C00148	(map00330)Arginine and proline metabolism;(map00332)Carbapenem biosynthesis;(map00401)Novobiocin biosynthesis;(map00404)Staurosporine biosynthesis;(map00970)Aminoacyl-tRNA biosynthesis;(map01100)Metabolic pathways;(map01110)Biosynthesis of secondary metabolites;(map01130)Biosynthesis of antibiotics;(map01230)Biosynthesis of amino acids;(map02010)ABC transporters;(map04974)Protein digestion and ab…	L-Proline;D-Proline;Acetamidopropanal;4-Amino-2-methylenebutanoic acid;Pterolactam	HMDB0000162;HMDB0003411;HMDB0012880;HMDB0030409;HMDB0034208	L-Proline;D-Proline;Proline;3-Acetamidopropanal	C00148;C00763;C16435;C18170
pos-M132T149	2.2236	0.000888475	0.0021645	0.011374	0.0176544	1.53879	0.108426	up	132.1	2.47952	L-Leucine	Organic acids and derivatives	Carboxylic acids and derivatives	HMDB0000687	C00123	(map00280)Valine, leucine and isoleucine degradation;(map00290)Valine, leucine and isoleucine biosynthesis;(map00966)Glucosinolate biosynthesis;(map00970)Aminoacyl-tRNA biosynthesis;(map01060)Biosynthesis of plant secondary metabolites;(map01065)Biosynthesis of alkaloids derived from histidine and purine;(map01100)Metabolic pathways;(map01110)Biosynthesis of secondary metabolites;(map01210)2-Oxoc…	-	-	-	-
neg-M130T121_2	2.16954	0.0276461	0.00865801	0.118831	0.0492234	1.61886	0.0719114	up	130.088	2.01837	L-Leucine	Organic acids and derivatives	Carboxylic acids and derivatives	HMDB0000687	C00123	(map00280)Valine, leucine and isoleucine degradation;(map00290)Valine, leucine and isoleucine biosynthesis;(map00966)Glucosinolate biosynthesis;(map00970)Aminoacyl-tRNA biosynthesis;(map01060)Biosynthesis of plant secondary metabolites;(map01065)Biosynthesis of alkaloids derived from histidine and purine;(map01100)Metabolic pathways;(map01110)Biosynthesis of secondary metabolites;(map01210)2-Oxoc…	L-Isoleucine;L-Alloisoleucine;L-Leucine;L-Norleucine;Aminocaproic acid;Beta-Leucine;D-Leucine;3-Aminocaproic acid;(卤)-erythro-Isoleucine;6-Deoxyfagomine;N-(2-Hydroxyethyl)-morpholine;N-methylvaline;3,3,5-triiodo-L-thyronine-beta-D-glucuronoside;Delta-Hexanolactone;Gamma-Caprolactone;trans-Hex-2-enoic acid;Allyl propionate;2-Methyl-4-pentenoic acid;2,3-Hexanedione;3,4-Hexanedione;3-Hexenoic acid;4…	HMDB0000172;HMDB0000557;HMDB0000687;HMDB0001645;HMDB0001901;HMDB0003640;HMDB0013773;HMDB0029168;HMDB0033923;HMDB0036382;HMDB0060650;HMDB0061716;HMDB0062203;HMDB0000453;HMDB0003843;HMDB0010719;HMDB0029487;HMDB0031158;HMDB0031491;HMDB0031492;HMDB0031501;HMDB0031559;HMDB0031560;HMDB0031561;HMDB0031562;HMDB0032490;HMDB0033568;HMDB0039581;HMDB0040328;HMDB0060476;HMDB0061929	L-Leucine;L-Isoleucine;D-Leucine;L-Norleucine;6-Aminohexanoate;(3R)-beta-Leucine;D-Isoleucine;beta-Alaninebetaine;Isoleucine;Leucine;N,N-Diethylglycine;D-allo-Isoleucine;L-allo-Isoleucine;2-Hydroxycyclohexan-1-one;epsilon-Caprolactone;3-Hydroxycyclohexanone	C00123;C00407;C01570;C01933;C02378;C02486;C06418;C08263;C16434;C16439;C16647;C21092;C21096;C01147;C01880;C03228
pos-M86T58	2.14046	0.0122473	0.0021645	0.0697957	0.0176544	1.47171	0.279735	up	86.0966	0.97485	Piperidine	Organoheterocyclic compounds	Piperidines	HMDB0034301	C01746	(map00960)Tropane, piperidine and pyridine alkaloid biosynthesis;(map04974)Protein digestion and absorption	Piperidine	HMDB0034301	Piperidine;(R)-2-Methylpyrrolidine;Isoprene	C01746;C20809;C16521
neg-M130T59	2.13067	0.00819488	0.0021645	0.0536601	0.0176544	1.56478	0.0588997	up	130.088	0.984967	L-Leucine	Organic acids and derivatives	Carboxylic acids and derivatives	HMDB0000687	C00123	(map00280)Valine, leucine and isoleucine degradation;(map00290)Valine, leucine and isoleucine biosynthesis;(map00966)Glucosinolate biosynthesis;(map00970)Aminoacyl-tRNA biosynthesis;(map01060)Biosynthesis of plant secondary metabolites;(map01065)Biosynthesis of alkaloids derived from histidine and purine;(map01100)Metabolic pathways;(map01110)Biosynthesis of secondary metabolites;(map01210)2-Oxoc…	L-Isoleucine;L-Alloisoleucine;L-Leucine;L-Norleucine;Aminocaproic acid;Beta-Leucine;D-Leucine;3-Aminocaproic acid;(卤)-erythro-Isoleucine;6-Deoxyfagomine;N-(2-Hydroxyethyl)-morpholine;N-methylvaline;3,3,5-triiodo-L-thyronine-beta-D-glucuronoside;Delta-Hexanolactone;Gamma-Caprolactone;trans-Hex-2-enoic acid;Allyl propionate;2-Methyl-4-pentenoic acid;2,3-Hexanedione;3,4-Hexanedione;3-Hexenoic acid;4…	HMDB0000172;HMDB0000557;HMDB0000687;HMDB0001645;HMDB0001901;HMDB0003640;HMDB0013773;HMDB0029168;HMDB0033923;HMDB0036382;HMDB0060650;HMDB0061716;HMDB0062203;HMDB0000453;HMDB0003843;HMDB0010719;HMDB0029487;HMDB0031158;HMDB0031491;HMDB0031492;HMDB0031501;HMDB0031559;HMDB0031560;HMDB0031561;HMDB0031562;HMDB0032490;HMDB0033568;HMDB0039581;HMDB0040328;HMDB0060476;HMDB0061929	L-Leucine;L-Isoleucine;D-Leucine;L-Norleucine;6-Aminohexanoate;(3R)-beta-Leucine;D-Isoleucine;beta-Alaninebetaine;Isoleucine;Leucine;N,N-Diethylglycine;D-allo-Isoleucine;L-allo-Isoleucine;2-Hydroxycyclohexan-1-one;epsilon-Caprolactone;3-Hydroxycyclohexanone	C00123;C00407;C01570;C01933;C02378;C02486;C06418;C08263;C16434;C16439;C16647;C21092;C21096;C01147;C01880;C03228
neg-M150T118	0.492571	4.0884e-05	0.0021645	0.00119387	0.0176544	1.49339	0.0888044	down	150.042	1.96188	Guanine	Organoheterocyclic compounds	Imidazopyrimidines	HMDB0000132	C00242	(map00230)Purine metabolism;(map01100)Metabolic pathways	Guanine;2-Hydroxyadenine;8-Hydroxyadenine;L-Malic acid;Malic acid;D-Malic acid;Velcorin;3,3-Dimethyl-1,2-dithiolane;Tetrahydro-2-methyl-2-thiophenethiol;Tetrahydro-2-methyl-3-thiophenethiol	HMDB0000132;HMDB0000403;HMDB0000542;HMDB0000156;HMDB0000744;HMDB0031518;HMDB0032872;HMDB0038974;HMDB0039789;HMDB0039790	Guanine;(S)-Malate;(R)-Malate;Malate;3-Dehydro-L-threonate	C00242;C00149;C00497;C00711;C03064
neg-M137T199_1	0.478478	0.0137882	0.0021645	0.0755198	0.0176544	1.27528	0.0505086	down	137.024	3.31036	4-Hydroxybenzoic acid	Benzenoids	Benzene and substituted derivatives	HMDB0000500	C00156	(map00130)Ubiquinone and other terpenoid-quinone biosynthesis;(map00360)Phenylalanine metabolism;(map00362)Benzoate degradation;(map00363)Bisphenol degradation;(map00623)Toluene degradation;(map00627)Aminobenzoate degradation;(map01061)Biosynthesis of phenylpropanoids;(map01100)Metabolic pathways;(map01110)Biosynthesis of secondary metabolites;(map01120)Microbial metabolism in diverse environment…	4-Hydroxybenzoic acid;Salicylic acid;3-Hydroxybenzoic acid;keratan sulfate II (core 2-linked), degradation product 1;Gentisate aldehyde;2-Methoxy-1,4-benzoquinone;alpha-Furyl methyl diketone;Sesamol;3,4-Dihydroxybenzaldehyde;Serylvaline;Valyl-Serine;N6-Acetyl-5S-hydroxy-L-lysine;3,4-Dihydroxy-2-hydroxymethyl-1-pyrrolidinepropanamide	HMDB0000500;HMDB0001895;HMDB0002466;HMDB0062484;HMDB0004062;HMDB0032576;HMDB0032920;HMDB0033812;HMDB0059965;HMDB0029052;HMDB0029136;HMDB0033891;HMDB0039948	4-Hydroxybenzoate;3-Hydroxybenzoate;Salicylate;Gentisate_aldehyde;Sesamol;3,4-Dihydroxybenzaldehyde;2-Hydroxy-5-methylquinone;N6-Acetyl-N6-hydroxy-L-lysine;N5-(L-1-Carboxyethyl)-L-ornithine;Benzthiazuron	C00156;C00587;C00805;C05585;C10832;C16700;C18316;C03955;C04210;C19058
neg-M93T198	0.40693	0.0233243	0.00865801	0.106489	0.0492234	1.31987	0.146377	down	93.0344	3.30423	Phenol	Benzenoids	Phenols	HMDB0000228	C00146	(map00350)Tyrosine metabolism;(map00361)Chlorocyclohexane and chlorobenzene degradation;(map00362)Benzoate degradation;(map00627)Aminobenzoate degradation;(map01120)Microbial metabolism in diverse environments;(map01220)Degradation of aromatic compounds;(map04974)Protein digestion and absorption	Phenol;2-(2-Methylpropyl)thiazole;2-(1-Methylpropyl)thiazole;4-Methyl-2-(1-methylethyl)thiazole;6-Isothiocyanato-1-hexene;2-Ethyl-4,5-dimethylthiazole;4-Ethyl-2,5-dimethylthiazole;5-Ethyl-2,4-dimethylthiazole;2,5-Diethylthiazole;2-Methyl-4-(1-methylethyl)thiazole;2,4-Diethylthiazole;Isothiocyanatocyclohexane	HMDB0000228;HMDB0031862;HMDB0037140;HMDB0037156;HMDB0038436;HMDB0040068;HMDB0040069;HMDB0040070;HMDB0040097;HMDB0040100;HMDB0040101;HMDB0059892	Phenol;Arene_oxide;Phenol	C00146;C01782;C15584
pos-M176T191	0.392639	0.0120347	0.0151515	0.0689129	0.0749311	1.53157	0.277507	down	176.069	3.18659	3-Indoleacetic acid	Organoheterocyclic compounds	Indoles and derivatives	HMDB0000197	C00954	(map00380)Tryptophan metabolism;(map01070)Biosynthesis of plant hormones;(map01100)Metabolic pathways;(map04075)Plant hormone signal transduction	Indoleacetic acid;5-Hydroxyindoleacetaldehyde;Hydroxymethyl indol-3-yl ketone;1-Methoxy-1H-indole-3-carboxaldehyde;Dopamine;p-Octopamine;Vanillylamine	HMDB0000197;HMDB0004073;HMDB0038628;HMDB0040972;HMDB0000073;HMDB0004825;HMDB0012309	Indole-3-acetate;NH2Mec;N-Acetylindoxyl;(Indol-3-yl)glycolaldehyde;5-Hydroxyindoleacetaldehyde;2-Methylquinoline-3,4-diol;3-Methyl-quinolin-2,8-diol;Gentianine;3-Hydroxy-2-methyl-1H-quinolin-4-one;Dopamine;Octopamine;Vanillylamine	C00954;C01386;C02298;C03230;C05634;C06331;C06344;C06525;C11504;C03758;C04227;C16666
pos-M330T102	0.368417	0.000470633	0.0021645	0.00696824	0.0176544	1.74045	0.0478544	down	330.058	1.70378	Adenosine 2',3'-cyclic phosphate	Nucleosides, nucleotides, and analogues	Purine nucleotides	HMDB0011616	C02353	(map00230)Purine metabolism	Nitisinone;Mecarbam;Cyclic AMP;Adenosine 2',3'-cyclic phosphate;Gamma-Glutamyl-Se-methylselenocysteine	HMDB0014492;HMDB0031800;HMDB0000058;HMDB0011616;HMDB0010716	Mecarbam;3',5'-Cyclic_AMP;2',3'-Cyclic_AMP;3',5'-Cyclic_dGMP;Narciclasine;2,7-Anhydro-alpha-N-acetylneuraminic_acid;2-Deoxy-2,3-dehydro-N-acetylneuraminic_acid;Sarmentosin_epoxide;gamma-Glutamyl-Se-methylselenocysteine	C18661;C00575;C02353;C02507;C08533;C04521;C04580;C08341;C05695
pos-M664T80	0.366579	0.00490321	0.0151515	0.0380286	0.0749311	1.62028	0.0959175	down	664.112	1.3358	beta-Nicotinamide adenine dinucleotide	Nucleosides, nucleotides, and analogues	(5'-&gt;5')-dinucleotides	HMDB0000902	C00003	(map00190)Oxidative phosphorylation;(map00730)Thiamine metabolism;(map00760)Nicotinate and nicotinamide metabolism;(map01100)Metabolic pathways;(map04152)AMPK signaling pathway;(map04211)Longevity regulating pathway;(map04212)Longevity regulating pathway - worm;(map04925)Aldosterone synthesis and secretion;(map04977)Vitamin digestion and absorption	Fenugreekine	HMDB0039421	-	-
neg-M662T81	0.324509	0.00367713	0.0151515	0.0312556	0.0749311	1.72815	0.0704851	down	662.101	1.34473	.beta.-Nicotinamide adenine dinucleotide	Nucleosides, nucleotides, and analogues	(5'-&gt;5')-dinucleotides	HMDB0000902	C00003	(map00190)Oxidative phosphorylation;(map00730)Thiamine metabolism;(map00760)Nicotinate and nicotinamide metabolism;(map01100)Metabolic pathways;(map04152)AMPK signaling pathway;(map04211)Longevity regulating pathway;(map04212)Longevity regulating pathway - worm;(map04925)Aldosterone synthesis and secretion;(map04977)Vitamin digestion and absorption	Fenugreekine	HMDB0039421	-	-
neg-M181T155	0.309843	0.00658984	0.0021645	0.046146	0.0176544	1.86402	0.132067	down	181.05	2.58695	DL-3-(4-Hydroxyphenyl)lactic acid	Phenylpropanoids and polyketides	NA	HMDB0000755	C03672	(map00130)Ubiquinone and other terpenoid-quinone biosynthesis;(map00350)Tyrosine metabolism;(map01110)Biosynthesis of secondary metabolites	Meta-hydroxyphenylhydracrylic Acid;3-hydroxy-3-(4-hydroxyphenyl)propanoic acid;3-(3,5-dihydroxyphenyl)propanoic acid;4-ethenyl-6-methoxybenzene-1,2,3-triol;5-ethenyl-3-methoxybenzene-1,2,4-triol;3,5-dimethoxybenzoic acid;2-(3,4-dihydroxyphenyl)propanoic acid;2-(3-hydroxy-5-methoxyphenyl)acetic acid;2-hydroxy-2-(3-methoxyphenyl)acetic acid;2-(2,4-dihydroxyphenyl)propanoic acid;3-(2,5-dihydroxyphen…	HMDB0062595;HMDB0124923;HMDB0125533;HMDB0125591;HMDB0125595;HMDB0127495;HMDB0129348;HMDB0131428;HMDB0133494;HMDB0133788;HMDB0134043;HMDB0140294;HMDB0140892;HMDB0000118;HMDB0000333;HMDB0000423;HMDB0000755;HMDB0002643;HMDB0004061;HMDB0029232;HMDB0029273;HMDB0029646;HMDB0033624;HMDB0037274;HMDB0041270;HMDB0059763;HMDB0126386;HMDB0134042	3-(4-Hydroxyphenyl)lactate;(R)-3-(4-Hydroxyphenyl)lactate;3-(2,3-Dihydroxyphenyl)propanoate;Homovanillate;3-Methoxy-4-hydroxyphenylglycolaldehyde;3,4-Dihydroxyphenylpropanoate;2',6'-Dihydroxy-4'-methoxyacetophenone;cis-3-(3-Carboxyethenyl)-3,5-cyclohexadiene-1,2-diol;3-[(4R)-4-Hydroxycyclohexa-1,5-dien-1-yl]-2-oxopropanoate;3-[(1E,4R)-4-Hydroxycyclohex-2-en-1-ylidene]-2-oxopropanoate;Brugine	C03672;C03964;C04044;C05582;C05583;C10447;C10680;C12622;C20953;C21085;C10849
neg-M135T195	0.298144	0.00950256	0.0151515	0.0591683	0.0749311	1.72682	0.0483071	down	135.045	3.25155	Phenylacetic acid	Benzenoids	Benzene and substituted derivatives	HMDB0000209	C07086	(map00360)Phenylalanine metabolism;(map00643)Styrene degradation;(map01100)Metabolic pathways;(map01120)Microbial metabolism in diverse environments	M-toluic Acid;4-ethenylbenzene-1,2-diol;5-ethenylbenzene-1,3-diol;4-ethenylbenzene-1,3-diol;Phenylacetic acid;2-Methylbenzoic acid;4-Hydroxyphenylacetaldehyde;4-Methylbenzoic acid;4-Methoxybenzaldehyde;3-Methoxybenzaldehyde;3-(5-Methyl-2-furyl)prop-2-enal;2'-Hydroxyacetophenone;2-Hydroxy-4-methylbenzaldehyde;4-(2-Furanyl)-3-buten-2-one;2-Methoxybenzaldehyde;Methyl benzoate;alpha-Methyl-2-furanacr…	HMDB0062810;HMDB0124942;HMDB0125535;HMDB0126385;HMDB0000209;HMDB0002340;HMDB0003767;HMDB0029635;HMDB0029686;HMDB0031459;HMDB0032400;HMDB0032568;HMDB0032603;HMDB0033128;HMDB0033766;HMDB0033968;HMDB0038176;HMDB0040638;HMDB0040733;HMDB0041485;HMDB0013076;HMDB0041901;HMDB0033303;HMDB0035095	Phenyl_acetate;Toluate;4-Hydroxyphenylacetaldehyde;Benzylformate;3,4-Dihydroxystyrene;3-Vinylcatechol;Phenylacetic_acid;2-Hydroxyacetophenone;m-Methylbenzoate;o-Toluate;4'-Hydroxyacetophenone;p-Anisaldehyde;3-Methylsalicylaldehyde;Phenyl_acetate;Methyl_benzoate;4-Hydroxy-3-methylbenzaldehyde;3-Butylidene-7-hydroxyphthalide	C00548;C01454;C03765;C05613;C06224;C07085;C07086;C07189;C07211;C07215;C10700;C10761;C14087;C15583;C20645;C21166;C09921
neg-M328T100	0.2964	0.000643933	0.0021645	0.00881693	0.0176544	1.94351	0.1155	down	328.045	1.67303	Cyclic AMP	Nucleosides, nucleotides, and analogues	Purine nucleotides	HMDB0000058	C00575	(map00230)Purine metabolism;(map01522)Endocrine resistance;(map02025)Biofilm formation - Pseudomonas aeruginosa;(map02026)Biofilm formation - Escherichia coli;(map04010)MAPK signaling pathway;(map04014)Ras signaling pathway;(map04015)Rap1 signaling pathway;(map04020)Calcium signaling pathway;(map04022)cGMP-PKG signaling pathway;(map04024)cAMP signaling pathway;(map04062)Chemokine signaling pathwa…	Nitisinone;Mecarbam;Cyclic AMP;Adenosine 2',3'-cyclic phosphate;Gamma-Glutamyl-Se-methylselenocysteine	HMDB0014492;HMDB0031800;HMDB0000058;HMDB0011616;HMDB0010716	Mecarbam;3',5'-Cyclic_AMP;2',3'-Cyclic_AMP;3',5'-Cyclic_dGMP	C18661;C00575;C02353;C02507
neg-M455T364	0.27962	0.00084925	0.0021645	0.0109822	0.0176544	2.01117	0.0648925	down	455.241	6.06357	LysoPG 14:0; LysoPG 14:0	Lipids and lipid-like molecules	Glycerophospholipids	-	C05980	(map00564)Glycerophospholipid metabolism;(map01100)Metabolic pathways	Rigin;Lucidenolactone;Lucidenic acid F	HMDB0005771;HMDB0030897;HMDB0036436	Parsonsine	C10357
neg-M174T81	0.231482	2.59901e-05	0.0021645	0.000843388	0.0176544	2.1796	0.0505022	down	174.041	1.35047	N-Acetyl-L-aspartic acid	Organic acids and derivatives	Carboxylic acids and derivatives	HMDB0000812	C01042	(map00250)Alanine, aspartate and glutamate metabolism;(map01100)Metabolic pathways	N-Acetyl-L-aspartic acid;N-Formyl-L-glutamic acid;D-N-(Carboxyacetyl)alanine;2-Amino-3-oxoadipate;Berteroin;benzene-1,2,3,4,5-pentol;Zymonic acid;2-Methylene-4-oxopentanedioic acid;2-Maleylacetate	HMDB0000812;HMDB0003470;HMDB0039163;HMDB0060273;HMDB0031577;HMDB0137818;HMDB0031210;HMDB0037759;HMDB0060348	N-Acetyl-L-aspartate;N-Formyl-L-glutamate;2-Amino-3-oxoadipate;7-Cyano-7-carbaguanine;2-Maleylacetate;2-Hydroxymuconate;gamma-Oxalocrotonate;3-Hydroxy-cis,cis-muconate;4-Methylene-2-oxoglutarate;5-(Dihydroxymethyl)furan-2-carboxylate	C01042;C01045;C05520;C15996;C02222;C02501;C03453;C03676;C06035;C20901
neg-M455T381	0.0962788	3.14406e-08	0.0021645	5.24906e-06	0.0176544	2.84665	0.0750205	down	455.241	6.34555	LysoPG 14:0; LysoPG 14:0	Lipids and lipid-like molecules	Glycerophospholipids	-	C05980	(map00564)Glycerophospholipid metabolism;(map01100)Metabolic pathways	Rigin;Lucidenolactone;Lucidenic acid F	HMDB0005771;HMDB0030897;HMDB0036436	Parsonsine	C10357
neg-M441T324	0.0901514	0.000233281	0.0021645	0.00427499	0.0176544	2.71899	0.116103	down	441.225	5.40208	LysoPG 13:0; LysoPG 13:0	Lipids and lipid-like molecules	Glycerophospholipids	-	C05980	(map00564)Glycerophospholipid metabolism;(map01100)Metabolic pathways	3-O-Acetylepisamarcandin;Pectachol;Trichloro(docosyl)silane;O-Desmethyl-tramado glucuronide;N,O-Didesmethylvenlafaxine glucuronide	HMDB0031958;HMDB0039064;HMDB0062597;HMDB0060856;HMDB0061167	Cinobufagin	C16931
neg-M455T399	0.0762495	1.72676e-06	0.0021645	0.000104733	0.0176544	2.89896	0.048113	down	455.24	6.64323	LysoPG 14:0; LysoPG 14:0	Lipids and lipid-like molecules	Glycerophospholipids	-	C05980	(map00564)Glycerophospholipid metabolism;(map01100)Metabolic pathways	Rigin;Lucidenolactone;Lucidenic acid F	HMDB0005771;HMDB0030897;HMDB0036436	Parsonsine	C10357
neg-M455T424	0.0502261	2.1542e-07	0.0021645	2.11987e-05	0.0176544	3.01514	0.3861	down	455.24	7.06847	LysoPG 14:0; LysoPG 14:0	Lipids and lipid-like molecules	Glycerophospholipids	-	C05980	(map00564)Glycerophospholipid metabolism;(map01100)Metabolic pathways	Rigin;Lucidenolactone;Lucidenic acid F	HMDB0005771;HMDB0030897;HMDB0036436	Parsonsine	C10357
neg-M469T546	0.0442868	6.55995e-08	0.0021645	8.77366e-06	0.0176544	3.2092	0.0690044	down	469.256	9.10398	LysoPG 15:0; LysoPG 15:0	Lipids and lipid-like molecules	Glycerophospholipids	-	C05980	(map00564)Glycerophospholipid metabolism;(map01100)Metabolic pathways	Withanolide;Withanolide A;Methyl lucidenate F	HMDB0003218;HMDB0034415;HMDB0036437	Withaferin_A;Withanolide_D;Stigmatellin_X	C08841;C08842;C12149
neg-M455T546	0.0442433	2.63093e-06	0.0021645	0.00014675	0.0176544	3.1846	0.265482	down	455.24	9.10295	LysoPG 14:0; LysoPG 14:0	Lipids and lipid-like molecules	Glycerophospholipids	-	C05980	(map00564)Glycerophospholipid metabolism;(map01100)Metabolic pathways	Rigin;Lucidenolactone;Lucidenic acid F	HMDB0005771;HMDB0030897;HMDB0036436	Parsonsine	C10357
